# Supplementary material for: Comparative Proteomic Analysis of Rana chensinensis Oviduct
Source: Molecules. 2018 Jun 8;23(6):1384. doi: 10.3390/molecules23061384 (PMC6099995; doi:10.3390/molecules23061384)
Supplement: Supplementary file 1 [file molecules-23-01384-s001.zip]

Archive with 6 entries (6 files):
- Table S1-peptide identification.xlsx
- Table S2-protein identification.xlsx
- Table S3-Differetially expressed proteins.xlsx
- Table S4-Gene Ontology Annotation.xlsx
- Table S5-KEGG Annotation.xlsx
- Table S6-KEGG Enrichment.xlsx
