# Supplementary material for: Comparative Proteomic Analysis of Rana chensinensis Oviduct
Source: Molecules. 2018 Jun 8;23(6):1384. doi: 10.3390/molecules23061384 (PMC6099995; doi:10.3390/molecules23061384)
Supplement: Supplementary file 1 [file molecules-23-01384-s001.zip › Table S1-peptide identification.xlsx]

## Sheet: Sheet1
Table S1. The peptide identification and quantification
Sequence	PSMs	Protein Group Accessions	Modifications	PEP	XCorr	Charge	MH+ [Da]	ΔM [ppm]	Missed Cleavages	A/REF	B/REF	C/REF	D/REF
gEAGPAGPTGFAGPPGAAGQAGVk	8	Unigene73146_OR 1 591 minus strand RecName: Full=Collagen alpha-2(I) chain; AltName: Full=Alpha-2 type I collagen; Flags: Precursor >gi;Unigene85342_B 2 385 minus strand RecName: Full=Collagen alpha-2(I) chain; AltName: Full=Alpha-2 type I collagen; Flags: Precursor >gi	N-Term(iTRAQ8plex); K24(iTRAQ8plex)	2.187e-21	10.4999	2	2630.41	-3.41468	0
sINPDEAVAYGAAVQAAILSGDk	11	Unigene23299_B	N-Term(iTRAQ8plex); K23(iTRAQ8plex)	1.566e-20	9.94198	2	2868.55	-2.36815	0	1.0124	1.03178	1.17008	1.08717
eAEScDcLQGFQLTHSLGGGTGSGMGTLLISk	3	Unigene95165_B 52 651 tubulin, beta 4 [Xenopus (Silurana) tropicalis] >gi	N-Term(iTRAQ8plex); C5(Carbamidomethyl); C7(Carbamidomethyl); K32(iTRAQ8plex)	9.599e-19	9.81841	3	3919.93	-3.46937	0	1.00404	1.16355	2.437	1.48232
tGLVPSNYVAEQAESIDNPLHEASk	1	Unigene74592_OR 2 562 osteoclast-stimulating factor 1 [Xenopus laevis] >gi	N-Term(iTRAQ8plex); K25(iTRAQ8plex)	2.756e-15	9.44648	3	3277.71	-2.04275	0	1.09702	0.924658	1.0848	1.22614
vFLEDYELILVDDHLNVAQSGTDSEVPYR	13	Unigene101391_B	N-Term(iTRAQ8plex)	4.446e-20	9.36203	3	3640.84	0.995227	0	0.937129	0.945916	0.486274	0.42521
lDIDcySVEcVSGcVcADNLLADGk	28	Unigene57977_B	N-Term(iTRAQ8plex); C5(Carbamidomethyl); Y6(iTRAQ8plex); C10(Carbamidomethyl); C14(Carbamidomethyl); C16(Carbamidomethyl); K25(iTRAQ8plex)	6.869e-16	9.28327	3	3745.84	1.39287	0	0.972774	0.888106	0.225104	0.185361
gQTVSFQEAQAQSILQQAk	3	Unigene1142_B	N-Term(iTRAQ8plex); K19(iTRAQ8plex)	3.561e-19	8.68182	2	2670.46	-2.7699	0	0.893512	0.970553	1.2355	1.37975
aQATQGQDVVNFAVVITDGHVTGNPcGGVk	1	Unigene78107_OR	N-Term(iTRAQ8plex); C26(Carbamidomethyl); K30(iTRAQ8plex)	5.251e-19	8.60392	3	3647.9	-2.48293	0	1.19252	1.00437	1.2208	0.393205
mFTSGIDLSDLAGDFLQHEETDTAR	1	Unigene19356_OR 71 949 minus strand enoyl CoA hydratase 1, peroxisomal [Xenopus (Silurana) tropicalis] >gi	N-Term(iTRAQ8plex)	1.4e-16	8.48703	3	3073.47	-1.61536	0	0.765838	0.918341	0.679063	0.616149
vDcVLTFGcLEcAcSDLDTyR	2	Unigene45734_B	N-Term(iTRAQ8plex); C3(Carbamidomethyl); C9(Carbamidomethyl); C12(Carbamidomethyl); C14(Carbamidomethyl); Y20(iTRAQ8plex)	2.03e-17	8.39067	3	3162.48	-1.58266	0	1.08663	0.928365	0.726319	0.757051
lcYVALDFEQEMATAASSSSLEk	131	Unigene91058_B	N-Term(iTRAQ8plex); C2(Carbamidomethyl); K23(iTRAQ8plex)	3.439e-19	8.35659	2	3158.57	-4.7609	0	1.02893	1.09227	1.37457	1.43836
dVASLQSQLQDSQELLQEETR	3	Unigene78116_OR;Unigene101389_B	N-Term(iTRAQ8plex)	1.664e-19	8.27023	2	2721.38	-1.41416	0
sINPDEAVAYGAAVQAAILTGDk	7	Unigene74033_OR;Unigene22746_B	N-Term(iTRAQ8plex); K23(iTRAQ8plex)	4.89e-21	8.24008	2	2882.56	-3.38166	0
iAVSGDSAGGNLAAAVTNELLHDPEVk	1	Unigene97896_B 13 867 arylacetamide deacetylase (esterase) [Xenopus (Silurana) tropicalis] >gi	N-Term(iTRAQ8plex); K27(iTRAQ8plex)	2.74e-18	8.21222	3	3256.76	-1.51785	0	1.11134	0.869522	1.03906	0.877413
tAFDEAIAELDTLSEESyk	2	Unigene49875_OR	N-Term(iTRAQ8plex); Y18(iTRAQ8plex); K19(iTRAQ8plex)	7.11e-18	8.20624	3	3044.6	-4.14218	0	0.858405	0.985747	1.16552	1.26101
lQVELDNVTSLLSQSDSk	5	Unigene100005_B	N-Term(iTRAQ8plex); K18(iTRAQ8plex)	2.913e-20	8.19108	2	2584.42	-2.3766	0	1.04151	1.33894	0.887441	1.16926
vEDMAELTcLNEASVLHNLk	2	Unigene77724_OR;Unigene78090_OR	N-Term(iTRAQ8plex); C9(Carbamidomethyl); K20(iTRAQ8plex)	8.318e-17	8.16708	3	2894.5	-5.6726	0
tISGVIEGTAPAFVNTWk	34	Unigene101391_B	N-Term(iTRAQ8plex); K18(iTRAQ8plex)	1.059e-14	8.12219	2	2499.4	-1.08064	0	0.950063	1.07862	0.455487	0.412605
tAFDEAIAELDTLNEESYk	7	Unigene98001_B 113 844 minus strand 14-3-3 protein beta/alpha [Xenopus (Silurana) tropicalis] >gi	N-Term(iTRAQ8plex); K19(iTRAQ8plex)	8.958e-20	8.05814	2	2767.41	-0.824196	0	0.993685	1.04797	0.924165	0.939314
nVLQEQLQAETELYAEAEEMR	3	Unigene78116_OR;Unigene101389_B	N-Term(iTRAQ8plex)	8.32e-20	8.0516	2	2798.38	-2.25176	0
nEQFQTTVSQQLAQIQQHk	2	Unigene76546_OR	N-Term(iTRAQ8plex); K19(iTRAQ8plex)	1.797e-13	8.03104	3	2864.54	-2.94101	0	1.06777	0.847557	0.824631	1.01578
eAGGPPGLFNVVQGGATTGEFLcTHPDVAk	1	Unigene101161_B 8 1561 aldehyde dehydrogenase 9 family, member A1 [Xenopus laevis] >gi	N-Term(iTRAQ8plex); C23(Carbamidomethyl); K30(iTRAQ8plex)	1.266e-12	7.98974	3	3634.86	-6.01474	0	0.785744	1.41772	1.36703	1.09407
aAIDSGQFDSVWVSTDHDEIEEVAk	1	Unigene100557_B	N-Term(iTRAQ8plex); K25(iTRAQ8plex)	7.882e-17	7.972	3	3356.67	-0.421414	0	1.20318	0.968076	1.12299	0.609804
nLILAGVQELTLLDHQLVSEEDSR	1	Unigene20961_B 11 784 SUMO-activating enzyme subunit 1 [Xenopus (Silurana) tropicalis] >gi	N-Term(iTRAQ8plex)	4.423e-16	7.96896	3	2996.61	-4.00605	0	0.749592	0.927835	1.24058	1.338
tTGIVMDSGDGVTHTVPIYEGYALPHAILR	7	Unigene91058_B	N-Term(iTRAQ8plex)	8.622e-15	7.96218	4	3487.81	-1.77245	0	1.23532	1.00946	0.965756	1.10696
sGDRGETGPAGPAGPSGPAGAR	17	Unigene82298_B	N-Term(iTRAQ8plex)	1.824e-11	7.96122	3	2226.11	-3.27667	1	0.997538	1.0154	1.83187	1.81646
aFPETSLSDLDQNVTcELEEGFk	4	Unigene36652_B	N-Term(iTRAQ8plex); C16(Carbamidomethyl); K23(iTRAQ8plex)	5.327e-16	7.94355	2	3237.62	4.73726	0	0.888244	0.971382	0.343895	0.271066
gQSYLSWNEIQTcIDAVNSDVQEEHER	2	Unigene73511_OR	N-Term(iTRAQ8plex); C13(Carbamidomethyl)	8.02e-15	7.93893	3	3511.63	0.0487011	0	1.02003	0.96259	1.41083	1.11525
nINADEAAAMGAVYQAAALSk	4	Unigene77500_OR;Unigene100447_B	N-Term(iTRAQ8plex); K21(iTRAQ8plex)	9.033e-16	7.93664	2	2687.4	-8.84596	0
vQTVLEALDILSPYGPIk	2	Unigene99111_B 2 874 minus strand galactosidase, beta 1-like [Xenopus laevis] >gi	N-Term(iTRAQ8plex); K18(iTRAQ8plex)	1.873e-15	7.89409	2	2564.51	-1.84567	0	0.955609	1.14247	2.82303	2.67752
dEPLFDNWEALFGSEGQMNPGAR	2	Unigene77993_OR 3 1781 collagen, type XVIII, alpha 1 [Xenopus (Silurana) tropicalis] >gi	N-Term(iTRAQ8plex)	1.215e-20	7.89371	2	2884.35	-1.14035	0	0.964859	0.930681	2.50792	2.14144
sTDTAGQDLLNAGHYASDEVR	2	Unigene73756_OR 1 630 minus strand spectrin, alpha, non-erythrocytic 1 (alpha-fodrin) [Xenopus (Silurana) tropicalis] >gi;Unigene8279_B 1 1149 minus strand spectrin, alpha, non-erythrocytic 1 (alpha-fodrin) [Xenopus (Silurana) tropicalis] >gi	N-Term(iTRAQ8plex)	2.942e-16	7.88482	3	2524.21	-3.17407	0
vEYTPYEEGVHSVDVTYDGNPTPNSPFR	1	Unigene100664_B	N-Term(iTRAQ8plex)	1.369e-10	7.84766	3	3473.63	-3.14988	0	0.866534	1.03139	1.36963	1.35436
vEQIAAIAQELNELDYyDSPSVNAR	6	Unigene94398_B;Unigene78102_OR 1 2676 minus strand actinin, alpha 4 [Xenopus laevis] >gi	N-Term(iTRAQ8plex); Y17(iTRAQ8plex)	1.942e-16	7.82911	3	3416.78	-0.844906	0
tQIEELEDELQAIEDGk	4	Unigene101332_B	N-Term(iTRAQ8plex); K17(iTRAQ8plex)	4.771e-17	7.81443	2	2568.35	-0.283632	0	0.889476	1.06399	0.914496	1.05103
iGENccIGPNVTIGPGVTVEDGVR	1	Unigene77735_OR 167 1246 mannose-1-phosphate guanyltransferase beta [Xenopus (Silurana) tropicalis] >gi	N-Term(iTRAQ8plex); C5(Carbamidomethyl); C6(Carbamidomethyl)	1.253e-17	7.80453	2	2817.41	-2.60215	0	1.19371	1.09505	1.18618	1.20055
lVSGNQNLGAGPYETTQHFNDLk	2	Unigene100345_B 3 1070 lectin, mannose-binding, 1 [Xenopus laevis] >gi	N-Term(iTRAQ8plex); K23(iTRAQ8plex)	2.476e-15	7.80341	3	3111.61	-6.33867	0	1.12415	0.982955	0.436065	0.420275
lEFANLANVEGPWIQSk	2	Unigene78102_OR 1 2676 minus strand actinin, alpha 4 [Xenopus laevis] >gi	N-Term(iTRAQ8plex); K17(iTRAQ8plex)	3.637e-14	7.79104	2	2524.4	-1.31598	0	0.729895	0.954416	1.55747	1.5367
kSDLFQDDLYPDTAGPEAPIEAEDWLLGk	2	Unigene94671_B 2 532 similar to coronin, actin binding protein 1C [Xenopus laevis] >gi	N-Term(iTRAQ8plex); K1(iTRAQ8plex); K29(iTRAQ8plex)	5.605e-15	7.78936	3	4146.16	-3.16161	1	0.928294	0.9498	1.60092	1.71686
gLTGPIGPPGPGGAPGDkGEAGPAGPAGPTGSR	7	Unigene74209_OR	N-Term(iTRAQ8plex); K18(iTRAQ8plex)	1.182e-15	7.78282	2	3415.81	-2.88606	1	0.873709	0.930697	1.06408	0.766036
lFTASLEQSSVELQDLAk	3	Unigene48613_B 1 195 minus strand sialic acid acetylesterase [Xenopus laevis] >gi	N-Term(iTRAQ8plex); K18(iTRAQ8plex)	3.899e-15	7.76784	2	2587.45	0.536745	0	1.07571	1.05968	1.34584	1.09326
rQDLEDSLQAQQYFADANEAESWMR	2	Unigene78117_OR 2 5464 minus strand spectrin, alpha, non-erythrocytic 1 (alpha-fodrin) [Xenopus (Silurana) tropicalis] >gi	N-Term(iTRAQ8plex)	1.242e-14	7.75984	3	3305.54	-1.85525	1	0.894663	0.989363	0.687968	0.750108
vAAGVAEINLALEkEEAPHTLQALQSPk	1	Unigene73511_OR	N-Term(iTRAQ8plex); K14(iTRAQ8plex); K28(iTRAQ8plex)	6.709e-18	7.75294	3	3840.18	-4.75956	1	1.06698	1.14163	3.3905	3.56197
aEVQNLGGELVVSGVDSAMSLIQAAk	2	Unigene77876_OR	N-Term(iTRAQ8plex); K26(iTRAQ8plex)	7.68e-17	7.72035	3	3194.75	-2.02172	0	1.13022	0.92052	1.98944	1.83602
mSATFIGNSTAIQELFk	21	Unigene75144_B	N-Term(iTRAQ8plex); K17(iTRAQ8plex)	1.645e-18	7.7182	2	2466.34	-3.95095	0	0.891221	1.02235	1.42523	1.36129
lESELGNMQGLVEDFk	18	Unigene64981_OR;Unigene88291_B	N-Term(iTRAQ8plex); K16(iTRAQ8plex)	9.906e-16	7.71245	2	2417.28	-1.85272	0
dSTQDEQGAAALYTSQLDEALGGSPIQHR	4	Unigene92208_B	N-Term(iTRAQ8plex)	2.104e-15	7.70616	3	3362.65	1.53737	0	0.974941	0.848677	0.558347	0.441581
dNQLTSLPPELANATELHVLDVAGNR	1	Unigene77066_OR	N-Term(iTRAQ8plex)	2.339e-14	7.70256	3	3091.63	-2.04922	0	0.835423	1.03709	0.915531	1.1173
vIASAQLGYLGVQPALMAk	7	Unigene23354_B	N-Term(iTRAQ8plex); K19(iTRAQ8plex)	3.251e-16	7.67569	2	2538.49	-1.69461	0	1.0091	1.07792	1.07409	0.743847
fAETSFVLITDGVTGDEGLk	9	Unigene78107_OR	N-Term(iTRAQ8plex); K20(iTRAQ8plex)	1.101e-16	7.67208	2	2707.45	-5.315	0	0.970488	0.866946	1.55454	1.13538
gDRGEGGPAGPPGAPGAPGAPGPAGPAGk	5	Unigene82298_B	N-Term(iTRAQ8plex); K29(iTRAQ8plex)	5.357e-16	7.64049	3	2985.56	-4.15733	1	1.05126	1.26696	1.93244	1.16947
lGYcFTDVLHTMcQLGSSNQNSVTk	2	Unigene78048_OR	N-Term(iTRAQ8plex); C4(Carbamidomethyl); C13(Carbamidomethyl); K25(iTRAQ8plex)	1.956e-12	7.61322	3	3468.71	-1.91915	0	0.988587	1.10091	2.38691	2.31927
lQEALDSELLGGGDEEk	3	Unigene74136_OR 291 656 minus strand LOC100137638 protein [Xenopus laevis] >gi	N-Term(iTRAQ8plex); K17(iTRAQ8plex)	2.165e-16	7.60424	2	2411.26	-4.9947	0	1.00653	1.03803	0.978488	0.978917
dEGWLAEHMLILGITNPAGR	2	Unigene100682_B 2 1285 phosphoenolpyruvate carboxykinase 1, cytosolic [Xenopus (Silurana) tropicalis] >gi	N-Term(iTRAQ8plex)	7.03e-20	7.58135	2	2497.31	-1.42908	0	0.891662	0.867616	0.593107	0.620414
ekELEAIQSQAQALGQEDANIVEVDSk	1	Unigene20743_OR	N-Term(iTRAQ8plex); K2(iTRAQ8plex); K27(iTRAQ8plex)	3.219e-16	7.56962	3	3855.07	-1.73453	1	1.51741	1.24867	1.45239	1.5592
lLGGVTIAQGGVLPNIQAVLLPk	27	Unigene1521_B 2 388 minus strand histone cluster 1, H2aj [Xenopus (Silurana) tropicalis] >gi	N-Term(iTRAQ8plex); K23(iTRAQ8plex)	3.919e-13	7.56771	2	2879.78	-2.84501	0	0.813838	0.8773	2.01165	1.69886
vTVFQQNPNyAENFIQSIIScTEPEER	1	Unigene79717_B 52 324 phosphoglucomutase 1 [Xenopus laevis] >gi	N-Term(iTRAQ8plex); Y10(iTRAQ8plex); C21(Carbamidomethyl)	1.868e-13	7.56603	3	3821.9	-5.70318	0	0.968392	0.984296	1.65051	1.31676
gEGGPAGPPGAPGAPGAPGPAGPAGk	2	Unigene82298_B	N-Term(iTRAQ8plex); K26(iTRAQ8plex)	3.866e-15	7.55756	2	2657.41	-6.29491	0	0.944388	0.821527	1.82096	1.17422
aVEYYFASDASAVIEHTNR	23	Unigene96909_B	N-Term(iTRAQ8plex)	1.621e-14	7.54758	3	2447.21	-1.51714	0	0.913931	0.86845	0.88412	0.871085
tIGGGDDSFNTFFSETGAGk	6	Unigene55990_OR	N-Term(iTRAQ8plex); K20(iTRAQ8plex)	5.971e-17	7.542	2	2616.29	-3.7719	0	0.925717	1.01678	0.824483	0.80481
gAGTGGLGLAVEGPSEAk	6	Unigene100664_B	N-Term(iTRAQ8plex); K18(iTRAQ8plex)	6.768e-16	7.53006	2	2179.21	-4.20495	0	0.924929	1.1628	1.23606	1.18178
eDAPAATPEEANEEAkPAQEEAPASSTEEk	2	Unigene46137_B	N-Term(iTRAQ8plex); K16(iTRAQ8plex); K30(iTRAQ8plex)	3.51e-12	7.52381	3	4039	-1.94277	0	0.877638	1.21409	0.999083	1.60978
lDIDcYSVEcVSGcVcADNLLADGk	210	Unigene57977_B	N-Term(iTRAQ8plex); C5(Carbamidomethyl); C10(Carbamidomethyl); C14(Carbamidomethyl); C16(Carbamidomethyl); K25(iTRAQ8plex)	1.986e-14	7.51777	3	3441.62	-3.01306	0	0.946666	1.11123	0.271771	0.227325
gEPGPSGPAGFAGPPGADGQPGAk	3	Unigene74209_OR	N-Term(iTRAQ8plex); K24(iTRAQ8plex)	8.989e-15	7.50237	2	2684.37	-8.09733	0	1.11909	0.935607	2.72735	1.73496
eAIVTSEELGQDLEHVEVLQk	4	Unigene74070_OR 1 654 minus strand spectrin, alpha, non-erythrocytic 1 (alpha-fodrin) [Xenopus (Silurana) tropicalis] >gi;Unigene24240_B 98 703 minus strand spectrin, alpha, non-erythrocytic 1 (alpha-fodrin) [Xenopus (Silurana) tropicalis] >gi	N-Term(iTRAQ8plex); K21(iTRAQ8plex)	3.922e-15	7.4934	3	2974.62	-1.24235	0
vGEAGLIHVDcSQAGPGVLTTEAVSDSGSk	2	Unigene13055_OR;Unigene14643_B	N-Term(iTRAQ8plex); C11(Carbamidomethyl); K30(iTRAQ8plex)	5.096e-14	7.47081	3	3549.82	-3.2976	0
nSPLISNLALYDIAHTPGVAADLSHIETR	2	Unigene43994_B 1 183 malate dehydrogenase 2, NAD (mitochondrial) [Xenopus laevis] >gi	N-Term(iTRAQ8plex)	1.894e-14	7.46872	4	3392.82	1.43766	0	0.967706	0.996892	0.867889	0.896211
fDGALNVDLTEFQTNLVPyPR	4	Unigene61759_B	N-Term(iTRAQ8plex); Y19(iTRAQ8plex)	9.829e-16	7.46543	3	3017.63	2.17633	0	1.18088	1.08153	0.981901	1.02911
lYPWGVVEVENPEHNDFLk	2	Unigene72312_OR 2 547 minus strand septin-2B [Xenopus laevis] >gi;Unigene99399_B 9 1055 minus strand septin-2 [Gallus gallus] >gi	N-Term(iTRAQ8plex); K19(iTRAQ8plex)	1.826e-09	7.45308	3	2893.54	0.46327	0
hLGMIAGGTGITPMLQLIR	4	Unigene74437_OR 1 657 minus strand NADH-cytochrome b5 reductase 2 [Xenopus laevis] >gi;Unigene98301_B 103 915 minus strand cytochrome b5 reductase 3 [Xenopus (Silurana) tropicalis] >gi	N-Term(iTRAQ8plex)	1.233e-12	7.45087	3	2283.3	-0.93003	0
vSNVQGLSELNEQILITLDTALQk	2	Unigene100860_B	N-Term(iTRAQ8plex); K24(iTRAQ8plex)	4.885e-15	7.4504	3	3234.85	1.41171	0	0.744031	0.776527	0.990891	0.980753
sFETELIQLQEDLAAAER	3	Unigene78116_OR;Unigene100893_B	N-Term(iTRAQ8plex)	6.988e-16	7.44146	2	2367.24	1.36837	0
ekDDALDLLIDSLGGPESVPESPk	4	Unigene86205_B 1 399 minus strand calpastatin [Xenopus (Silurana) tropicalis] >gi	N-Term(iTRAQ8plex); K2(iTRAQ8plex); K24(iTRAQ8plex)	6.246e-12	7.43572	3	3436.86	-6.50786	1	1.00345	1.00885	1.17974	1.03331
tLIDIGHGPTTYQDLSAcEAFEEIIGADYTDR	3	Unigene66326_B	N-Term(iTRAQ8plex); C18(Carbamidomethyl)	2.49e-16	7.40789	3	3875.88	4.19515	0	0.914256	0.957695	0.964767	0.869808
eADIDGDGQVNYEEFVQMMTAk	11	Unigene87403_B	N-Term(iTRAQ8plex); K22(iTRAQ8plex)	9.707e-17	7.39208	2	3098.48	-2.99772	0	1.14459	1.12493	1.74409	1.58775
vIVVNNLSyNATEDSLQEVFEk	2	Unigene94352_B	N-Term(iTRAQ8plex); Y9(iTRAQ8plex); K22(iTRAQ8plex)	5.021e-11	7.3919	3	3423.86	-3.66193	0	1.26548	1.00036	1.93342	1.69755
lIVDEAINEDNSVVSLSQGk	3	Unigene87202_B 38 415 minus strand transitional endoplasmic reticulum ATPase [Gallus gallus] >gi	N-Term(iTRAQ8plex); K20(iTRAQ8plex)	1.882e-18	7.37824	2	2738.5	-2.6109	0	0.969367	0.94164	1.01173	1.02704
gQcTVEDILEFGNSWk	38	Unigene31388_B	N-Term(iTRAQ8plex); C3(Carbamidomethyl); K16(iTRAQ8plex)	9.012e-15	7.37065	2	2491.27	-0.721913	0	0.93167	0.938534	0.133591	0.132609
dGILSDEVycPPETAVLLGSYAVQAk	4	Unigene88913_B	N-Term(iTRAQ8plex); Y9(iTRAQ8plex); C10(Carbamidomethyl); K26(iTRAQ8plex)	1.183e-11	7.35362	3	3707.99	-2.05834	0	1.45882	1.15153	1.18617	1.18936
lDkDDLGLITSSQSAAYAISk	1	Unigene90622_B	N-Term(iTRAQ8plex); K3(iTRAQ8plex); K21(iTRAQ8plex)	3.692e-15	7.31073	3	3108.76	1.37338	1	1.03206	1.07138	0.675196	0.791467
lTTPTYGDLNHLVSATMSGVTTcLR	14	Unigene73636_B 1 279 minus strand tubulin, beta 4 [Xenopus (Silurana) tropicalis] >gi	N-Term(iTRAQ8plex); C23(Carbamidomethyl)	9.774e-20	7.30981	2	3012.54	0.10543	0	0.959528	1.1403	1.37738	1.28427
eLQSQISDTQVVLSMDNNR	5	Unigene64981_OR;Unigene88291_B	N-Term(iTRAQ8plex)	3.738e-13	7.30726	3	2481.25	-1.46376	0
eIQSQLSELQEDLESEk	3	Unigene101332_B	N-Term(iTRAQ8plex); K17(iTRAQ8plex)	1.838e-14	7.29426	2	2613.37	-2.50767	0	0.990401	0.923868	0.615072	0.638286
gQPGQLGGQGPQGPQGIIGIAGLQGR	2	Unigene92156_B	N-Term(iTRAQ8plex)	1.83949e-22	7.28549	2	2745.5	-2.62621	0	1.20058	1.13604	1.49435	1.22465
dGGLVVQEIATkPLTQDLLQHQDcHILDQGGVk	2	Unigene74199_OR 2 664 minus strand villin-like [Xenopus (Silurana) tropicalis] >gi;Unigene99333_B 2 1087 villin-like [Xenopus (Silurana) tropicalis] >gi	N-Term(iTRAQ8plex); K12(iTRAQ8plex); C24(Carbamidomethyl); K33(iTRAQ8plex)	4.243e-09	7.28088	5	4538.45	-5.6839	0
kLEGEASDLHEQIAELQAQIAELk	2	Unigene78116_OR;Unigene101389_B	N-Term(iTRAQ8plex); K1(iTRAQ8plex); K24(iTRAQ8plex)	8.963e-12	7.27256	3	3575.98	-7.71629	1
aSIPEHGcPDVVDNSLDLk	7	Unigene77005_OR;Unigene97450_B	N-Term(iTRAQ8plex); C8(Carbamidomethyl); K19(iTRAQ8plex)	8.31e-10	7.24016	2	2674.39	-2.62462	0
iLAIGLINEALDEGDAk	4	Unigene101221_B	N-Term(iTRAQ8plex); K17(iTRAQ8plex)	2.153e-16	7.23249	2	2363.37	1.55973	0	0.983629	1.21334	1.71263	1.77722
fLHNPDAAQGFVGcALGASIFR	8	Unigene39924_OR 1 198 minus strand selenium-binding protein 1-A [Xenopus laevis] >gi	N-Term(iTRAQ8plex); C14(Carbamidomethyl)	1.57e-13	7.23002	3	2652.36	-3.63033	0	0.977933	0.949243	0.829532	0.957751
vLScFAcLDVcEPAGEcGAAVPR	2	Unigene100877_B	N-Term(iTRAQ8plex); C4(Carbamidomethyl); C7(Carbamidomethyl); C11(Carbamidomethyl); C17(Carbamidomethyl)	6.369e-19	7.22934	2	2842.33	-0.864476	0	1.05992	0.888187	1.15458	0.973057
tTGIVLDSGDGVTHNVPIYEGYALPHAIMR	1	Unigene91764_B;Unigene14463_B 2 457 PREDICTED: actin, alpha cardiac muscle 1 isoform 3 [Macaca mulatta] >gi	N-Term(iTRAQ8plex)	3.583e-13	7.22386	4	3500.81	-2.22224	0
lGTAEIEDALDEHPDVPETAVIGFPHDIk	1	Unigene77217_OR	N-Term(iTRAQ8plex); K29(iTRAQ8plex)	3.624e-14	7.20796	4	3736.94	-2.9034	0	1.08478	1.0351	1.34801	1.15212
vGLVQFSNEPATEFLLk	5	Unigene99880_B	N-Term(iTRAQ8plex); K17(iTRAQ8plex)	8.59e-14	7.20566	2	2500.42	-1.72056	0	0.816906	1.00861	1.10811	1.12399
fANSLVGVQQQLQAFNTyR	2	Unigene74897_OR	N-Term(iTRAQ8plex); Y18(iTRAQ8plex)	6.157e-15	7.19056	3	2792.52	-5.48304	0	0.920489	0.923422	1.29916	1.61688
dLYANNVLSGGTTMYPGIADR	7	Unigene14250_B	N-Term(iTRAQ8plex)	1.082e-17	7.18193	2	2532.27	1.01871	0	1.10162	1.05762	0.875673	0.889494
vNALSDVDAILDHTATDVR	3	Unigene99788_B	N-Term(iTRAQ8plex)	6.798e-14	7.17778	3	2329.22	-2.2465	0	0.997188	1.02326	1.30233	1.31703
vDVDDAQDVAQHcNVk	8	Unigene30486_B 2 157 minus strand MGC80314 protein [Xenopus laevis] >gi	N-Term(iTRAQ8plex); C13(Carbamidomethyl); K16(iTRAQ8plex)	5.751e-15	7.17435	2	2421.21	-6.09049	0	1.13352	1.06381	1.20706	1.1086
tDDEVVSREEEAIQLDGLNAAQIk	4	Unigene35372_B	N-Term(iTRAQ8plex); K24(iTRAQ8plex)	1.455e-11	7.1685	3	3251.72	0.450945	1	0.848406	1.20475	0.611357	0.653093
sVNESLNNLFITEEDYQALR	2	Unigene101352_B	N-Term(iTRAQ8plex)	4.932e-16	7.1671	2	2659.35	-2.25265	0	1.05125	1.02274	1.13233	1.02942
kDDGTYYEFGEDIPEAPER	1	Unigene100534_B 3 1370 asparaginyl-tRNA synthetase [Xenopus laevis] >gi	N-Term(iTRAQ8plex); K1(iTRAQ8plex)	4.783e-14	7.16605	3	2839.37	-6.52475	1	1.07574	1.13983	0.629597	0.755402
tVQDLTDVVQNLLQQMQDk	3	Unigene80899_B 16 219 heat shock factor binding protein 1 [Xenopus laevis] >gi	N-Term(iTRAQ8plex); K19(iTRAQ8plex)	2.984e-11	7.15078	3	2824.53	-3.00324	0	0.909724	1.04719	1.36636	1.76658
lQEFTSTIESMEEGk	2	Unigene78116_OR;Unigene100893_B	N-Term(iTRAQ8plex); K15(iTRAQ8plex)	8.354e-14	7.14811	2	2337.21	0.955319	0
vEDmAELTcLNEASVLHNLR	1	Unigene101389_B	N-Term(iTRAQ8plex); M4(Oxidation); C9(Carbamidomethyl)	1.149e-13	7.13537	3	2634.32	-0.297625	0	1.1278	1.14189	0.810316	0.733127
lSEADPADEALLGHLMIVGk	4	Unigene47011_OR	N-Term(iTRAQ8plex); K20(iTRAQ8plex)	2.775e-09	7.13235	3	2687.49	-0.775512	0	0.963201	1.12972	1.24892	1.35299
hIDcASVYGNETEVGEAIk	3	Unigene65269_B 8 241 minus strand alcohol dehydrogenase [NADP+] [Xenopus (Silurana) tropicalis] >gi	N-Term(iTRAQ8plex); C4(Carbamidomethyl); K19(iTRAQ8plex)	9.17e-15	7.13169	2	2700.38	0.202617	0	1.0699	1.0325	1.20019	1.03042
iVEFLQSFDEITAmTGDGVNDAPALk	1	Unigene3185_OR 121 3246 ATPase, Ca++ transporting, slow twitch 2 [Xenopus laevis] >gi	N-Term(iTRAQ8plex); M14(Oxidation); K26(iTRAQ8plex)	7.147e-16	7.12604	3	3405.77	0.944496	0	1.321	1.17646	2.09784	2.3288
nLETELLQLQEELAAAER	1	Unigene72755_OR	N-Term(iTRAQ8plex)	1.251e-17	7.12591	2	2374.27	-3.1448	0	0.966484	0.882869	1.64001	1.42785
gLGGTTADAMcPILEFEADR	1	Unigene77334_OR 143 1195 ATPase, H+ transporting, lysosomal 38kDa, V0 subunit d1 [Xenopus laevis] >gi	N-Term(iTRAQ8plex); C11(Carbamidomethyl)	6.149e-18	7.11662	2	2428.18	-1.55044	0	0.885345	0.875514	0.905098	0.836347
vAEEHAPSIVFIDEIDAIGTk	3	Unigene76678_OR;Unigene98607_B	N-Term(iTRAQ8plex); K21(iTRAQ8plex)	1.377e-11	7.11576	3	2862.56	-3.87124	0
fVDEEEAGEGQQGPDEGEVDGAIR	2	Unigene91137_B 94 495 minus strand actin related protein 2/3 complex, subunit 5, 16kDa [Xenopus laevis] >gi	N-Term(iTRAQ8plex)	3.534e-15	7.11414	2	2837.3	0.0648896	0	1.30316	1.04399	0.717869	0.877297
lQTEGENLLSEMEENIAk	2	Unigene65458_OR	N-Term(iTRAQ8plex); K18(iTRAQ8plex)	1.219e-16	7.10813	2	2656.39	-1.28956	0	1.00603	1.10358	1.64694	1.39705
lQAALDMQSGIIHAAEEk	1	Unigene97845_B	N-Term(iTRAQ8plex); K18(iTRAQ8plex)	7.587e-15	7.10789	3	2533.38	-3.62777	0	1.12698	0.89548	1.46263	1.2917
tAFDEAIAELDTLSEESYk	7	Unigene49875_OR	N-Term(iTRAQ8plex); K19(iTRAQ8plex)	1.85e-18	7.09835	2	2740.39	-3.89287	0	0.930713	0.925454	1.14789	1.10567
yFAVSQMATLLDNAHLLASNTQR	2	Unigene77639_OR	N-Term(iTRAQ8plex)	2.195e-15	7.09798	3	2868.5	1.71607	0	0.761949	0.96232	0.99634	0.962104
nIDyIFEDScAINVESSEYAk	25	Unigene101391_B	N-Term(iTRAQ8plex); Y4(iTRAQ8plex); C10(Carbamidomethyl); K21(iTRAQ8plex)	5.855e-13	7.09717	3	3379.7	-3.14748	0	0.947912	0.911392	0.281602	0.288516
gALSGHLETLMLGLMk	11	Unigene60923_OR	N-Term(iTRAQ8plex); K16(iTRAQ8plex)	2.087e-17	7.08077	2	2279.29	-8.34009	0	0.883077	0.81773	1.49451	1.17736
vDQIQDIVTGNPTVIk	2	Unigene77214_OR 8 1231 IQ motif containing GTPase activating protein 2 [Xenopus laevis] >gi;Unigene93923_B 1 591 IQ motif containing GTPase activating protein 2 [Xenopus laevis] >gi	N-Term(iTRAQ8plex); K16(iTRAQ8plex)	2.502e-13	7.06272	2	2348.36	0.0861844	0
vLQLTSWDEDAWASk	2	Unigene101372_B 108 3302 minus strand vinculin [Xenopus (Silurana) tropicalis] >gi	N-Term(iTRAQ8plex); K15(iTRAQ8plex)	7.664e-14	7.05549	2	2357.25	-2.89066	0	0.942529	1.04031	1.28645	1.28357
fLFLDkDFINSPAAQADWSAk	1	Unigene101389_B	N-Term(iTRAQ8plex); K6(iTRAQ8plex); K21(iTRAQ8plex)	2.709e-10	7.0502	3	3296.8	-1.51767	1	0.720132	0.810779	1.7505	2.20378
mDENQFVAVTSTNAAk	2	Unigene100375_B 1 846 minus strand dihydropyrimidinase-related protein 3 [Xenopus (Silurana) tropicalis] >gi;Unigene99976_B 3 1238 minus strand dihydropyrimidinase-like 2 [Xenopus (Silurana) tropicalis] >gi	N-Term(iTRAQ8plex); K16(iTRAQ8plex)	3.171e-12	7.04467	2	2334.22	-1.59453	0
dEWGSGLEALEcALQLEk	2	Unigene61539_B	N-Term(iTRAQ8plex); C12(Carbamidomethyl); K18(iTRAQ8plex)	5.098e-16	7.04417	2	2656.36	-3.906	0	1.03283	1.15472	1.01108	0.858666
eSSSPLAQYFTVEEYVPPR	4	Unigene98087_B	N-Term(iTRAQ8plex)	7.582e-16	7.03159	2	2503.27	0.115681	0	1.07844	0.890088	0.468796	0.355308
aTGEADVEFATHEDAVAAMSk	11	Unigene70363_OR 1 474 heterogeneous nuclear ribonucleoprotein H3 (2H9) [Xenopus laevis] >gi	N-Term(iTRAQ8plex); K21(iTRAQ8plex)	1.135e-12	7.02842	3	2758.37	-4.24025	0	0.953985	0.942922	1.13499	1.16828
vWQLGSSSPNFTLEGHEk	2	Unigene101265_B 1 2376 coatomer protein complex, subunit beta 2 (beta prime) [Xenopus laevis] >gi	N-Term(iTRAQ8plex); K18(iTRAQ8plex)	1.218e-13	7.02678	3	2624.37	-7.16844	0	1.07265	0.940997	1.14078	1.30363
gVLLEIEDLQGNQFk	2	Unigene74656_OR	N-Term(iTRAQ8plex); K15(iTRAQ8plex)	1.59e-14	7.02105	2	2311.3	-6.45036	0	1.1705	1.05516	1.28482	1.25104
sIFENIEISyAEIDYGNAYk	18	Unigene73441_OR;Unigene101391_B	N-Term(iTRAQ8plex); Y10(iTRAQ8plex); K20(iTRAQ8plex)	1.567e-11	7.018	3	3251.72	-1.60167	0
tVPPAVTGVTFLSGGQSEEEATIHLNAINk	11	Unigene32523_B	N-Term(iTRAQ8plex); K30(iTRAQ8plex)	2.847e-12	7.01768	4	3689	-0.821342	0	1.0045	1.06606	0.631725	0.557371
iSGETIFVTAPHEATAGIIGVNR	8	Unigene101077_B	N-Term(iTRAQ8plex)	8.825e-16	7.00074	3	2657.46	-0.204907	0	0.914492	1.00302	0.65438	0.551625
dTGANLAIcQWGFDDEANHLLLQNELPAVR	1	Unigene100963_B 52 1503 chaperonin containing TCP1, subunit 5 (epsilon) [Xenopus (Silurana) tropicalis] >gi	N-Term(iTRAQ8plex); C9(Carbamidomethyl)	9.19e-13	6.99702	3	3684.82	-4.10332	0	1.02371	0.908595	0.68367	0.624361
tTGIVmDSGDGVTHTVPIYEGYALPHAILR	7	Unigene91058_B	N-Term(iTRAQ8plex); M6(Oxidation)	3.492e-11	6.99657	4	3503.8	-3.03055	0	1.09966	1.1129	0.98055	1.12004
nQALNTDSYGHDLASVQALQR	1	Unigene78117_OR 2 5464 minus strand spectrin, alpha, non-erythrocytic 1 (alpha-fodrin) [Xenopus (Silurana) tropicalis] >gi	N-Term(iTRAQ8plex)	1.931e-14	6.98523	3	2605.32	-0.963456	0	0.980548	1.03483	0.966446	0.700963
dVTGLDGELQDMLGQLQDAENQLk	2	Unigene78112_OR 5 3439 laminin subunit gamma-1 precursor [Xenopus (Silurana) tropicalis] >gi;Unigene101028_B 1 1245 minus strand laminin subunit gamma-1 precursor [Xenopus (Silurana) tropicalis] >gi	N-Term(iTRAQ8plex); K24(iTRAQ8plex)	2.073e-13	6.96942	3	3238.67	0.173954	0
aIVDcIISIIEENPESk	4	Unigene100214_B 2 1324 minus strand coatomer protein complex, subunit gamma [Xenopus laevis] >gi	N-Term(iTRAQ8plex); C5(Carbamidomethyl); K17(iTRAQ8plex)	1.792e-14	6.96378	2	2538.38	-4.13826	0	0.932811	0.896494	0.924406	0.98365
fWEVISDEHGIDPTGTyHGDSDLQLER	3	Unigene95165_B 52 651 tubulin, beta 4 [Xenopus (Silurana) tropicalis] >gi	N-Term(iTRAQ8plex); Y17(iTRAQ8plex)	1.509e-08	6.95905	5	3724.82	-3.42163	0	0.953068	0.886379	1.08608	1.305
yDVcNLESSEQVMcTWLGDyASDcR	2	Unigene77834_OR;Unigene23890_B	N-Term(iTRAQ8plex); C4(Carbamidomethyl); C14(Carbamidomethyl); Y20(iTRAQ8plex); C24(Carbamidomethyl)	9.294e-12	6.95043	4	3666.64	-1.80821	0
gHYTEGAELVDSVMDVVR	14	Unigene95165_B 52 651 tubulin, beta 4 [Xenopus (Silurana) tropicalis] >gi	N-Term(iTRAQ8plex)	2.1e-11	6.94292	3	2281.14	-2.57801	0	0.967205	0.995883	0.982848	0.941222
lLETIDQLYLEYAk	2	Unigene72121_OR;Unigene94398_B	N-Term(iTRAQ8plex); K14(iTRAQ8plex)	3.921e-13	6.93806	2	2320.33	0.493351	0
iAQLEEELEEEQGNTELVNDR	3	Unigene65099_OR	N-Term(iTRAQ8plex)	7.701e-18	6.93376	2	2762.36	-0.843379	0	1.36842	1.0212	0.564724	0.419853
nSPLISNLALyDIAHTPGVAADLSHIETR	1	Unigene43994_B 1 183 malate dehydrogenase 2, NAD (mitochondrial) [Xenopus laevis] >gi	N-Term(iTRAQ8plex); Y11(iTRAQ8plex)	1.026e-10	6.92606	4	3697.01	-1.06818	0	0.975996	0.988841	1.88546	2.06097
fEQDLVAQETALDQk	1	Unigene100412_B 63 1400 minus strand nucleobindin 1 [Xenopus (Silurana) tropicalis] >gi	N-Term(iTRAQ8plex); K15(iTRAQ8plex)	5.916e-13	6.91904	2	2343.26	-0.974815	0	0.448995	0.513228	0.44227	0.59056
eLQSQISDTQVVLSmDNNR	4	Unigene64981_OR;Unigene88291_B	N-Term(iTRAQ8plex); M15(Oxidation)	2.817e-11	6.91295	3	2497.24	-2.88876	0
iFYANYLTELDEIVk	2	Unigene100449_B 121 1413 Rho GTPase activating protein 1 [Xenopus laevis] >gi	N-Term(iTRAQ8plex); K15(iTRAQ8plex)	1.257e-14	6.91268	2	2439.36	-1.63684	0	0.881666	0.942391	1.18975	1.50824
eGLIYDDISSQDcIkPQEcPcTYNDk	7	Unigene101391_B	N-Term(iTRAQ8plex); C13(Carbamidomethyl); K15(iTRAQ8plex); C19(Carbamidomethyl); C21(Carbamidomethyl); K26(iTRAQ8plex)	1.562e-13	6.90417	3	4060.97	0.0830055	0	0.791507	0.877817	0.0625474	0.0348454
eAGWGSPcEIcPVEGDEAFR	2	Unigene100077_B 5 1276 fibrillin 1, isoform CRA_a [Rattus norvegicus] >gi	N-Term(iTRAQ8plex); C8(Carbamidomethyl); C11(Carbamidomethyl)	2.028e-14	6.89981	2	2570.16	-1.59845	0	1.35918	1.11541	0.816253	0.770021
aPLNVSVQDGEGSPVEVTTk	1	Unigene77949_OR;Unigene100910_B	N-Term(iTRAQ8plex); K20(iTRAQ8plex)	1.108e-11	6.89867	2	2635.44	-1.10114	0
sSELGGNVDEVENLIk	2	Unigene20743_OR;Unigene99422_B	N-Term(iTRAQ8plex); K16(iTRAQ8plex)	8.236e-17	6.89858	2	2311.24	-7.66344	0
kIEIEDGAELTSEFLYDEVHPk	1	Unigene97289_B 2 592 minus strand twinfilin-2-A [Xenopus laevis] >gi	N-Term(iTRAQ8plex); K1(iTRAQ8plex); K22(iTRAQ8plex)	6.377e-12	6.89598	4	3474.87	-2.34312	1	0.866744	0.987158	1.21568	1.4279
yDVcNLESSEQVMcTWLGDYASDcR	4	Unigene77834_OR;Unigene23890_B	N-Term(iTRAQ8plex); C4(Carbamidomethyl); C14(Carbamidomethyl); C24(Carbamidomethyl)	1.878e-13	6.89357	3	3362.44	-0.0506129	0
dLLTELGFHLDDAEFNk	3	Unigene70503_OR	N-Term(iTRAQ8plex); K17(iTRAQ8plex)	7.972e-11	6.89013	3	2585.36	-3.53678	0	0.985097	1.03859	2.32001	1.65896
mQQNIGELEEQLEEEEAAR	1	Unigene58911_B	N-Term(iTRAQ8plex)	9.918e-13	6.88898	3	2550.22	-2.73777	0	0.558966	0.634505	0.534199	0.54606
gTDLWLGVDSLGLNIyEHDDkLTPk	1	Unigene90510_B 3 479 minus strand ezrin [Xenopus laevis] >gi	N-Term(iTRAQ8plex); Y16(iTRAQ8plex); K21(iTRAQ8plex); K25(iTRAQ8plex)	1.939e-13	6.88895	4	4016.22	-6.1789	1	0.918567	1.05578	1.61734	1.87615
vANILHDDcVFLSAFGEISkPER	2	Unigene95156_B	N-Term(iTRAQ8plex); C9(Carbamidomethyl); K20(iTRAQ8plex)	1.671e-12	6.88636	3	3225.71	-1.33138	0	1.10142	1.04699	0.82944	1.03605
fDGALNVDLTEFQTNLVPYPR	2	Unigene61759_B	N-Term(iTRAQ8plex)	5.597e-17	6.88292	2	2713.41	-3.09431	0	1.13046	0.972793	1.50708	1.35727
vIFSGNLFQFLDETk	1	Unigene21018_B 52 1260 minus strand family with sequence similarity 129, member B [Xenopus laevis] >gi	N-Term(iTRAQ8plex); K15(iTRAQ8plex)	1.066e-11	6.88218	2	2366.32	-1.78796	0	0.956227	1.15	1.81853	2.15484
iVLASLkPSVQPTVSLGGFEITPPVTLR	1	Unigene80770_B	N-Term(iTRAQ8plex); K7(iTRAQ8plex)	4.585e-11	6.88018	3	3528.1	0.488062	0	0.959696	0.947224	1.03799	1.09294
iIDGGSGYLcEMEPVAHFGLGk	7	Unigene97426_B 1 816 minus strand RecName: Full=Cartilage acidic protein 1; AltName: Full=ASPIC; Flags: Precursor >gi	N-Term(iTRAQ8plex); C10(Carbamidomethyl); K22(iTRAQ8plex)	2.318e-14	6.87139	3	2958.53	-1.95583	0	1.0655	1.28669	0.304677	0.200685
iDFDLEDFASDIGASk	2	Unigene100483_B 1 1362 minus strand CNDP dipeptidase 2 a [Xenopus laevis] >gi	N-Term(iTRAQ8plex); K16(iTRAQ8plex)	3.045e-15	6.86599	2	2351.21	-4.17362	0	0.930614	1.02904	1.06135	1.11455
eQQEAIEHIDEVQNEIDR	4	Unigene94691_B	N-Term(iTRAQ8plex)	2.336e-16	6.85974	2	2499.22	-2.51633	0	1.05813	1.05976	0.767524	0.658492
qGVVSAVQGLkPIGGSQLNTGAALDyVTTNVFTSSAGSR	1	Unigene98569_B	N-Term(iTRAQ8plex); K11(iTRAQ8plex); Y26(iTRAQ8plex)	1.267e-08	6.85949	5	4763.58	-5.5469	0	0.925442	0.753427	1.269	1.2256
dQLQTFSEEHPVLLTEAPLNPR	4	Unigene94468_B 106 615 minus strand ARP1 actin-related protein 1 homolog A, centractin alpha [Xenopus laevis] >gi	N-Term(iTRAQ8plex)	5.126e-14	6.8589	4	2838.49	-1.45233	0	0.825977	0.937926	0.469724	0.423064
gAIYQLEEEYDGLLk	2	Unigene18413_OR	N-Term(iTRAQ8plex); K15(iTRAQ8plex)	1.467e-14	6.85779	2	2349.28	-0.419323	0	0.962532	1.06253	1.56272	1.56427
kLELSDNSISGGLEVLAER	4	Unigene96175_B 206 703 minus strand acidic leucine-rich nuclear phosphoprotein 32 family member E [Xenopus laevis] >gi	N-Term(iTRAQ8plex); K1(iTRAQ8plex)	1.508e-09	6.85728	3	2638.48	-3.22853	1	1.01729	0.946398	1.14346	1.00287
rEGDIATcYADPTLAk	4	Unigene76533_OR	N-Term(iTRAQ8plex); C8(Carbamidomethyl); K16(iTRAQ8plex)	7.047e-10	6.85418	3	2389.25	-4.63674	1	1.4056	1.47188	0.835489	0.713067
mAATFIGNSTAIQELFk	3	Unigene55874_OR;Unigene34230_B	N-Term(iTRAQ8plex); K17(iTRAQ8plex)	1.408e-18	6.84474	2	2450.35	-4.95802	0
cSTEPVLAAIFHPTEPNLIITcGk	2	Unigene74662_OR 1 702 echinoderm microtubule associated protein like 2 [Xenopus laevis] >gi	N-Term(iTRAQ8plex); C1(Carbamidomethyl); C22(Carbamidomethyl); K24(iTRAQ8plex)	1.522e-11	6.84093	3	3276.75	-2.16298	0	1.17866	1.16961	1.22709	1.00492
lFSELVADEFIDNMEER	2	Unigene78107_OR	N-Term(iTRAQ8plex)	1.234e-14	6.83342	2	2361.14	-6.69228	0	0.817688	0.851446	1.42446	0.699846
lALVTGGDIASTFDHPELVk	2	Unigene98686_B 1 822 minus strand chaperonin containing TCP1, subunit 2 (beta) [Xenopus (Silurana) tropicalis] >gi	N-Term(iTRAQ8plex); K20(iTRAQ8plex)	8.374e-17	6.8323	2	2691.51	-2.34035	0	0.71427	0.895108	0.827518	0.863095
vDcVLTFGcLEcAcSDLDTYR	1	Unigene45734_B	N-Term(iTRAQ8plex); C3(Carbamidomethyl); C9(Carbamidomethyl); C12(Carbamidomethyl); C14(Carbamidomethyl)	1.479e-16	6.8215	2	2858.27	-0.857685	0	1.02897	0.979865	1.30708	1.14905
gHYTEGAELVDSVLDVVR	19	Unigene64410_OR	N-Term(iTRAQ8plex)	7.958e-12	6.81136	3	2263.18	-2.0281	0	1.00733	0.991086	1.00215	0.845884
nNQELQAINQAYQEAYR	1	Unigene77009_OR 1 1140 annexin A6 [Xenopus laevis] >gi	N-Term(iTRAQ8plex)	5.326e-15	6.80263	2	2357.18	-1.14472	0	1.01643	0.959069	1.05838	1.19525
vLGTLALIDEGETDWk	2	Unigene96195_B 84 716 minus strand pyrophosphatase (inorganic) 2 [Xenopus (Silurana) tropicalis] >gi	N-Term(iTRAQ8plex); K16(iTRAQ8plex)	2.812e-14	6.79168	2	2368.31	-3.09352	0	1.08002	1.1568	1.49241	1.36773
dIEEDESVTEEAIENYNTR	3	Unigene99577_B	N-Term(iTRAQ8plex)	1.755e-17	6.79111	2	2560.17	-5.03135	0	1.62656	1.14729	0.967914	0.662639
vENYETNLGGAAPEADVILESDQQk	2	Unigene76095_OR	N-Term(iTRAQ8plex); K25(iTRAQ8plex)	1.951e-12	6.7911	3	3298.69	-0.988455	0	1.17142	1.23187	0.797825	0.705623
sGDSGAQGPPGAAGPSGER	7	Unigene77661_OR 1 1536 collagen, type III, alpha 1 (Ehlers-Danlos syndrome type IV, autosomal dominant) [Xenopus (Silurana) tropicalis] >gi	N-Term(iTRAQ8plex)	2.684e-14	6.78632	2	1958.94	-3.59495	0	1.21984	1.00161	1.37261	1.04192
fANSLVGVQQQLQAFNTYR	1	Unigene74897_OR	N-Term(iTRAQ8plex)	8.443e-11	6.7816	3	2488.32	-1.9683	0	0.734001	0.871974	1.03167	1.05831
vEEEIQTLNQVLAAk	4	Unigene89359_B	N-Term(iTRAQ8plex); K15(iTRAQ8plex)	3.587e-14	6.7761	2	2293.32	-1.52445	0	1.00607	1.03648	0.8794	1.04823
mEEIVEGcTGALHILAR	2	Unigene76378_OR;Unigene101289_B 111 2333 junction plakoglobin [Xenopus laevis] >gi	N-Term(iTRAQ8plex); C8(Carbamidomethyl)	1.338e-11	6.77354	3	2203.15	-2.59404	0
eNTLNQLVGAAFGAAGQR	3	Unigene100548_B 3 1277 minus strand aldehyde dehydrogenase 6 family, member A1 [Xenopus laevis] >gi	N-Term(iTRAQ8plex)	6.274e-15	6.77191	2	2121.13	-3.19716	0	1.01678	1.08268	1.22438	1.08314
lQQELDDLSVDLDHQR	5	Unigene100005_B	N-Term(iTRAQ8plex)	5.207e-15	6.76693	2	2228.15	-0.244997	0	0.985097	0.951605	1.15641	1.08503
vTHAVVTVPAyFNDAQR	2	Unigene75517_OR	N-Term(iTRAQ8plex); Y11(iTRAQ8plex)	1.083e-10	6.76592	3	2496.38	-2.57929	0	0.987534	0.948737	0.809368	0.967161
yFLVGAGAIGcELLk	18	Unigene76321_OR 2 946 minus strand ubiquitin-like modifier activating enzyme 1 [Xenopus laevis] >gi	Y1(iTRAQ8plex); C11(Carbamidomethyl); K15(iTRAQ8plex)	3.707e-15	6.75804	2	2219.26	-4.66511	0	1.00006	0.972698	1.23882	1.21365
iSSINSISALcEATGADVEEVAR	2	Unigene101228_B	N-Term(iTRAQ8plex); C11(Carbamidomethyl)	1.078e-19	6.75671	2	2696.37	-1.22893	0	1.18574	1.12472	0.933276	0.839771
lVQAAQMLHADPYSVPAR	2	Unigene101372_B 108 3302 minus strand vinculin [Xenopus (Silurana) tropicalis] >gi	N-Term(iTRAQ8plex)	9.301e-10	6.75645	3	2271.22	-2.62882	0	1.00315	1.01781	1.21061	1.05514
tELSSMVTPLEEALk	6	Unigene95814_B 11 688 minus strand nuclear factor 7, brain [Xenopus (Silurana) tropicalis] >gi	N-Term(iTRAQ8plex); K15(iTRAQ8plex)	1.182e-10	6.75237	2	2256.25	-3.14017	0	0.970513	1.08335	1.14258	1.0495
lLSQAEAQAVDEELFNEYR	2	Unigene95664_B	N-Term(iTRAQ8plex)	3.579e-17	6.7406	2	2529.28	1.20346	0	1.27774	1.00078	1.06812	1.06297
qEAASSGLPIMLLIHk	3	Unigene68838_OR;Unigene83445_B 142 363 thioredoxin-like protein p19 [Xenopus laevis] >gi	N-Term(iTRAQ8plex); K16(iTRAQ8plex)	6.246e-09	6.7356	2	2316.36	1.56798	0
qLENALEELDPEHALLPAGFR	2	Unigene87382_B 137 418 minus strand PREDICTED: tropomodulin 3 (ubiquitous)-like [Bos taurus] >gi	N-Term(iTRAQ8plex)	4.772e-13	6.73068	3	2666.4	-3.14254	0	0.83912	0.953336	1.06907	0.941828
aAGAGNEAAALFLATHGAk	1	Unigene101393_B	N-Term(iTRAQ8plex); K19(iTRAQ8plex)	1.968e-14	6.7306	3	2349.3	-5.27803	0	1.01798	0.901397	1.03725	0.97991
iITIIGTQDQIQNAQyLLQNSVk	2	Unigene54652_OR 3 221 minus strand heterogeneous nuclear ribonucleoprotein K [Xenopus (Silurana) tropicalis] >gi	N-Term(iTRAQ8plex); Y16(iTRAQ8plex); K23(iTRAQ8plex)	4.639e-10	6.72964	4	3514.03	-3.51398	0	0.971039	0.999957	1.61163	1.74339
iQNAVTAAIHPLEEAISk	1	Unigene101323_B	N-Term(iTRAQ8plex); K18(iTRAQ8plex)	6.55e-11	6.72929	4	2513.45	-3.43099	0	0.953742	0.95319	1.08938	1.23957
vWDAVTGDELFTLAHk	2	Unigene96626_B 29 748 minus strand serine/threonine kinase receptor associated protein [Xenopus (Silurana) tropicalis] >gi	N-Term(iTRAQ8plex); K16(iTRAQ8plex)	9.317e-12	6.72881	3	2410.31	-3.87612	0	0.906405	0.960969	1.22908	1.31647
lcYVALDFENEMATAASSSSLEk	50	Unigene91764_B;Unigene14250_B	N-Term(iTRAQ8plex); C2(Carbamidomethyl); K23(iTRAQ8plex)	1.251e-14	6.72845	2	3144.57	1.28168	0
lSVIAGAAVIDEEEEEkR	2	Unigene23979_B 1 588 minus strand G patch domain and KOW motifs [Xenopus (Silurana) tropicalis] >gi	N-Term(iTRAQ8plex); K17(iTRAQ8plex)	1.771e-13	6.7257	3	2566.42	-0.649959	1	1.16836	0.980134	1.35511	1.29808
gDGTFVDMAASAGVDDTyQHGR	4	Unigene75820_OR 2 853 RecName: Full=Cartilage acidic protein 1; AltName: Full=ASPIC; Flags: Precursor >gi	N-Term(iTRAQ8plex); Y18(iTRAQ8plex)	2.98e-16	6.72301	3	2878.39	0.0509999	0	1.09207	1.10899	0.647613	0.666532
tGDcVIVLTGWQPGSGFTNTMR	2	Unigene101018_B 131 1705 minus strand pyruvate kinase, muscle [Xenopus (Silurana) tropicalis] >gi	N-Term(iTRAQ8plex); C4(Carbamidomethyl)	8.247e-16	6.72191	2	2701.34	-0.495229	0	1.11186	1.02112	1.04213	0.936782
gIEDHLASEAHQEMLDHIQk	1	Unigene72736_OR 1 567 minus strand zinc finger protein 326 [Xenopus (Silurana) tropicalis] >gi	N-Term(iTRAQ8plex); K20(iTRAQ8plex)	2.911e-11	6.71669	4	2909.5	-1.45418	0	1.00089	1.0657	1.15874	1.01633
dVTGLDGELQDmLGQLQDAENQLk	1	Unigene78112_OR 5 3439 laminin subunit gamma-1 precursor [Xenopus (Silurana) tropicalis] >gi;Unigene101028_B 1 1245 minus strand laminin subunit gamma-1 precursor [Xenopus (Silurana) tropicalis] >gi	N-Term(iTRAQ8plex); M12(Oxidation); K24(iTRAQ8plex)	1.898e-13	6.7152	3	3254.66	-1.26503	0
lVSQDNFGFDLPAVEAATk	3	Unigene74897_OR;Unigene93944_B 2 592 minus strand spectrin beta 2 [Mus musculus] >gi	N-Term(iTRAQ8plex); K19(iTRAQ8plex)	2.755e-13	6.70499	2	2630.43	0.682862	0
aITIASQTNcPLYVTk	4	Unigene97140_B 1 792 dihydropyrimidinase-related protein 3 [Xenopus (Silurana) tropicalis] >gi	N-Term(iTRAQ8plex); C10(Carbamidomethyl); K16(iTRAQ8plex)	3.929e-13	6.70481	2	2388.33	-3.32343	0	0.999532	1.00791	1.17463	1.00146
vGEATETALTcLVEk	1	Unigene3185_OR 121 3246 ATPase, Ca++ transporting, slow twitch 2 [Xenopus laevis] >gi	N-Term(iTRAQ8plex); C11(Carbamidomethyl); K15(iTRAQ8plex)	8.793e-14	6.70045	2	2229.22	-3.76031	0	0.90518	0.929871	0.837585	1.12543
hAQAVEELSEQLEQTk	4	Unigene53775_OR	N-Term(iTRAQ8plex); K16(iTRAQ8plex)	3.17e-16	6.6994	2	2448.31	-4.16851	0	1.19335	1.11641	0.995588	1.11203
aIELLQEFADQHPAVATQIk	1	Unigene101216_B 64 2085 minus strand signal recognition particle 72kDa [Xenopus (Silurana) tropicalis] >gi	N-Term(iTRAQ8plex); K20(iTRAQ8plex)	1.973e-14	6.68897	3	2830.58	-2.82506	0	1.10382	1.1036	0.992872	1.22686
dASVAEAWLFGQEPYLSSR	1	Unigene78684_B	N-Term(iTRAQ8plex)	1.994e-16	6.68776	2	2430.22	-3.09307	0	1.02404	1.13182	1.82719	1.9279
fIPIcPENQVYGYTITSckPTcR	10	Unigene101391_B	N-Term(iTRAQ8plex); C5(Carbamidomethyl); C18(Carbamidomethyl); K19(iTRAQ8plex); C22(Carbamidomethyl)	1.004e-10	6.68558	3	3412.72	-1.88608	0	0.8838	1.23787	0.356278	0.364025
tPLLTcANLGIHYQPSR	1	Unigene67681_OR 2 265 minus strand riddle 2 [Xenopus laevis] >gi	N-Term(iTRAQ8plex); C6(Carbamidomethyl)	2.934e-13	6.67776	3	2245.2	-2.63657	0	0.916792	1.3459	0.648882	0.523412
qTILEGQEPNEFWVALGGk	3	Unigene94310_B 3 602 minus strand villin-like [Xenopus laevis] >gi	N-Term(iTRAQ8plex); K19(iTRAQ8plex)	4.227e-11	6.6774	2	2724.46	-8.79442	0	0.994436	1.27125	1.44141	1.12233
hTQAVEELTEQLEQVk	1	Unigene78116_OR;Unigene101389_B	N-Term(iTRAQ8plex); K16(iTRAQ8plex)	4.038e-17	6.67668	2	2490.36	-1.67738	0
lGVALDYAyDSLFTPESGSR	6	Unigene98569_B	N-Term(iTRAQ8plex); Y9(iTRAQ8plex)	2.711e-09	6.67175	4	2769.44	-6.39277	0	0.864593	0.764629	1.44993	1.61919
lHGGTPANFLDVGGGATVQQVTEAFR	2	Unigene100330_B 15 1373 succinate-CoA ligase, ADP-forming, beta subunit [Xenopus (Silurana) tropicalis] >gi	N-Term(iTRAQ8plex)	1.322e-13	6.66544	3	2946.53	-2.75482	0	0.946819	0.896361	0.66158	0.61883
vLAVNQENEHLMEDYEk	2	Unigene78102_OR 1 2676 minus strand actinin, alpha 4 [Xenopus laevis] >gi	N-Term(iTRAQ8plex); K17(iTRAQ8plex)	6.068e-10	6.66477	3	2669.36	-3.31542	0	0.98592	0.906624	1.59223	1.618
sTGEAFVQFASQEIAEk	4	Unigene77445_OR 49 1356 minus strand heterogeneous nuclear ribonucleoprotein H2 (H') [Xenopus laevis] >gi	N-Term(iTRAQ8plex); K17(iTRAQ8plex)	2.523e-15	6.66337	2	2450.29	-5.42026	0	1.01078	1.05799	1.16353	1.14378
tAPSVANIGSQcDLSLk	5	Unigene100890_B	N-Term(iTRAQ8plex); C12(Carbamidomethyl); K17(iTRAQ8plex)	1.519e-13	6.66035	2	2369.29	-3.63505	0	0.970304	1.02672	1.58082	1.81613
lDINLLDNVVNcLyHGEGAQQR	1	Unigene23192_B	N-Term(iTRAQ8plex); C12(Carbamidomethyl); Y14(iTRAQ8plex)	2.311e-11	6.65817	4	3149.65	-5.2751	0	0.777572	0.895796	1.42502	1.43287
hSVVYPTQEELEAVQNMVSHTER	2	Unigene96596_B 182 745 interleukin enhancer-binding factor 3 [Xenopus (Silurana) tropicalis] >gi	N-Term(iTRAQ8plex)	7.762e-13	6.65634	3	2987.47	-4.31673	0	0.949835	0.938554	0.999181	1.13757
lAGTGDGGLEELVEDLSSGk	7	Unigene15359_B 81 785 drebrin-like [Xenopus (Silurana) tropicalis] >gi	N-Term(iTRAQ8plex); K20(iTRAQ8plex)	3.541e-17	6.65058	2	2555.35	-4.63562	0	1.01199	1.14048	1.29586	1.47203
qEEIIGNIQVSHQEFSk	2	Unigene101344_B 177 2774 minus strand programmed cell death 6 interacting protein [Xenopus (Silurana) tropicalis] >gi	N-Term(iTRAQ8plex); K17(iTRAQ8plex)	1.178e-11	6.64984	3	2594.39	-6.80466	0	0.951017	1.59077	0.984619	1.00955
vADELESEGLITEEVQAVQHQEVLASmPk	1	Unigene78117_OR 2 5464 minus strand spectrin, alpha, non-erythrocytic 1 (alpha-fodrin) [Xenopus (Silurana) tropicalis] >gi	N-Term(iTRAQ8plex); M27(Oxidation); K29(iTRAQ8plex)	2.213e-10	6.64722	4	3803.97	-3.24825	0	0.773064	0.8316	1.0042	1.09532
hTAVISWGGVNIPNSPFR	4	Unigene77949_OR;Unigene100910_B	N-Term(iTRAQ8plex)	1.343e-11	6.64708	3	2256.22	0.161897	0
nNLVEQHIQDVVIHYNFNk	4	Unigene79713_B 2 325 ribophorin I [Xenopus (Silurana) tropicalis] >gi	N-Term(iTRAQ8plex); K19(iTRAQ8plex)	3.192e-09	6.64701	3	2932.59	0.489642	0	0.98866	0.972036	0.8266	0.934287
sLVEIIEHGLVDEQQk	2	Unigene101390_B 80 4000 splicing factor 3B subunit 1 [Xenopus laevis] >gi	N-Term(iTRAQ8plex); K16(iTRAQ8plex)	2.282e-14	6.64701	2	2445.37	-5.5174	0	0.86703	0.945726	1.75509	1.79219
mIEVLGEkPDLPEGPSDDVk	3	Unigene101003_B 1 1704 gelsolin [Xenopus laevis] >gi	N-Term(iTRAQ8plex); K8(iTRAQ8plex); K20(iTRAQ8plex)	4.674e-09	6.64443	4	3080.68	-3.8462	0	0.866403	1.08622	1.36155	1.46121
lLSAQLATGGIIDPVNSHR	4	Unigene20506_OR;Unigene101290_B	N-Term(iTRAQ8plex)	3.389e-13	6.64314	3	2266.28	-0.678881	0
nVTATEVDMSWNSFNk	2	Unigene74199_OR 2 664 minus strand villin-like [Xenopus (Silurana) tropicalis] >gi	N-Term(iTRAQ8plex); K16(iTRAQ8plex)	2.246e-13	6.64002	2	2451.23	-3.99845	0	1.03919	1.05288	1.39124	1.40344
iINDVkPTEIYNLGAQSHVk	2	Unigene50883_B 3 200 GDP-mannose 4,6-dehydratase [Xenopus laevis] >gi	N-Term(iTRAQ8plex); K6(iTRAQ8plex); K20(iTRAQ8plex)	6.966e-12	6.63453	3	3151.82	-0.644883	0	0.911467	0.973581	0.991541	1.08263
eTTDTDTADQVIASFk	1	Unigene78102_OR 1 2676 minus strand actinin, alpha 4 [Xenopus laevis] >gi	N-Term(iTRAQ8plex); K16(iTRAQ8plex)	2.861e-15	6.62455	2	2350.23	0.716508	0	1.00119	0.930475	1.53238	1.68813
aWVNQLETATGEASk	1	Unigene61184_OR	N-Term(iTRAQ8plex); K15(iTRAQ8plex)	1.28e-12	6.62405	2	2213.2	-2.57117	0	1.02171	0.971931	1.63673	1.52594
dGQVTVTNDGATILSMMDVDHQIAk	2	Unigene100963_B 52 1503 chaperonin containing TCP1, subunit 5 (epsilon) [Xenopus (Silurana) tropicalis] >gi	N-Term(iTRAQ8plex); K25(iTRAQ8plex)	6.339e-13	6.61764	3	3267.67	-3.67565	0	0.826219	0.908963	0.60238	0.552476
yEAAGTLVTLSSAPTAIk	6	Unigene99391_B	Y1(iTRAQ8plex); K18(iTRAQ8plex)	6.493e-15	6.61596	2	2401.38	-1.00455	0	1.02496	0.935898	0.872931	1.14522
sVATLILDSLVQcPIDTR	2	Unigene76261_OR 2 931 minus strand actin-related protein 10 homolog [Xenopus (Silurana) tropicalis] >gi	N-Term(iTRAQ8plex); C13(Carbamidomethyl)	1.478e-14	6.61091	2	2305.27	-1.36893	0	0.68219	0.652542	0.984918	1.15622
eISPVLVSNLNLPcLIEGNVTNk	2	Unigene100557_B	N-Term(iTRAQ8plex); C14(Carbamidomethyl); K23(iTRAQ8plex)	1.726e-12	6.60949	3	3131.76	-0.987451	0	1.33431	1.11733	1.33795	1.0034
iLLANFLAQTEALMk	3	Unigene98609_B 3 962 glucose-6-phosphate isomerase [Xenopus laevis] >gi	N-Term(iTRAQ8plex); K15(iTRAQ8plex)	2.444e-12	6.59948	2	2284.34	-8.31298	0	0.800207	0.917161	1.30494	1.514
vIAVPTVVADELNEAAEAETAGGk	1	Unigene101231_B	N-Term(iTRAQ8plex); K24(iTRAQ8plex)	2.053e-10	6.58121	3	2962.62	0.16401	0	1.18368	1.05444	1.04876	0.933617
gAHGIIVVYDVTDQESFNNVk	7	Unigene39729_OR;Unigene77490_B	N-Term(iTRAQ8plex); K21(iTRAQ8plex)	1.471e-11	6.57967	3	2913.56	1.16059	0
dTSEEEEQLVEPVAAHGPk	1	Unigene101012_B 2 1696 proteasome (prosome, macropain) 26S subunit, non-ATPase, 1 [Xenopus laevis] >gi	N-Term(iTRAQ8plex); K19(iTRAQ8plex)	1.514e-12	6.57617	3	2673.37	-4.17603	0	1.00555	0.992719	0.805664	0.800912
sVLcPTAAcAYDEDcLk	5	Unigene75548_OR	N-Term(iTRAQ8plex); C4(Carbamidomethyl); C9(Carbamidomethyl); C15(Carbamidomethyl); K17(iTRAQ8plex)	1.453e-11	6.57475	2	2581.25	-3.32994	0	1.47996	1.585	0.379427	0.325795
gVLVLSNVAAEAGVNk	37	Unigene75820_OR 2 853 RecName: Full=Cartilage acidic protein 1; AltName: Full=ASPIC; Flags: Precursor >gi	N-Term(iTRAQ8plex); K16(iTRAQ8plex)	3.447e-15	6.57144	2	2149.28	0.0836262	0	1.04144	1.0792	0.487038	0.51258
nPDLQNLLLDDFFk	3	Unigene92598_B 1 498 phosphogluconate dehydrogenase [Xenopus laevis] >gi	N-Term(iTRAQ8plex); K14(iTRAQ8plex)	2.022e-13	6.5712	2	2300.26	-6.26442	0	0.995001	0.962458	1.54014	1.83476
vDDDENDHQLSLk	4	Unigene80770_B	N-Term(iTRAQ8plex); K13(iTRAQ8plex)	3.076e-11	6.56228	2	2136.09	-5.99498	0	1.27335	1.02673	1.50994	1.33923
gFSLDQSGAAcEDVDEcEGSHR	5	Unigene78048_OR	N-Term(iTRAQ8plex); C11(Carbamidomethyl); C17(Carbamidomethyl)	4.24e-14	6.5615	3	2730.16	-2.71486	0	0.976766	0.937344	0.625997	0.607485
dHIQQQLTEYQELLDVk	3	Unigene13794_B	N-Term(iTRAQ8plex); K17(iTRAQ8plex)	4.445e-08	6.56002	3	2708.47	-2.30985	0	1.00832	1.14187	1.48969	1.25063
qLLQANPILEAFGNAk	4	Unigene78090_OR;Unigene78116_OR;Unigene101389_B	N-Term(iTRAQ8plex); K16(iTRAQ8plex)	1.146e-13	6.55776	2	2335.35	-1.99857	0
aAGWTSVLGTLLSk	3	Unigene101030_B	N-Term(iTRAQ8plex); K14(iTRAQ8plex)	3.336e-13	6.55757	2	2012.2	-1.25432	0	0.649174	0.832115	0.835812	0.696781
vEDMAELTcLNEASVLHNLR	2	Unigene101389_B	N-Term(iTRAQ8plex); C9(Carbamidomethyl)	3.058e-11	6.55144	3	2618.32	0.509146	0	1.12849	1.03017	1.767	1.55798
nLDQEQLSQVLDAMFER	2	Unigene22848_B	N-Term(iTRAQ8plex)	6.023e-15	6.54938	2	2340.18	-1.49459	0	1.07408	0.902901	1.44862	1.44141
lTELEEFINGPNNAHIQQVGDR	1	Unigene101352_B	N-Term(iTRAQ8plex)	3.004e-12	6.54579	3	2798.44	-0.0315114	0	1.11745	0.813689	1.00581	0.791642
eTDcGVHINAGPEIGVASTk	7	Unigene96909_B	N-Term(iTRAQ8plex); C4(Carbamidomethyl); K20(iTRAQ8plex)	4.022e-10	6.54538	2	2663.39	0.614624	0	0.922144	0.943559	1.04473	1.07614
lcyVALDFEQEMATAASSSSLEk	19	Unigene91058_B	N-Term(iTRAQ8plex); C2(Carbamidomethyl); Y3(iTRAQ8plex); K23(iTRAQ8plex)	1.694e-13	6.54403	3	3462.78	-4.2693	0	1.11715	1.03108	1.29007	1.45409
tPMGIVLDALEQQEENFAk	2	Unigene75484_OR 24 587 ADP-ribosylation-like factor 6 interacting protein 5 [Xenopus (Silurana) tropicalis] >gi	N-Term(iTRAQ8plex); K19(iTRAQ8plex)	2.776e-12	6.54203	2	2741.46	-2.55428	0	0.868559	1.0736	1.14813	0.958713
tPNEATQIDMVNDGVEDFR	2	Unigene79037_B	N-Term(iTRAQ8plex)	6.698e-14	6.5406	2	2455.18	1.91908	0	1.26878	0.987516	1.05918	0.871137
vIASAQLGYLGVQPALmAk	3	Unigene23354_B	N-Term(iTRAQ8plex); M17(Oxidation); K19(iTRAQ8plex)	1.281e-10	6.52682	3	2554.49	1.08983	0	0.944766	0.979889	0.594318	0.426919
eLVNEQYAVAVLNk	6	Unigene99514_B	N-Term(iTRAQ8plex); K14(iTRAQ8plex)	9.937e-13	6.52672	2	2198.26	-1.74219	0	1.14175	1.29413	1.52361	1.00682
vGVVQySHGDTQEAVAMGDANIQTIGQLk	1	Unigene101373_B 124 3252 minus strand collagen alpha-1(VI) chain precursor [Xenopus laevis] >gi	N-Term(iTRAQ8plex); Y6(iTRAQ8plex); K29(iTRAQ8plex)	6.11e-09	6.52642	4	3942.1	-4.09405	0	1.03631	1.06549	1.1748	1.30426
iIEVVDAIMTTAQSHQR	2	Unigene23585_B	N-Term(iTRAQ8plex)	5.529e-13	6.52266	3	2216.19	-3.23909	0	0.856348	0.937119	0.853473	1.08479
lQALDTGWNELHk	2	Unigene101134_B	N-Term(iTRAQ8plex); K13(iTRAQ8plex)	9.393e-15	6.52193	3	2133.18	-3.94051	0	0.953317	0.88047	1.33263	1.45735
gVTIASGGVLPNIHPELLAk	5	Unigene74597_OR 22 699 H2A histone family, member Y [Xenopus (Silurana) tropicalis] >gi	N-Term(iTRAQ8plex); K20(iTRAQ8plex)	3.869e-11	6.52049	3	2594.54	-3.27603	0	1.00841	1.10058	0.927872	0.847825
sIFENIEISYAEIDYGNAYk	34	Unigene73441_OR;Unigene101391_B	N-Term(iTRAQ8plex); K20(iTRAQ8plex)	8.095e-11	6.51757	3	2947.51	-2.27186	0
dAGEGLLAVQITDPEGkPk	4	Unigene100664_B	N-Term(iTRAQ8plex); K17(iTRAQ8plex); K19(iTRAQ8plex)	9.85e-13	6.51715	3	2850.62	-5.06531	0	0.984523	1.04002	1.57627	1.70516
aQQEITIQQVMAHLDSIR	2	Unigene99407_B	N-Term(iTRAQ8plex)	4.331e-11	6.51287	3	2385.28	-0.572709	0	1.11648	1.1003	1.54009	1.33308
eGAAHAFAQYNLDQFTPVk	2	Unigene24813_OR 1 156 minus strand F-actin-capping protein subunit alpha-2 [Bos taurus] >gi	N-Term(iTRAQ8plex); K19(iTRAQ8plex)	4.861e-10	6.51201	3	2715.43	-2.12705	0	1.21579	1.21493	0.859422	0.773836
ySVNSNVENPYTLIDSIVLLPHVk	2	Unigene6397_B	N-Term(iTRAQ8plex); K24(iTRAQ8plex)	5.038e-12	6.51089	3	3322.84	-2.19159	0	0.847525	0.958271	1.20036	1.26394
vGEQAQVVIIDLNDPTNPIR	1	Unigene101077_B	N-Term(iTRAQ8plex)	1.008e-14	6.50985	2	2495.38	0.901999	0
sLNDNDATcNINFDPLPGcTck	7	Unigene101391_B	N-Term(iTRAQ8plex); C9(Carbamidomethyl); C19(Carbamidomethyl); C21(Carbamidomethyl); K22(iTRAQ8plex)	5.063e-12	6.50668	2	3134.48	0.408237	0	0.864734	0.879228	0.265952	0.225902
vYQLTVEHSPDEENIDWTk	3	Unigene99672_B	N-Term(iTRAQ8plex); K19(iTRAQ8plex)	1.892e-07	6.5061	3	2911.49	-2.65858	0	1.08601	1.24646	0.854322	0.756633
aFVIEQSTLGEQALLPHILck	3	Unigene100936_B 1 1503 heterogeneous nuclear ribonucleoprotein U-like 2 [Xenopus (Silurana) tropicalis] >gi	N-Term(iTRAQ8plex); C20(Carbamidomethyl); K21(iTRAQ8plex)	1.129e-11	6.50476	3	2975.67	-5.311	0	1.03134	1.15626	1.44275	1.28971
yGQDATNVGDEGGFAPNILENk	12	Unigene94072_B 1 600 Alpha-enolase [Salmo salar] >gi	N-Term(iTRAQ8plex); K22(iTRAQ8plex)	6.257e-12	6.50398	3	2917.47	-3.06001	0	1.05801	1.05918	1.10072	1.18581
aAAGELEEDSGLMSLAk	1	Unigene99779_B 66 758 EF hand domain family, member D1 [Xenopus (Silurana) tropicalis] >gi	N-Term(iTRAQ8plex); K17(iTRAQ8plex)	1.96e-16	6.50214	2	2300.22	-2.27469	0	1.11474	1.11656	1.12802	1.09106
iAQMEEELEEEQGNMEAMGDR	2	Unigene78116_OR;Unigene100893_B	N-Term(iTRAQ8plex)	1.256e-16	6.49894	2	2743.21	-0.632139	0
iDENIPQILVLLVAGk	3	Unigene92422_B	N-Term(iTRAQ8plex); K16(iTRAQ8plex)	4.012e-15	6.49767	2	2343.44	-2.56102	0	0.610489	1.10774	2.00439	1.66386
vSEGGPAEVAGLQAGDk	3	Unigene67413_B 2 211 MGC83163 protein [Xenopus laevis] >gi	N-Term(iTRAQ8plex); K17(iTRAQ8plex)	1.516e-10	6.49543	2	2193.19	-1.84592	0	0.734401	0.845406	0.864058	0.926275
sFEAEMIHMQEDLAAAER	4	Unigene76155_OR	N-Term(iTRAQ8plex)	5.184e-11	6.48996	3	2382.14	1.41336	0	1.15044	1.12583	1.64163	1.64404
nLGTGDESVTDQGFEER	4	Unigene78112_OR 5 3439 laminin subunit gamma-1 precursor [Xenopus (Silurana) tropicalis] >gi	N-Term(iTRAQ8plex)	1.577e-15	6.48643	2	2158.01	-4.83227	0	1.05653	0.980611	2.20653	1.92425
lAMQEFMILPVGASSFk	2	Unigene94072_B 1 600 Alpha-enolase [Salmo salar] >gi	N-Term(iTRAQ8plex); K17(iTRAQ8plex)	1.051e-12	6.48554	2	2477.37	-3.81969	0	0.827945	1.20093	3.25428	3.40505
eDIHDLFQDHGEIk	2	Unigene98225_B	N-Term(iTRAQ8plex); K14(iTRAQ8plex)	4.442e-10	6.48553	3	2304.21	0.274303	0	1.17341	1.17421	1.3248	1.37656
tGYEVEGIGYDFIPTVLDR	1	Unigene100274_B 3 1349 cystathionine-beta-synthase [Xenopus (Silurana) tropicalis] >gi	N-Term(iTRAQ8plex)	2.874e-15	6.48534	2	2448.27	2.38758	0	1.57943	1.22871	1.29017	1.26271
tITLEVEPSDTIENVk	23	Unigene65362_OR 1 276 minus strand PREDICTED: ubiquitin C isoform 1 [Sus scrofa] >gi	N-Term(iTRAQ8plex); K16(iTRAQ8plex)	3.387e-12	6.48393	2	2396.33	-3.63389	0	0.972012	0.960026	1.27062	1.16886
eLPANVEALLASGkDPVADR	2	Unigene76041_OR	N-Term(iTRAQ8plex); K14(iTRAQ8plex)	3.735e-09	6.48338	4	2673.49	-4.54153	1	1.5916	1.15373	1.50731	1.71177
aDRDESSPYAAMLAAQDVAQR	3	Unigene44777_B	N-Term(iTRAQ8plex)	6.125e-11	6.48247	3	2569.26	-1.41574	1	0.833297	1.20076	0.612787	0.593508
eQVDAALGAEEMVETLAER	2	Unigene44206_OR 1 213 dynactin subunit 1 [Xenopus laevis] >gi	N-Term(iTRAQ8plex)	3.016e-12	6.48244	3	2365.18	-2.40588	0	1.41858	1.12668	0.8941	0.786424
eGcTcPEGTYLLENEk	5	Unigene77834_OR;Unigene23890_B	N-Term(iTRAQ8plex); C3(Carbamidomethyl); C5(Carbamidomethyl); K16(iTRAQ8plex)	1.599e-15	6.48235	2	2508.21	-2.70492	0
ekPEVDLGLLMAVAQEQLk	1	Unigene101140_B 1 1977 EF-hand domain (C-terminal) containing 2 [Xenopus (Silurana) tropicalis] >gi	N-Term(iTRAQ8plex); K2(iTRAQ8plex); K19(iTRAQ8plex)	2.041e-11	6.47804	3	3023.75	-4.10576	0	1.1833	0.925137	1.63309	1.50959
vAPEEHPVLLTEAPLNPk	48	Unigene73852_B	N-Term(iTRAQ8plex); K18(iTRAQ8plex)	8.128e-13	6.47771	2	2562.47	-3.4596	0	0.935727	1.10746	1.08765	1.20219
dLTAVQSQLQDAQELLQEETR	1	Unigene101332_B	N-Term(iTRAQ8plex)	4.204e-12	6.47735	3	2719.4	-1.93196	0	0.988964	0.70197	0.844952	0.656294
lQDcAQELAGLLQEER	2	Unigene95946_B 43 594 minus strand ADP-ribosylation factor-like 2 [Xenopus (Silurana) tropicalis] >gi	N-Term(iTRAQ8plex); C4(Carbamidomethyl)	1.306e-15	6.47648	2	2177.11	-2.56822	0	0.958266	0.994869	0.632712	0.666944
lGFEDVIAEPETTHSFDk	4	Unigene75672_OR 4 480 minus strand caveolin 2 [Xenopus (Silurana) tropicalis] >gi	N-Term(iTRAQ8plex); K18(iTRAQ8plex)	3.246e-11	6.47562	3	2643.37	-2.09188	0	1.3063	1.81786	1.07172	0.85278
eHAAQLQSQVVEFEEDLVk	2	Unigene91187_B	N-Term(iTRAQ8plex); K19(iTRAQ8plex)	1.635e-12	6.47504	3	2807.5	-2.0386	0	1.0654	1.00584	1.56228	1.32484
tYSWDNAQVILVGNk	4	Unigene77134_OR 251 904 minus strand RAB3B, member RAS oncogene family [Xenopus (Silurana) tropicalis] >gi;Unigene63529_OR 1 336 RAB3D, member RAS oncogene family [Xenopus laevis] >gi	N-Term(iTRAQ8plex); K15(iTRAQ8plex)	8.721e-14	6.47429	2	2316.28	-1.48944	0
nMDPLNDNVTSLLNQSSDk	2	Unigene78116_OR;Unigene101389_B	N-Term(iTRAQ8plex); K19(iTRAQ8plex)	3.588e-15	6.47399	2	2713.39	-2.0583	0
aLINADELANDVAGAEALLDR	1	Unigene8279_B 1 1149 minus strand spectrin, alpha, non-erythrocytic 1 (alpha-fodrin) [Xenopus (Silurana) tropicalis] >gi	N-Term(iTRAQ8plex)	2.341e-19	6.47275	2	2458.32	5.33776	0	0.930403	1.01048	1.46916	1.51136
dyPVVSIEDPFDQDDWEAWSk	1	Unigene81246_B	N-Term(iTRAQ8plex); Y2(iTRAQ8plex); K21(iTRAQ8plex)	6.627e-12	6.47115	3	3453.71	-5.4061	0	1.07087	1.25309	2.25789	2.32828
ePQPAASEAFVMFADAHR	1	Unigene90502_B 1 480 minus strand protein interacting with PRKCA 1 [Xenopus laevis] >gi	N-Term(iTRAQ8plex)	1.737e-11	6.4671	3	2278.11	-3.90872	0	0.898195	0.931101	0.781666	0.714022
vLAVNQENEQLMEDYEk	3	Unigene76966_OR	N-Term(iTRAQ8plex); K17(iTRAQ8plex)	2.68e-16	6.4652	2	2660.36	-2.80752	0	0.978274	1.1482	1.82012	1.84344
aLMLQGVDLLADAVAVTMGPk	2	Unigene100887_B 4 1713 minus strand heat shock 60kDa protein 1 (chaperonin) [Xenopus laevis] >gi	N-Term(iTRAQ8plex); K21(iTRAQ8plex)	5.207e-11	6.46491	3	2721.55	-0.684977	0	0.826474	0.808666	0.646622	0.668399
iEANAAAAAPGDHAPQVk	5	Unigene91795_B	N-Term(iTRAQ8plex); K18(iTRAQ8plex)	4.676e-09	6.46244	3	2339.29	-2.20086	0	0.923157	0.923522	1.04702	0.904019
nAFAcFDEEATGFIHEDHLR	4	Unigene29389_OR	N-Term(iTRAQ8plex); C5(Carbamidomethyl)	2.484e-13	6.45877	3	2683.25	-1.50852	0	1.06267	1.05402	1.06317	1.09781
tVEQALLEVMEEEELASLR	1	Unigene16339_OR 3 737 minus strand radial spoke 3 homolog [Xenopus laevis] >gi	N-Term(iTRAQ8plex)	2.289e-11	6.45741	3	2493.31	0.682671	0	0.91972	0.642004	0.712761	0.533043
fLANQPINYDIAILELEGR	2	Unigene76157_OR 67 912 RecName: Full=Ovochymase-2; AltName: Full=Oviductin; AltName: Full=Oviductal protease; Flags: Precursor >gi	N-Term(iTRAQ8plex)	3.511e-10	6.45721	3	2493.36	-1.80247	0	1.25844	1.06807	0.905261	0.694672
lQAALDEESEAGGGVAGGAk	2	Unigene78065_OR 123 2471 heterogeneous nuclear ribonucleoprotein U (scaffold attachment factor A) [Xenopus (Silurana) tropicalis] >gi	N-Term(iTRAQ8plex); K20(iTRAQ8plex)	9.53e-22	6.45711	2	2438.28	-8.11607	0	0.985836	0.94101	1.04231	0.882256
eTADTDTADQVVSSFk	4	Unigene38889_OR 2 196 actinin, alpha 1 [Xenopus (Silurana) tropicalis] >gi;Unigene93308_B	N-Term(iTRAQ8plex); K16(iTRAQ8plex)	2.928e-14	6.45672	2	2322.19	-2.933	0
lcYVALDFENEmATAASSSSLEk	49	Unigene91764_B;Unigene14250_B	N-Term(iTRAQ8plex); C2(Carbamidomethyl); M12(Oxidation); K23(iTRAQ8plex)	2.238e-10	6.45651	2	3160.58	6.59185	0
vIQYLAVVASSHk	5	Unigene101389_B	N-Term(iTRAQ8plex); K13(iTRAQ8plex)	9.695e-11	6.44821	3	2023.2	-5.55267	0	0.866402	0.799016	1.38848	1.59986
rVDTLSLFPASMDQASMNTENR	1	Unigene100627_B	N-Term(iTRAQ8plex)	1.762e-10	6.4456	3	2787.37	-1.59797	1	1.04835	1.01327	0.493884	0.405584
dFDIIDNLDNSYTVk	8	Unigene77949_OR;Unigene100910_B	N-Term(iTRAQ8plex); K15(iTRAQ8plex)	9.559e-15	6.44381	2	2380.24	-2.64838	0
gPAVGIDLGTTYScVGVFQHGk	4	Unigene94574_B	N-Term(iTRAQ8plex); C14(Carbamidomethyl); K22(iTRAQ8plex)	1.779e-13	6.43741	3	2871.52	-1.45958	0	1.12509	1.16277	0.773398	0.792148
aQGPGLQEALTNkPNAFSVITR	2	Unigene13055_OR;Unigene14643_B	N-Term(iTRAQ8plex); K13(iTRAQ8plex)	1.945e-13	6.4367	3	2920.63	-6.11342	0
eHADPFMEELNPGDASEPDGR	6	Unigene97426_B 1 816 minus strand RecName: Full=Cartilage acidic protein 1; AltName: Full=ASPIC; Flags: Precursor >gi	N-Term(iTRAQ8plex)	1.488e-13	6.43368	3	2617.18	-0.501472	0	1.26456	1.20989	0.539013	0.458155
eHAPSIIFMDEIDSIGSSR	2	Unigene72135_OR	N-Term(iTRAQ8plex)	2.399e-11	6.42713	3	2408.21	0.351946	0	1.08254	1.085	0.930352	0.874495
yWPLEAGEYAVHVLcNNEDIk	6	Unigene77949_OR;Unigene100910_B	Y1(iTRAQ8plex); C15(Carbamidomethyl); K21(iTRAQ8plex)	2.631e-14	6.42541	3	3128.59	-2.5925	0
iSVDGAPTVFDDIMNQk	4	Unigene73290_OR	N-Term(iTRAQ8plex); K17(iTRAQ8plex)	3.361e-17	6.42455	2	2458.3	-4.57762	0	1.04815	1.07638	1.09622	0.928902
iDLTGNVIEEIEEk	18	Unigene64196_OR 3 350 osteoglycin [Xenopus laevis] >gi	N-Term(iTRAQ8plex); K14(iTRAQ8plex)	8.8e-13	6.42394	2	2210.23	-2.90129	0	0.94023	1.06193	1.12202	1.10329
vDDLSFTSPFcLQVk	2	Unigene99511_B	N-Term(iTRAQ8plex); C11(Carbamidomethyl); K15(iTRAQ8plex)	9.359e-12	6.42263	2	2364.27	-2.06461	0	1.02159	1.17249	2.23581	1.95683
sGPFGQIFRPDNFVFGQSGAGNNWAk	5	Unigene64410_OR;Unigene95165_B 52 651 tubulin, beta 4 [Xenopus (Silurana) tropicalis] >gi	N-Term(iTRAQ8plex); K26(iTRAQ8plex)	1.569e-07	6.41829	3	3406.74	-3.9015	0
iNESTQNWHQLENIGNFIR	2	Unigene100339_B 45 932 calponin 2 [Xenopus (Silurana) tropicalis] >gi	N-Term(iTRAQ8plex)	1.079e-11	6.41767	3	2617.34	-1.40257	0	1.26032	1.02245	1.00078	1.04815
lGFSEVELVQMVVDGVk	14	Unigene93671_B 1 456 brain creatine kinase [Xenopus laevis] >gi	N-Term(iTRAQ8plex); K17(iTRAQ8plex)	1.651e-13	6.41216	2	2457.38	-2.9463	0	0.959161	1.04718	1.01404	0.96615
sATTLLATEEEILQLk	3	Unigene15296_OR 38 1510 minus strand spermatogenesis-associated protein 18 homolog [Xenopus laevis] >gi	N-Term(iTRAQ8plex); K16(iTRAQ8plex)	2.652e-14	6.41176	2	2368.37	-4.69331	0	1.11459	1.14774	2.39454	2.28915
fTPFNQAVQETcSWFNANyEQAR	1	Unigene36729_B	N-Term(iTRAQ8plex); C12(Carbamidomethyl); Y19(iTRAQ8plex)	3.093e-13	6.41036	3	3416.65	-3.31487	0	1.09614	1.11542	1.60522	1.62635
fHGLAVFVDTYPNDETTER	4	Unigene99672_B	N-Term(iTRAQ8plex)	2.974e-11	6.4098	3	2515.24	-1.54289	0	0.99079	0.953743	0.729808	0.782617
qSVNSVLTTINDLLNQLGk	3	Unigene101028_B 1 1245 minus strand laminin subunit gamma-1 precursor [Xenopus (Silurana) tropicalis] >gi	N-Term(iTRAQ8plex); K19(iTRAQ8plex)	3.685e-13	6.40926	3	2665.53	-3.13413	0	0.72752	0.706747	1.25462	1.43115
aNEESQPVVENADAk	7	Unigene37043_B 3 155 MGC84072 protein [Xenopus laevis] >gi	N-Term(iTRAQ8plex); K15(iTRAQ8plex)	4.679e-14	6.40919	2	2209.14	-6.36996	0	0.906592	0.951782	2.04021	2.04457
aPLVNSWPcNPENTLIAHVPDNR	1	Unigene100682_B 2 1285 phosphoenolpyruvate carboxykinase 1, cytosolic [Xenopus (Silurana) tropicalis] >gi	N-Term(iTRAQ8plex); C9(Carbamidomethyl)	3.551e-12	6.40888	3	2918.48	-2.06896	0	1.02644	1.08939	0.887246	0.724683
sLLEGSNVNcPGEMcGk	3	Unigene96869_B	N-Term(iTRAQ8plex); C10(Carbamidomethyl); C15(Carbamidomethyl); K17(iTRAQ8plex)	7.382e-10	6.40458	3	2460.21	-2.22987	0	0.859684	0.981131	0.212681	0.160026
tDNVFGSTGSGLTILDVIAQHk	1	Unigene96242_B 150 686 minus strand leukocyte receptor cluster (LRC) member 9 [Xenopus laevis] >gi	N-Term(iTRAQ8plex); K22(iTRAQ8plex)	3.939e-11	6.40303	3	2881.59	-0.88074	0	1.17745	1.45593	1.41065	1.35689
qAGDVDIADVGYYMEk	4	Unigene69071_OR 1 438 similar to tumor-associated calcium signal transducer 1 [Xenopus laevis] >gi	N-Term(iTRAQ8plex); K16(iTRAQ8plex)	1.018e-12	6.4007	2	2382.22	2.54098	0	1.03454	1.15346	1.19915	1.19883
aGFPQGTNLILYEEVkPNLTER	1	Unigene77892_OR	N-Term(iTRAQ8plex); K16(iTRAQ8plex)	5.569e-11	6.40036	3	3097.71	-2.50999	0	1.00427	1.31082	1.04828	0.872284
vAPEEHPTLLTEAPLNPk	14	Unigene14463_B 2 457 PREDICTED: actin, alpha cardiac muscle 1 isoform 3 [Macaca mulatta] >gi	N-Term(iTRAQ8plex); K18(iTRAQ8plex)	2.017e-10	6.39819	3	2564.44	-3.70484	0	1.00029	1.09167	1.31242	1.33713
eAAEAIEAEGATAPLTELLHSR	2	Unigene76378_OR	N-Term(iTRAQ8plex)	3.814e-14	6.39811	3	2583.35	-2.27418	0	0.974948	0.967758	0.661723	0.617864
lIDVTSPEFLTVTPELPIVTDk	2	Unigene16139_OR	N-Term(iTRAQ8plex); K22(iTRAQ8plex)	1.95e-08	6.39431	3	3035.73	-1.73443	0	1.16069	1.00148	1.29546	1.49456
lPVVIGGLLDVDcSEDVIk	5	Unigene101352_B	N-Term(iTRAQ8plex); C13(Carbamidomethyl); K19(iTRAQ8plex)	1.629e-12	6.39179	2	2649.5	-1.6005	0	0.917328	0.984505	1.21141	1.09265
vMDMLHSLGPNTVVITSSELPASR	1	Unigene100266_B	N-Term(iTRAQ8plex)	5.072e-09	6.39158	3	2858.5	-2.65775	0	0.93698	0.917292	0.756844	0.65902
iDQLESDHQQIQEALIFDNk	3	Unigene71269_B	N-Term(iTRAQ8plex); K20(iTRAQ8plex)	2.408e-09	6.3893	3	2992.56	-6.85593	0	1.42751	1.30585	1.11222	0.857474
vEGPNEDcPDVLPYEIScSNENNVR	3	Unigene73441_OR	N-Term(iTRAQ8plex); C8(Carbamidomethyl); C18(Carbamidomethyl)	8.445e-13	6.38779	2	3210.46	-0.457362	0	0.953219	0.854924	0.0930592	0.0426211
vAILVDDMADTcGTIcHAADk	1	Unigene74813_OR	N-Term(iTRAQ8plex); C12(Carbamidomethyl); C16(Carbamidomethyl); K21(iTRAQ8plex)	6.199e-12	6.38344	3	2884.44	-2.4421	0	1.13895	1.03692	1.17565	0.933253
aQLQDIQAEIDAHNDIFk	3	Unigene77921_OR	N-Term(iTRAQ8plex); K18(iTRAQ8plex)	2.275e-11	6.37874	3	2677.43	-5.5299	0	1.11297	1.27234	1.17641	1.30962
iINEPTAAAIAYGLDkk	3	Unigene94356_B;Unigene75517_OR	N-Term(iTRAQ8plex); K16(iTRAQ8plex); K17(iTRAQ8plex)	5.593e-08	6.37675	3	2700.58	-8.65012	1
lDDFLNTPLTEEIDANSR	1	Unigene72066_OR 1 537 chloride intracellular channel 6 [Xenopus laevis] >gi;Unigene61154_B 1 228 chloride intracellular channel 4 [Xenopus (Silurana) tropicalis] >gi	N-Term(iTRAQ8plex)	6.483e-13	6.36803	2	2367.19	-2.85463	0
nLSPFVSNELLEEAFSQFGPVER	2	Unigene76560_OR 2 1000 minus strand splicing factor proline/glutamine-rich [Xenopus (Silurana) tropicalis] >gi;Unigene97864_B 2 862 splicing factor proline/glutamine-rich [Xenopus (Silurana) tropicalis] >gi	N-Term(iTRAQ8plex)	4.907e-09	6.36453	3	2913.48	-3.22783	0
eNLEDAFTIAQQSLNIHR	2	Unigene77453_OR	N-Term(iTRAQ8plex)	1.326e-11	6.36121	3	2403.25	-2.74208	0	1.28201	1.13149	1.28003	1.15484
vAIQLNDTHPALGIPELMR	4	Unigene98956_B	N-Term(iTRAQ8plex)	5.484e-12	6.35832	3	2392.32	-3.39265	0	1.17006	0.971988	0.853141	0.82888
aGLANLYGIAGSTNVTGDQVk	2	Unigene99995_B 2 910 fructose-1,6-bisphosphatase 1 [Xenopus (Silurana) tropicalis] >gi	N-Term(iTRAQ8plex); K21(iTRAQ8plex)	1.557e-13	6.35776	3	2657.47	-1.52501	0	0.998436	1.13559	1.011	1.143
qIcScNPSGILDck	1	Unigene81074_B	N-Term(iTRAQ8plex); C3(Carbamidomethyl); C5(Carbamidomethyl); C13(Carbamidomethyl); K14(iTRAQ8plex)	5.001e-11	6.35667	2	2260.13	-1.24944	0	1.19122	1.43047	0.14745	0.0983267
iWcPLIcVPGcVcQPPyVLR	1	Unigene77005_B 7 261 riddle 1 [Xenopus laevis] >gi	N-Term(iTRAQ8plex); C3(Carbamidomethyl); C7(Carbamidomethyl); C11(Carbamidomethyl); C13(Carbamidomethyl); Y17(iTRAQ8plex)	1.025e-08	6.35635	3	3095.63	0.450357	0	0.985437	1.10206	0.316634	0.312263
gYPLPLLDHIQLTDVVIEPR	2	Unigene77789_OR	N-Term(iTRAQ8plex)	3.46e-12	6.35548	3	2592.46	-2.32316	0	1.16635	0.961919	1.14754	0.84908
vSEcDIITNYAFVHMEDk	1	Unigene89295_B	N-Term(iTRAQ8plex); C4(Carbamidomethyl); K18(iTRAQ8plex)	1.889e-08	6.35398	3	2779.39	-1.37664	0	1.16771	0.990988	1.21513	0.993519
eGPYNIAVQYGDDEVPR	4	Unigene100664_B	N-Term(iTRAQ8plex)	3.737e-13	6.35324	2	2226.09	-2.363	0	1.12576	0.849522	1.15788	1.1741
sLISTASATVATVGHGISTAIEk	1	Unigene64107_OR	N-Term(iTRAQ8plex); K23(iTRAQ8plex)	1.162e-08	6.35032	4	2822.59	-5.49321	0	0.89236	0.882757	1.00021	1.17394
eIGTVQNVIEMTcLGEk	1	Unigene81311_B	N-Term(iTRAQ8plex); C13(Carbamidomethyl); K17(iTRAQ8plex)	3.075e-13	6.34949	2	2529.35	-0.860541	0	1.32822	1.57286	0.285485	0.270486
dNHLLGTFDLTGIPPAPR	21	Unigene69676_OR	N-Term(iTRAQ8plex)	8.103e-14	6.34947	3	2238.21	-2.56885	0	0.970082	0.97495	0.759143	0.655117
hVQQNSDDYSVGLVGQNIVLk	2	Unigene77834_OR	N-Term(iTRAQ8plex); K21(iTRAQ8plex)	1.787e-11	6.34613	2	2921.59	-1.62522	0	1.06131	1.13936	0.631573	0.502572
gGSSVNIGNALEYVSk	5	Unigene99880_B	N-Term(iTRAQ8plex); K16(iTRAQ8plex)	2.772e-15	6.34198	2	2203.21	-3.2545	0	1.00092	1.118	1.15492	1.0718
lLEVSDDPQVLAVAAHDVGEYVR	1	Unigene100845_B 159 1595 minus strand ATPase, H+ transporting, lysosomal 50/57kDa, V1 subunit H [Xenopus (Silurana) tropicalis] >gi	N-Term(iTRAQ8plex)	4.629e-10	6.33815	3	2799.48	0.285614	0	1.04656	1.28207	0.734989	0.677879
dVTAFLQQQQSQSSTPEVAGVWHR	2	Unigene100693_B 95 1228 proteasome (prosome, macropain) 26S subunit, non-ATPase, 13 [Xenopus (Silurana) tropicalis] >gi	N-Term(iTRAQ8plex)	1.675e-13	6.33064	3	3003.51	-2.84601	0	1.17043	1.2251	0.748849	0.602914
vIESTQSLGNDLAGVTALQR	2	Unigene77840_OR;Unigene101064_B	N-Term(iTRAQ8plex)	6.065e-20	6.33	2	2376.3	-0.686675	0
aGDkPLLSGGVFEDAILSAITAmNEPk	3	Unigene53384_OR	N-Term(iTRAQ8plex); K4(iTRAQ8plex); M23(Oxidation); K27(iTRAQ8plex)	2.797e-13	6.32658	3	3673	-7.18046	0	0.736507	0.909269	1.30177	1.40031
yGYQEPVTPVTTQHSAPAGGk	6	Unigene99889_B 133 912 lasp1 protein [Xenopus (Silurana) tropicalis] >gi	Y1(iTRAQ8plex); K21(iTRAQ8plex)	9.426e-09	6.32409	3	2796.47	-2.03552	0	0.865549	1.16533	1.2119	1.13181
iNFDDLTVNLGGLk	7	Unigene96909_B	N-Term(iTRAQ8plex); K14(iTRAQ8plex)	7.285e-13	6.31216	2	2127.22	-5.01835	0	0.89689	0.897693	1.02993	1.02818
aETFMMITDPVHDIAFAPNLGR	1	Unigene20413_OR 113 1189 minus strand nucleoporin seh1-A [Xenopus laevis] >gi	N-Term(iTRAQ8plex)	6.343e-12	6.31198	3	2750.38	-5.07849	0	0.772504	0.82466	1.32529	1.23387
vGDPIPDAQVFDGGPGNk	3	Unigene96782_B 88 654 minus strand peroxiredoxin 5 [Xenopus laevis] >gi	N-Term(iTRAQ8plex); K18(iTRAQ8plex)	2.271e-10	6.31094	2	2391.26	-6.07245	0	1.04707	1.18892	1.46014	1.45056
tGDFQLHTNVNDGSEFAGSIYQk	7	Unigene78715_B 1 315 voltage-dependent anion channel 2 [Xenopus (Silurana) tropicalis] >gi	N-Term(iTRAQ8plex); K23(iTRAQ8plex)	6.664e-11	6.30985	3	3136.57	-4.38066	0	1.15944	1.22256	0.774527	0.881099
sITNDYDVLAFLGINk	3	Unigene70204_OR	N-Term(iTRAQ8plex); K16(iTRAQ8plex)	1.615e-15	6.30167	2	2391.34	-1.26405	0	1.01184	0.994037	1.23142	0.695293
gPNIELQGPSIGVDGk	2	Unigene10019_OR	N-Term(iTRAQ8plex); K16(iTRAQ8plex)	1.175e-10	6.30122	2	2189.24	-0.0449063	0	1.13007	1.56	1.80382	0.821149
mTLVASEDYGDTLAAIQGLLk	3	Unigene78117_OR 2 5464 minus strand spectrin, alpha, non-erythrocytic 1 (alpha-fodrin) [Xenopus (Silurana) tropicalis] >gi	N-Term(iTRAQ8plex); K21(iTRAQ8plex)	1.827e-13	6.30016	2	2817.55	-1.68515	0	1.00113	1.16794	1.38647	1.43834
iTQSPLAIcFPEYTGANQYDEAASYIQSk	1	Unigene92296_B	N-Term(iTRAQ8plex); C9(Carbamidomethyl); K29(iTRAQ8plex)	2.335e-12	6.29816	3	3873.94	-0.466698	0	1.17991	1.27653	1.50426	1.29842
vAHMEFcYQELcQLAAER	1	Unigene93944_B 2 592 minus strand spectrin beta 2 [Mus musculus] >gi	N-Term(iTRAQ8plex); C7(Carbamidomethyl); C12(Carbamidomethyl)	4.869e-10	6.2952	3	2559.2	-2.37297	0	1.03461	0.895432	0.824958	0.848704
lkYPIGLVESSWGGTPVEAWSSk	1	Unigene58670_B 1 219 sialic acid acetylesterase [Xenopus laevis] >gi	N-Term(iTRAQ8plex); K2(iTRAQ8plex); K23(iTRAQ8plex)	4.894e-10	6.29483	3	3403.89	-3.9131	1	1.12106	1.12426	2.8924	2.56892
eIFLSQPILLELEAPLk	4	Unigene98653_B 1 954 serine/threonine-protein phosphatase PP1-beta catalytic subunit [Xenopus (Silurana) tropicalis] >gi;Unigene71615_OR	N-Term(iTRAQ8plex); K17(iTRAQ8plex)	4.741e-13	6.29222	2	2561.53	-4.94045	0
eLSLVGNLPGVNVk	2	Unigene77651_OR 42 1454 carboxypeptidase, vitellogenic-like [Xenopus (Silurana) tropicalis] >gi	N-Term(iTRAQ8plex); K14(iTRAQ8plex)	2.397e-10	6.29095	2	2047.22	-6.24673	0	0.932472	0.87879	1.2891	1.07601
vNDALVEQDAQDLFk	5	Unigene64560_B	N-Term(iTRAQ8plex); K15(iTRAQ8plex)	1.332e-14	6.2896	2	2313.25	-4.12689	0	0.856466	0.899558	0.816898	0.911444
nLEAVETLGSTSTIcSDk	4	Unigene24502_OR	N-Term(iTRAQ8plex); C15(Carbamidomethyl); K18(iTRAQ8plex)	5.408e-11	6.28577	3	2533.31	-6.48318	0	0.94097	1.08813	0.855534	0.819586
fFPEDVSEELIQEITQk	7	Unigene88913_B	N-Term(iTRAQ8plex); K17(iTRAQ8plex)	4.608e-16	6.28166	2	2660.43	-0.812821	0	0.997328	0.927486	2.94235	3.20239
lLSQAEAQAVDEELFNEyR	2	Unigene95664_B	N-Term(iTRAQ8plex); Y18(iTRAQ8plex)	1.611e-16	6.28136	3	2833.47	-4.82444	0	1.18573	0.933359	1.10777	1.15836
tLQNILGLGEELRPk	1	Unigene78105_OR 3 2954 minus strand huntingtin interacting protein 1 related [Xenopus laevis] >gi	N-Term(iTRAQ8plex); K15(iTRAQ8plex)	2.572e-12	6.28094	3	2289.37	-4.05503	0	1.07449	1.1784	1.60248	2.26636
qVEDEkNTLQEQLDEETEVk	2	Unigene78116_OR	N-Term(iTRAQ8plex); K6(iTRAQ8plex); K20(iTRAQ8plex)	1.591e-10	6.27897	3	3316.74	-4.21947	1	0.970801	0.994029	1.50228	1.60328
yLQNALGAVPSPFDcyLcNR	2	Unigene100500_B 73 1254 cystathionase (cystathionine gamma-lyase) [Xenopus (Silurana) tropicalis] >gi	Y1(iTRAQ8plex); C15(Carbamidomethyl); Y16(iTRAQ8plex); C18(Carbamidomethyl)	2.017e-09	6.27778	3	2966.51	-0.645787	0	1.03603	0.820763	0.696744	1.04596
mQSHVQDLEEQLDEEEAAR	1	Unigene13329_B	N-Term(iTRAQ8plex)	2.333e-09	6.27508	3	2561.19	-5.95756	0	1.06953	1.04382	0.75862	0.811306
sFTFLDDFLGSTQk	4	Unigene76706_OR 29 1042 serpin peptidase inhibitor, clade B (ovalbumin), member 6 [Xenopus laevis] >gi	N-Term(iTRAQ8plex); K14(iTRAQ8plex)	4.779e-13	6.27474	2	2214.18	-4.44127	0	0.87473	1.07282	1.48713	1.89059
fPAILGHEAAGVVESVGEGVTk	3	Unigene77201_OR 3 1112 minus strand MGC83376 protein [Xenopus laevis] >gi	N-Term(iTRAQ8plex); K22(iTRAQ8plex)	6.823e-13	6.2747	3	2775.54	-3.69303	0	0.829839	0.860861	2.3871	1.66677
nVLQEQLQAETELyAEAEEMR	1	Unigene78116_OR;Unigene101389_B	N-Term(iTRAQ8plex); Y14(iTRAQ8plex)	4.437e-13	6.27144	3	3102.58	-3.68029	0
lHDINAQLVEDQGFLDTLk	2	Unigene101217_B 224 2233 minus strand adaptor-related protein complex 1, beta 1 subunit [Xenopus (Silurana) tropicalis] >gi	N-Term(iTRAQ8plex); K19(iTRAQ8plex)	6.087e-09	6.26798	3	2777.52	-3.90725	0	1.06511	1.05381	1.34863	1.45552
iVGLDQVAGIGDSALPGAFk	4	Unigene78090_OR	N-Term(iTRAQ8plex); K20(iTRAQ8plex)	1.456e-12	6.26786	2	2536.45	-2.91559	0	1.13266	0.913099	0.8852	1.02598
nLTLSQQLNAIFNk	3	Unigene100094_B	N-Term(iTRAQ8plex); K14(iTRAQ8plex)	1.339e-13	6.26501	2	2212.28	-5.82546	0	0.92689	1.04257	0.841357	0.9196
nIAGVGAEILNVAENIR	3	Unigene98814_B	N-Term(iTRAQ8plex)	1.927e-11	6.26456	3	2057.15	-7.11427	0	0.914776	0.934337	1.01385	0.766229
sLDLFNcEVTNLFDYR	1	Unigene11418_OR 78 797 minus strand acidic leucine-rich nuclear phosphoprotein 32 family member A [Xenopus laevis] >gi	N-Term(iTRAQ8plex); C7(Carbamidomethyl)	1.531e-14	6.26383	2	2310.14	-0.568404	0	1.06839	1.05654	3.08502	1.72327
dGEVGAQGPPGPAGPAGER	4	Unigene75759_OR	N-Term(iTRAQ8plex)	2.144e-13	6.2612	2	2023.01	-2.31039	0	0.852496	0.750195	1.58384	1.19659
gILSGTSDLLLTFDEAEVR	2	Unigene101372_B 108 3302 minus strand vinculin [Xenopus (Silurana) tropicalis] >gi	N-Term(iTRAQ8plex)	2.654e-13	6.2608	2	2340.25	-3.45714	0	0.966132	1.00783	1.60676	1.3112
lVHEVQEIDDTIQVLQQR	7	Unigene76484_OR;Unigene99918_B 1 1218 tektin 3 [Xenopus laevis] >gi	N-Term(iTRAQ8plex)	1.381e-09	6.25976	3	2467.34	-2.0333	0
fSGEcEYIVAQDccGEDk	2	Unigene52017_B	N-Term(iTRAQ8plex); C5(Carbamidomethyl); C13(Carbamidomethyl); C14(Carbamidomethyl); K18(iTRAQ8plex)	2.542e-12	6.25823	2	2775.25	-1.61683	0	0.949699	0.897672	0.174774	0.175682
lASPANIAQVLAELk	3	Unigene101217_B 224 2233 minus strand adaptor-related protein complex 1, beta 1 subunit [Xenopus (Silurana) tropicalis] >gi	N-Term(iTRAQ8plex); K15(iTRAQ8plex)	1.168e-12	6.25782	2	2146.3	-2.00539	0	0.675694	0.760062	0.926453	0.944533
gDYVLAGMNVHPPEFER	3	Unigene88329_B 1 435 MGC84594 protein [Xenopus laevis] >gi	N-Term(iTRAQ8plex)	2.754e-11	6.25593	3	2235.11	-3.23246	0	1.03989	0.864013	0.842976	0.790645
gHEVIDAIVDALTSATPkPR	1	Unigene40420_OR	N-Term(iTRAQ8plex); K18(iTRAQ8plex)	1.169e-11	6.25473	3	2698.53	-1.05788	0	0.887862	0.941839	1.33301	1.28591
nINADEAAAmGAVYQAAALSk	2	Unigene77500_OR;Unigene100447_B	N-Term(iTRAQ8plex); M10(Oxidation); K21(iTRAQ8plex)	2.053e-12	6.25279	3	2703.41	-3.84712	0
eTVVEVPQVTWEDIGGLEDVkR	2	Unigene54858_OR	N-Term(iTRAQ8plex); K21(iTRAQ8plex)	8.193e-10	6.24922	3	3106.68	-2.57909	1	1.16026	1.1341	1.23188	1.20131
dLVPGDIVEVAVGDkVPADIR	1	Unigene3185_OR 121 3246 ATPase, Ca++ transporting, slow twitch 2 [Xenopus laevis] >gi	N-Term(iTRAQ8plex); K15(iTRAQ8plex)	1.735e-06	6.248	3	2785.58	-3.61753	1	1.2248	1.32406	2.43722	2.75665
iLDDDTIITTLENLk	1	Unigene78085_OR	N-Term(iTRAQ8plex); K15(iTRAQ8plex)	2.43e-13	6.24387	2	2325.34	0.243803	0	0.79876	0.999225	1.13367	1.12685
lAGVVGLScWLPLHk	3	Unigene100366_B	N-Term(iTRAQ8plex); C9(Carbamidomethyl); K15(iTRAQ8plex)	1.464e-10	6.24335	3	2258.32	-5.36853	0	0.832731	0.859762	1.07531	1.01661
iSEVFLEVAEVGTSFTmSPk	6	Unigene44808_OR	N-Term(iTRAQ8plex); M17(Oxidation); K20(iTRAQ8plex)	2.881e-11	6.24047	3	2795.49	-3.4956	0	0.739303	1.16026	1.5873	1.63667
tDTPDNLLFYLGSNk	3	Unigene72868_B	N-Term(iTRAQ8plex); K15(iTRAQ8plex)	5.342e-12	6.2395	2	2306.23	-6.05334	0	1.00041	1.08803	2.27554	2.2334
vVSQkPVAVLSGSAcVGVk	23	Unigene99894_B	N-Term(iTRAQ8plex); K5(iTRAQ8plex); C15(Carbamidomethyl); K19(iTRAQ8plex)	1.667e-12	6.23935	3	2797.67	-2.48175	0	0.899689	0.878846	0.340794	0.319539
eADQGAYScEAINAk	1	Unigene90205_B	N-Term(iTRAQ8plex); C9(Carbamidomethyl); K15(iTRAQ8plex)	9.891e-14	6.23789	2	2235.11	-4.25111	0	0.821821	0.773119	3.12737	2.42088
vNLTGTIQLLEIMNAHGVk	5	Unigene76533_OR	N-Term(iTRAQ8plex); K19(iTRAQ8plex)	5.494e-12	6.23667	3	2659.52	-6.93668	0	1.05404	0.916904	1.1427	1.19819
icDPGLTSFEPEALGNLVEGMDFHk	1	Unigene20175_OR 3 401 minus strand calcium/calmodulin-dependent protein kinase (CaM kinase) II gamma [Xenopus (Silurana) tropicalis] >gi	N-Term(iTRAQ8plex); C2(Carbamidomethyl); K25(iTRAQ8plex)	6.703e-08	6.23594	4	3384.68	-6.37816	0	0.76363	0.807691	0.767217	0.786548
gDQHDEPVLVTDATDSAGEPEVNR	1	Unigene96950_B 1 564 minus strand caspase 6, apoptosis-related cysteine peptidase [Xenopus (Silurana) tropicalis] >gi	N-Term(iTRAQ8plex)	2.689e-10	6.23431	3	2855.36	0.917073	0	0.45934	0.523151	0.239719	0.217458
mFcIcATLSEFSk	106	Unigene65986_B	N-Term(iTRAQ8plex); C3(Carbamidomethyl); C5(Carbamidomethyl); K13(iTRAQ8plex)	6.281e-11	6.23353	2	2202.12	-2.83963	0	0.918968	1.03976	0.165343	0.12606
fTGPEIADTPATSEYLEELGk	1	Unigene86205_B 1 399 minus strand calpastatin [Xenopus (Silurana) tropicalis] >gi	N-Term(iTRAQ8plex); K21(iTRAQ8plex)	3.178e-11	6.23299	2	2876.51	0.972497	0	0.889765	1.09967	1.38691	1.37251
gVPQLAIcLSEEAEDHIk	2	Unigene16565_OR 525 1157 MGC97619 protein [Xenopus (Silurana) tropicalis] >gi	N-Term(iTRAQ8plex); C8(Carbamidomethyl); K18(iTRAQ8plex)	1.229e-13	6.22454	3	2617.41	-0.598671	0	1.32418	1.24926	1.89308	1.62779
gPELDAHMPVVNLDASDVGLEGk	2	Unigene31526_B	N-Term(iTRAQ8plex); K23(iTRAQ8plex)	5.072e-10	6.22358	3	2971.56	-3.29491	0	0.987053	0.938942	1.16395	0.747086
nVLFDITPGDEVGDFEVk	4	Unigene99733_B	N-Term(iTRAQ8plex); K18(iTRAQ8plex)	4.263e-13	6.22181	2	2602.38	-2.48043	0	0.867606	1.00118	1.34667	1.39151
aLLDQDITLSSDSFQk	2	Unigene97655_B 5 595 minus strand reticulon-3-A [Xenopus laevis] >gi	N-Term(iTRAQ8plex); K16(iTRAQ8plex)	8.917e-13	6.2194	2	2389.3	-2.84214	0	0.942182	1.02841	0.805511	0.85015
tVLSGGLDALEFIGk	1	Unigene76589_OR	N-Term(iTRAQ8plex); K15(iTRAQ8plex)	2.648e-13	6.21927	2	2128.24	-2.9051	0	0.984436	1.02304	1.25446	1.49747
lQAALDATDVPFIISTDNLHcR	2	Unigene19972_OR 97 1344 minus strand tektin-4 [Xenopus laevis] >gi	N-Term(iTRAQ8plex); C21(Carbamidomethyl)	5.751e-12	6.21872	3	2774.44	-0.584913	0	0.968993	0.771689	1.13286	0.852661
sQEQLALELAEyTNR	4	Unigene43450_OR 1 210 ezrin [Xenopus laevis] >gi	N-Term(iTRAQ8plex); Y12(iTRAQ8plex)	7.924e-12	6.21825	3	2373.27	-5.07896	0	1.01283	0.924429	1.28155	1.35878
gELEQIIADLEEEQR	1	Unigene100484_B	N-Term(iTRAQ8plex)	7.054e-13	6.21562	2	2076.07	-0.980192	0	1.09129	1.05632	2.53524	2.71133
vDVDDVADLSEScGIk	2	Unigene77885_B	N-Term(iTRAQ8plex); C13(Carbamidomethyl); K16(iTRAQ8plex)	3.685e-14	6.21436	2	2330.19	-3.62589	0	1.02696	1.04735	1.18703	1.10119
iREDLPNLEAcEETEQITk	1	Unigene71137_OR	N-Term(iTRAQ8plex); C11(Carbamidomethyl); K19(iTRAQ8plex)	2.328e-10	6.2136	3	2896.52	-0.699391	1	1.08713	1.02914	0.617182	0.618386
nPTFMcLALHcIANVGSR	1	Unigene23874_B	N-Term(iTRAQ8plex); C6(Carbamidomethyl); C11(Carbamidomethyl)	1.483e-11	6.21065	3	2365.19	0.466701	0	0.904867	0.995241	1.35852	1.20726
aSTNLQDIEGNTPLHLAcDEER	1	Unigene98470_B 17 697 minus strand proteasome 26S non-ATPase subunit 10 [Xenopus (Silurana) tropicalis] >gi	N-Term(iTRAQ8plex); C18(Carbamidomethyl)	1.594e-13	6.20972	3	2787.35	-1.34625	0	1.33919	1.40295	0.740581	0.607365
iDFSDIMVLGDINTkPk	2	Unigene101371_B	N-Term(iTRAQ8plex); K15(iTRAQ8plex); K17(iTRAQ8plex)	1.096e-13	6.20912	3	2818.6	-4.37554	0	0.818881	0.86071	1.08583	1.79932
vADELESEGLITEEVQAVQHQEVLASMPk	2	Unigene78117_OR 2 5464 minus strand spectrin, alpha, non-erythrocytic 1 (alpha-fodrin) [Xenopus (Silurana) tropicalis] >gi	N-Term(iTRAQ8plex); K29(iTRAQ8plex)	6.073e-12	6.20895	4	3787.97	-4.41102	0	1.22182	1.47763	1.28346	1.16423
lIQSHPESAEDIQEk	4	Unigene78117_OR 2 5464 minus strand spectrin, alpha, non-erythrocytic 1 (alpha-fodrin) [Xenopus (Silurana) tropicalis] >gi	N-Term(iTRAQ8plex); K15(iTRAQ8plex)	1.656e-08	6.20813	3	2332.25	-4.17825	0	1.11777	1.08087	1.38748	1.45821
mIALSIDDVEDHLGWSk	5	Unigene63612_OR	N-Term(iTRAQ8plex); K17(iTRAQ8plex)	2.621e-10	6.20769	3	2537.34	-4.18545	0	0.998022	1.10549	2.11487	1.73984
lLDLLEGLTGTSLPk	2	Unigene33568_OR	N-Term(iTRAQ8plex); K15(iTRAQ8plex)	9.888e-13	6.20623	2	2178.31	-3.69722	0	1.21752	1.42011	1.3738	1.86131
vAcITEQILTLVNk	4	Unigene79713_B 2 325 ribophorin I [Xenopus (Silurana) tropicalis] >gi	N-Term(iTRAQ8plex); C3(Carbamidomethyl); K14(iTRAQ8plex)	2.78e-13	6.20607	2	2210.3	-2.60236	0	0.955884	1.05736	0.814684	0.892825
rDIEEDESVTEEAIENYNTR	1	Unigene99577_B	N-Term(iTRAQ8plex)	1.514e-11	6.20493	3	2716.28	-2.02264	1	0.973217	1.01366	0.396619	0.419155
tLDTYLITPLPEEVDENSAEDETVSHR	3	Unigene94715_B 1 603 chloride intracellular channel 1 [Xenopus laevis] >gi	N-Term(iTRAQ8plex)	5.075e-12	6.2017	3	3377.65	-0.972101	0	0.922055	0.99588	0.598709	0.561126
tVADFLDEETLQSLIAIHPk	1	Unigene101302_B 64 2595 tubulin folding cofactor D [Xenopus (Silurana) tropicalis] >gi	N-Term(iTRAQ8plex); K20(iTRAQ8plex)	6.825e-13	6.19883	3	2848.57	-6.42879	0	0.851167	1.08806	0.963542	0.88004
sDLDQLEIPLYAVVk	6	Unigene99476_B	N-Term(iTRAQ8plex); K15(iTRAQ8plex)	2.033e-13	6.19637	2	2311.33	-3.48989	0	0.942847	0.950618	0.731794	0.745218
gPYLVQSDGSVPFWTHSGNAIPSADQIR	2	Unigene87070_B 13 411 minus strand lectin, mannose-binding, 1 [Xenopus laevis] >gi	N-Term(iTRAQ8plex)	5.447e-12	6.19304	3	3303.66	-3.64358	0	0.930604	1.17491	0.635196	0.787499
nSLSSAQTDFNQLAELDR	2	Unigene78117_OR 2 5464 minus strand spectrin, alpha, non-erythrocytic 1 (alpha-fodrin) [Xenopus (Silurana) tropicalis] >gi	N-Term(iTRAQ8plex)	2.554e-15	6.18889	2	2313.16	-0.984563	0	1.57771	1.13331	0.991471	0.957062
tQLEELEDELQATEDAk	2	Unigene76155_OR;Unigene100005_B	N-Term(iTRAQ8plex); K17(iTRAQ8plex)	1.868e-13	6.18863	2	2570.33	-0.668001	0
nISFTVWDVGGQDk	5	Unigene93866_B 54 590 ADP-ribosylation factor 1 [Xenopus laevis] >gi;Unigene99147_B	N-Term(iTRAQ8plex); K14(iTRAQ8plex)	1.262e-11	6.18836	2	2174.16	-6.97485	0
nTNDASScQIIIPQNQVNR	1	Unigene95590_B	N-Term(iTRAQ8plex); C8(Carbamidomethyl)	1.001e-14	6.1839	2	2476.24	-2.81426	0	1.61098	1.08584	1.46991	1.3392
yYEQSEQPTGTcAAcITGDNR	5	Unigene97699_B 4 846 minus strand adenosine kinase [Xenopus laevis] >gi	Y1(iTRAQ8plex); C12(Carbamidomethyl); C15(Carbamidomethyl)	7.319e-16	6.1732	2	2725.21	-1.94471	0	0.977436	0.760776	1.52691	1.12016
tTLDNSTTVQYAGLLHQLSmk	1	Unigene92700_B 27 314 minus strand dynein, light chain, roadblock-type 2 [Xenopus (Silurana) tropicalis] >gi	N-Term(iTRAQ8plex); M20(Oxidation); K21(iTRAQ8plex)	9.845e-12	6.17141	3	2945.58	-2.59333	0	1.13673	1.0017	1.17819	1.14629
eLVEAVNNAEGIIHDTESk	2	Unigene101172_B 195 2123 heat shock 70kDa protein 9 (mortalin) [Xenopus laevis] >gi	N-Term(iTRAQ8plex); K19(iTRAQ8plex)	3.261e-11	6.1667	3	2676.43	-0.970291	0	0.882698	1.01096	1.1381	1.02796
lGFSEVELVQmVVDGVk	2	Unigene93671_B 1 456 brain creatine kinase [Xenopus laevis] >gi	N-Term(iTRAQ8plex); M11(Oxidation); K17(iTRAQ8plex)	1.952e-11	6.16554	2	2473.37	-4.22741	0	1.04885	1.14807	1.59545	1.70078
tkEELHIVmSTPPLPPPPPPPVYVPINVPIR	2	Unigene56973_B 3 215 PREDICTED: similar to Ezrin (p81) (Cytovillin) (Villin-2) [Monodelphis domestica] >gi	N-Term(iTRAQ8plex); K2(iTRAQ8plex); M9(Oxidation)	4.425e-05	6.16474	5	4049.3	-3.1031	1	1.33425	1.00409	0.6009	0.545402
eELGLIEQAYDNPHEALSR	1	Unigene75062_B	N-Term(iTRAQ8plex)	6.816e-12	6.16389	3	2488.26	-0.106617	0	0.964242	0.958767	0.947754	0.852632
aINQIAAALFTIHk	1	Unigene100983_B	N-Term(iTRAQ8plex); K14(iTRAQ8plex)	6.954e-11	6.1625	3	2119.28	-3.36351	0	0.788325	1.00505	1.39261	1.73089
dSLDPSFTHAMSLLSSEIER	4	Unigene56829_OR	N-Term(iTRAQ8plex)	7.994e-08	6.16249	3	2539.25	-6.42544	0	0.858684	0.908541	1.09889	0.760958
lLEDYNQLTLLLSk	1	Unigene59032_B	N-Term(iTRAQ8plex); K14(iTRAQ8plex)	4.129e-12	6.16057	2	2271.34	-1.59148	0	1.0073	1.02509	0.648123	0.758472
vNDLTSNLAEEEEk	2	Unigene78116_OR;Unigene101389_B	N-Term(iTRAQ8plex); K14(iTRAQ8plex)	2.007e-13	6.15971	2	2199.15	-5.85086	0
lLEVSDDPQVLAVAAHDVGEyVR	1	Unigene100845_B 159 1595 minus strand ATPase, H+ transporting, lysosomal 50/57kDa, V1 subunit H [Xenopus (Silurana) tropicalis] >gi	N-Term(iTRAQ8plex); Y21(iTRAQ8plex)	6.293e-11	6.15907	4	3103.67	-4.67523	0	1.02485	0.776134	1.0467	1.20094
dGESFQQELPDLYLVNHPEVGR	1	Unigene100112_B	N-Term(iTRAQ8plex)	1.253e-09	6.15905	3	2846.42	-2.57932	0	0.973599	1.39914	0.526955	0.529628
lTQSGAAAAGAAAGADPAEmPATEk	1	Unigene82595_B	N-Term(iTRAQ8plex); M20(Oxidation); K25(iTRAQ8plex)	4.332e-12	6.15618	3	2881.47	-3.83857	0	0.747858	0.74319	0.759324	0.855835
ekPGQISEVAQLISQTLEQER	1	Unigene94350_B	N-Term(iTRAQ8plex); K2(iTRAQ8plex)	3.424e-11	6.15402	3	2991.65	-1.35744	0	0.973867	1.14892	1.66229	1.49189
vASQVAALDLGYkPGVEAIR	1	Unigene101241_B 128 2299 NADH dehydrogenase (ubiquinone) Fe-S protein 1, 75kDa (NADH-coenzyme Q reductase) [Xenopus laevis] >gi	N-Term(iTRAQ8plex); K13(iTRAQ8plex)	4.553e-16	6.14995	3	2665.54	-4.26407	0	0.87674	0.99119	0.968657	0.952404
iTSQGSYQYScYDYSR	2	Unigene68152_OR	N-Term(iTRAQ8plex); C11(Carbamidomethyl)	9.704e-13	6.14905	2	2282.03	-1.48301	0	0.929138	0.990856	1.20259	1.4365
vDLDYEIIEELDNIAEk	8	Unigene100860_B	N-Term(iTRAQ8plex); K17(iTRAQ8plex)	4.958e-13	6.14796	2	2629.4	-1.44426	0	0.841919	0.931407	1.31955	1.3473
vNNASLIGVGYTQTLRPGVk	7	Unigene94821_B 1 414 voltage-dependent anion channel 3 [Xenopus laevis] >gi	N-Term(iTRAQ8plex); K20(iTRAQ8plex)	3.062e-15	6.14614	2	2695.56	-3.25704	0	1.04904	1.10852	1.2759	1.19584
lDEQHIGEPEGSFVDYQTTMVk	1	Unigene101361_B	N-Term(iTRAQ8plex); K22(iTRAQ8plex)	9.985e-11	6.1454	3	3131.57	-2.41141	0	1.13085	1.23327	0.799031	0.756001
qTIENASGLVALIHTVANNk	2	Unigene75810_OR	N-Term(iTRAQ8plex); K20(iTRAQ8plex)	1.422e-09	6.14536	3	2701.53	-4.47404	0	1.05116	0.933003	1.24943	1.13019
hSVVyPTQEELEAVQNMVSHTER	1	Unigene96596_B 182 745 interleukin enhancer-binding factor 3 [Xenopus (Silurana) tropicalis] >gi	N-Term(iTRAQ8plex); Y5(iTRAQ8plex)	1.206e-09	6.14246	5	3291.67	-4.88308	0	0.927997	1.04483	1.05102	1.24059
yLIVVTDGHPLEGYk	10	Unigene101373_B 124 3252 minus strand collagen alpha-1(VI) chain precursor [Xenopus laevis] >gi	N-Term(iTRAQ8plex); K15(iTRAQ8plex)	1.003e-12	6.14237	3	2312.31	-1.87496	0	0.963758	1.01977	1.15389	1.54231
gSLTPTFATAVLYIQNER	1	Unigene100196_B 1 1092 glucose-6-phosphate dehydrogenase [Xenopus laevis] >gi	N-Term(iTRAQ8plex)	1.867e-13	6.14207	2	2285.24	-3.27638	0	0.910407	1.0447	0.840322	0.794409
aVcMLSNTTAIAEAWAR	14	Unigene87478_B	N-Term(iTRAQ8plex); C3(Carbamidomethyl)	8.162e-16	6.13892	2	2169.11	-1.44679	0	0.904119	0.811678	0.890534	0.718059
lSILGASGQTGLYLLSQALEQGHEVk	1	Unigene29711_OR	N-Term(iTRAQ8plex); K26(iTRAQ8plex)	2.251e-13	6.13609	3	3320.86	-3.66818	0	1.13344	0.835199	0.660213	1.04261
dIVFLIDGSNEGISSFPSLR	3	Unigene98569_B	N-Term(iTRAQ8plex)	1.884e-13	6.13377	2	2470.31	-0.754724	0	0.921613	0.892937	1.20588	1.35582
qAELEkEELAEELAGSASGk	2	Unigene78116_OR;Unigene100893_B	N-Term(iTRAQ8plex); K6(iTRAQ8plex); K20(iTRAQ8plex)	1.521e-10	6.13302	3	3001.63	-4.27221	1
hILLAVANDEELNQLLR	4	Unigene91743_B 69 512 minus strand H2A histone family, member Y [Xenopus (Silurana) tropicalis] >gi	N-Term(iTRAQ8plex)	1.586e-12	6.13232	3	2265.28	-2.18329	0	1.17476	0.992637	1.02766	0.928567
gSVVYGIFLTWPEGNQIk	2	Unigene101020_B 1 1224 minus strand fucosidase, alpha-L- 1, tissue [Xenopus (Silurana) tropicalis] >gi	N-Term(iTRAQ8plex); K18(iTRAQ8plex)	8.234e-12	6.13138	2	2616.45	-4.28999	0	1.05946	1.06638	1.96127	2.115
tGLAINkPAEFTVDAk	9	Unigene77949_OR;Unigene100910_B	N-Term(iTRAQ8plex); K7(iTRAQ8plex); K16(iTRAQ8plex)	9.691e-10	6.13034	2	2587.51	-3.68632	0
rFDEILEASDGIMVAR	6	Unigene101018_B 131 1705 minus strand pyruvate kinase, muscle [Xenopus (Silurana) tropicalis] >gi	N-Term(iTRAQ8plex)	2.925e-11	6.12356	3	2126.12	-3.02933	1	0.929315	0.929365	1.06849	1.089
yAQDFGIVEEADFPYTGSDSPcTLk	4	Unigene73757_OR 3 629 cathepsin C [Xenopus laevis] >gi;Unigene99262_B 2 1072 minus strand cathepsin C [Xenopus laevis] >gi	N-Term(iTRAQ8plex); C22(Carbamidomethyl); K25(iTRAQ8plex)	2.44e-13	6.12143	3	3418.65	-3.39553	0
tLMELLNQMDGFDTLHR	1	Unigene98463_B 2 937 minus strand proteasome (prosome, macropain) 26S subunit, ATPase, 6 [Rattus norvegicus] >gi	N-Term(iTRAQ8plex)	1.01e-11	6.11998	3	2338.18	-3.14157	0	1.22359	1.1288	1.06068	0.975142
fQQAVDAVEEFLk	2	Unigene20496_B 92 1432 minus strand RecName: Full=Putative oxidoreductase GLYR1; AltName: Full=Glyoxylate reductase 1 homolog; AltName: Full=Nuclear protein NP60 >gi	N-Term(iTRAQ8plex); K13(iTRAQ8plex)	1.446e-12	6.11994	2	2132.17	-5.48173	0	0.69208	0.655592	1.13345	1.03432
vVAPTISSPVcQEQLLEAGk	1	Unigene10886_OR;Unigene98274_B 1 900 talin-1 [Gallus gallus] >gi	N-Term(iTRAQ8plex); C11(Carbamidomethyl); K20(iTRAQ8plex)	8.755e-07	6.11847	2	2734.52	-4.2336	0
sADIYccGPAPVFAVk	2	Unigene100107_B	N-Term(iTRAQ8plex); C6(Carbamidomethyl); C7(Carbamidomethyl); K16(iTRAQ8plex)	5.269e-10	6.11618	2	2363.23	-3.17226	0	1.14944	1.08821	0.725774	0.644301
hLLQAPLDDAQEILQSR	3	Unigene62950_OR 2 271 Sec23 homolog B [Xenopus laevis] >gi	N-Term(iTRAQ8plex)	4.484e-12	6.11609	3	2251.23	-2.77648	0	1.20087	1.00243	0.807659	0.747333
sNIMDATTAQNLQDGLTSIEEVSR	2	Unigene77982_OR;Unigene101290_B	N-Term(iTRAQ8plex)	3.603e-19	6.11364	2	2897.43	-5.69541	0
mDNVIVHVGcLSLEDSk	3	Unigene70284_OR 73 468 N-acetylneuraminate lyase [Xenopus (Silurana) tropicalis] >gi	N-Term(iTRAQ8plex); C10(Carbamidomethyl); K17(iTRAQ8plex)	2.845e-11	6.1135	3	2524.34	-0.190503	0	1.1245	0.968912	1.42117	1.27067
aSEHQQQQEEAHGDDGEDD	1	Unigene98406_B 1 852 minus strand purine-rich element binding protein A [Xenopus (Silurana) tropicalis] >gi	N-Term(iTRAQ8plex)	4.162e-08	6.11309	3	2429	-2.85244	0	1.0297	0.799879	1.15377	1.27675
gIIEQTITLLNPTNDLSGLR	2	Unigene71884_OR 1 501 minus strand chromosome 9 open reading frame 9 [Xenopus laevis] >gi	N-Term(iTRAQ8plex)	3.593e-14	6.10898	2	2472.4	1.55051	0	1.05709	0.837354	1.58147	1.44531
ncVSMENcGcFMDGk	1	Unigene81039_B	N-Term(iTRAQ8plex); C2(Carbamidomethyl); C8(Carbamidomethyl); C10(Carbamidomethyl); K15(iTRAQ8plex)	8.668e-14	6.10866	2	2417.06	0.426784	0	0.740093	0.790376	0.0468112	0.0396473
iDFNFDENPYFENk	3	Unigene94691_B	N-Term(iTRAQ8plex); K14(iTRAQ8plex)	2.687e-09	6.10375	2	2400.19	-3.87207	0	0.850096	0.814852	0.831528	0.849825
iDQLMLDMDGTENk	2	Unigene94072_B 1 600 Alpha-enolase [Salmo salar] >gi	N-Term(iTRAQ8plex); K14(iTRAQ8plex)	4.809e-10	6.10339	2	2231.14	-5.4375	0	1.06213	1.02313	1.17913	1.31737
vGPHALIELDEAASDVAR	29	Unigene75820_OR 2 853 RecName: Full=Cartilage acidic protein 1; AltName: Full=ASPIC; Flags: Precursor >gi	N-Term(iTRAQ8plex)	3.245e-10	6.1002	3	2167.16	-2.43153	0	1.14213	1.06354	0.559892	0.537132
yFYSSPEQVVEAMk	4	Unigene68838_OR	Y1(iTRAQ8plex); K14(iTRAQ8plex)	3.037e-07	6.09832	2	2286.19	-0.218034	0	0.958611	0.987381	0.707756	0.765985
tIDDLEDNLANAk	2	Unigene71350_OR 2 385 tropomyosin 3, gamma [Xenopus (Silurana) tropicalis] >gi	N-Term(iTRAQ8plex); K13(iTRAQ8plex)	6.497e-12	6.09807	2	2040.1	-2.74758	0	0.926655	1.10958	1.53879	1.64048
dFVASIIDGLDVSPDGTR	8	Unigene98569_B	N-Term(iTRAQ8plex)	2.267e-11	6.0952	2	2181.14	1.08242	0	1.02822	0.834566	0.905209	0.75744
eMDTFLYLGSAFTSASk	6	Unigene101030_B	N-Term(iTRAQ8plex); K17(iTRAQ8plex)	4.043e-15	6.09315	2	2476.29	1.11229	0	0.910113	0.980803	0.97546	0.832542
lcyVALDFENEmATAASSSSLEk	13	Unigene91764_B;Unigene14250_B	N-Term(iTRAQ8plex); C2(Carbamidomethyl); Y3(iTRAQ8plex); M12(Oxidation); K23(iTRAQ8plex)	1.159e-10	6.09287	2	3464.78	3.95877	0
lTQSGAAAAGAAAGADPAEMPATEk	3	Unigene82595_B	N-Term(iTRAQ8plex); K25(iTRAQ8plex)	1.595e-14	6.09168	3	2865.47	-5.10208	0	1.59956	1.17596	0.796416	0.678095
lcyVALDFEQEmATAASSSSLEk	6	Unigene91058_B	N-Term(iTRAQ8plex); C2(Carbamidomethyl); Y3(iTRAQ8plex); M12(Oxidation); K23(iTRAQ8plex)	6.701e-13	6.09128	3	3478.77	-5.48989	0	0.998532	1.06023	0.852562	1.04448
dGMLDDEEFALASHLIEVk	1	Unigene101208_B 160 1773 EH-domain containing 2 [Xenopus (Silurana) tropicalis] >gi	N-Term(iTRAQ8plex); K19(iTRAQ8plex)	9.955e-12	6.08805	3	2740.44	1.32023	0	1.13105	1.37853	1.10265	1.15504
lSIEALDSLDGDLk	15	Unigene95447_B 86 667 brain creatine kinase [Xenopus (Silurana) tropicalis] >gi	N-Term(iTRAQ8plex); K14(iTRAQ8plex)	1.359e-10	6.08683	2	2097.18	-4.8857	0	0.951235	1.03336	1.20204	1.19843
lFVVFNPHPLPQDVAEDVFcR	3	Unigene10570_B	N-Term(iTRAQ8plex); C20(Carbamidomethyl)	2.247e-12	6.08645	3	2803.45	-2.29508	0	0.827891	0.984002	0.724876	0.586299
tNVDGGAIALGHPLAASGSR	2	Unigene67107_OR	N-Term(iTRAQ8plex)	6.674e-11	6.08623	3	2168.17	-1.56247	0	1.47708	1.45315	0.517553	0.412362
qHLGAAGPETPDVEALR	4	Unigene89440_B 46 354 minus strand c-myc binding protein [Xenopus (Silurana) tropicalis] >gi	N-Term(iTRAQ8plex)	3.77e-10	6.08452	3	2065.09	-3.53927	0	1.21231	1.09026	1.04446	0.790829
vIASAQLGyLGVQPALMAk	4	Unigene23354_B	N-Term(iTRAQ8plex); Y9(iTRAQ8plex); K19(iTRAQ8plex)	6.556e-12	6.0833	2	2842.69	-3.58775	0	1.00864	1.0364	1.03016	0.558414
lLEELDGQDVVAVLk	2	Unigene65244_OR	N-Term(iTRAQ8plex); K15(iTRAQ8plex)	1.031e-10	6.08031	2	2249.31	-3.80097	0	0.910292	0.971721	1.41174	1.34657
eAEPVPVYEDAPDNLTSDDDkk	2	Unigene99919_B 140 1072 minus strand APEX nuclease (multifunctional DNA repair enzyme) 1 [Xenopus (Silurana) tropicalis] >gi	N-Term(iTRAQ8plex); K21(iTRAQ8plex); K22(iTRAQ8plex)	9.883e-12	6.07991	3	3359.71	-5.16774	1	1.15857	1.07161	1.11488	1.04424
vkPLLDQNELFGk	1	Unigene100861_B	N-Term(iTRAQ8plex); K2(iTRAQ8plex); K13(iTRAQ8plex)	1.069e-08	6.07829	3	2413.44	-7.20185	0	1.05724	1.06414	2.05275	2.32692
sGYGYNESDQGYGDSYDGR	1	Unigene68921_OR 11 430 zinc finger protein 326 [Xenopus (Silurana) tropicalis] >gi	N-Term(iTRAQ8plex)	2.007e-15	6.07738	2	2394	-1.67108	0	0.897761	1.16824	5.13613	4.10513
kATLQTDQLNADLNAER	2	Unigene65099_OR	N-Term(iTRAQ8plex); K1(iTRAQ8plex)	4.388e-10	6.07585	3	2509.37	-5.67143	1	0.970322	1.21422	0.646928	0.787292
aGGVASGFTHVVPNDVAVQR	2	Unigene82911_B	N-Term(iTRAQ8plex)	1.628e-18	6.0753	2	2285.22	-3.82195	0	1.05121	0.978287	0.997459	0.690983
yNEDLELEDAIHTAILTLk	4	Unigene71092_OR 3 497 proteasome (prosome, macropain) subunit, alpha type, 2 [Xenopus (Silurana) tropicalis] >gi	N-Term(iTRAQ8plex); K19(iTRAQ8plex)	1.052e-09	6.07415	3	2809.54	-1.15302	0	0.993551	1.10271	0.791185	0.778202
gLESTTLADkEGEIFck	2	Unigene96462_B 6 464 minus strand cysteine and glycine-rich protein 1 [Xenopus laevis] >gi	N-Term(iTRAQ8plex); K10(iTRAQ8plex); C16(Carbamidomethyl); K17(iTRAQ8plex)	5.72e-11	6.07411	2	2810.52	-4.84467	1	0.901813	0.984952	1.67301	1.47466
iTLETFYSNLILQHEER	1	Unigene94149_B	N-Term(iTRAQ8plex)	5.932e-12	6.06881	3	2410.29	-2.91003	0	0.876931	0.741289	0.99263	0.868077
aVSSSIAQLLGEIVHGNENyTGR	1	Unigene101361_B	N-Term(iTRAQ8plex); Y20(iTRAQ8plex)	1.303e-10	6.06567	4	3023.62	-4.19396	0	0.940734	0.897798	1.09628	1.05894
mTGLHEMWEELETTTQTk	2	Unigene101134_B	N-Term(iTRAQ8plex); K18(iTRAQ8plex)	4.898e-08	6.06487	3	2773.4	-1.3637	0	0.831124	0.833561	1.13832	1.21834
lQQVLQMESHIQSTSDR	1	Unigene78021_OR	N-Term(iTRAQ8plex)	7.802e-11	6.06457	3	2304.19	-1.40893	0	1.05127	1.03634	0.885355	0.876408
lAEELGFEFFEASAk	16	Unigene63529_OR 1 336 RAB3D, member RAS oncogene family [Xenopus laevis] >gi	N-Term(iTRAQ8plex); K15(iTRAQ8plex)	3.964e-14	6.05958	2	2296.23	-2.96221	0	0.849098	0.974636	0.781396	0.801888
dcTDYDEcEDQLDNcGQNTR	1	Unigene101303_B 2 2566 minus strand osteonidogen [Homo sapiens] >gi	N-Term(iTRAQ8plex); C2(Carbamidomethyl); C8(Carbamidomethyl); C15(Carbamidomethyl)	2.336e-18	6.05864	2	2812.1	0.205613	0	0.768253	0.90659	2.23127	1.90627
kPSGPSVAELLLQAVAASk	36	Unigene21916_B	N-Term(iTRAQ8plex); K1(iTRAQ8plex); K19(iTRAQ8plex)	3.473e-12	6.05842	3	2778.67	-5.78748	0	0.812141	0.834325	1.35055	1.27626
aQFGQPEILLGTIPGAGGTQR	3	Unigene98040_B 1 696 minus strand mitochondrial short-chain enoyl-coenzyme A hydratase 1 [Xenopus (Silurana) tropicalis] >gi	N-Term(iTRAQ8plex)	6.612e-14	6.05769	2	2415.33	0.113617	0	1.41169	0.986534	0.962811	0.858154
kPSETQELVQQVLSLATQDSDNPDLR	2	Unigene101128_B 1 1824 minus strand adaptor-related protein complex 2, beta 1 subunit [Xenopus (Silurana) tropicalis] >gi	N-Term(iTRAQ8plex); K1(iTRAQ8plex)	4.84e-10	6.05267	3	3519.87	-1.44636	0	0.918063	0.945386	0.822929	0.775551
vTTLPGHIQAVYVQNVVk	2	Unigene75467_OR	N-Term(iTRAQ8plex); K18(iTRAQ8plex)	4.392e-09	6.05161	3	2574.52	-2.44615	0	1.07635	1.13274	1.40078	1.31739
eVWYFGLQYMDTk	14	Unigene88913_B	N-Term(iTRAQ8plex); K13(iTRAQ8plex)	2.024e-12	6.0506	2	2288.17	-6.03857	0	0.837505	1.01028	1.03063	0.925708
eAYPEEAYIADLDAk	6	Unigene100658_B 119 1546 ATP citrate lyase [Xenopus laevis] >gi	N-Term(iTRAQ8plex); K15(iTRAQ8plex)	6.433e-12	6.04589	2	2306.2	-0.970901	0	0.919186	0.992141	1.06553	1.24252
tGENVEDAFLEAAk	3	Unigene75255_B	N-Term(iTRAQ8plex); K14(iTRAQ8plex)	1.954e-12	6.04572	2	2102.11	-5.47056	0	0.908825	1.05578	1.15843	1.1565
gLGTDEDTLIEILcSR	13	Unigene60923_OR	N-Term(iTRAQ8plex); C14(Carbamidomethyl)	1.58e-13	6.04521	2	2096.08	-2.79106	0	0.888279	0.874263	1.07966	0.869378
iLDDLHLAEESLLAAEEk	6	Unigene42584_B	N-Term(iTRAQ8plex); K18(iTRAQ8plex)	2.807e-10	6.04489	3	2617.45	-3.35342	0	0.998297	1.23526	2.08834	2.44816
tcNVLVALEQQSPDIAQGVHLDR	1	Unigene98094_B 63 890 minus strand methionine adenosyltransferase II, alpha [Xenopus (Silurana) tropicalis] >gi	N-Term(iTRAQ8plex); C2(Carbamidomethyl)	1.841e-13	6.04452	3	2867.5	-1.20344	0	1.30494	1.1103	0.657382	0.625953
vYLLEAENLIAk	2	Unigene99543_B	N-Term(iTRAQ8plex); K12(iTRAQ8plex)	2.93e-10	6.04365	2	1984.19	-4.25812	0	0.918216	0.904362	1.50828	1.89433
eHLNVFGNDYNTPDGTGVR	2	Unigene76533_OR	N-Term(iTRAQ8plex)	1.103e-15	6.03942	2	2409.17	-0.742455	0	1.08041	1.12728	0.897058	0.927181
vLSEcSPLMSEIFNk	3	Unigene54783_OR	N-Term(iTRAQ8plex); C5(Carbamidomethyl); K15(iTRAQ8plex)	3.126e-07	6.03734	2	2362.26	-0.902856	0	0.930309	1.08589	0.901625	1.06263
vIAINIEDPEASHFNDIEDVR	5	Unigene96195_B 84 716 minus strand pyrophosphatase (inorganic) 2 [Xenopus (Silurana) tropicalis] >gi	N-Term(iTRAQ8plex)	3.392e-11	6.03621	2	2700.38	1.6808	0	0.938925	0.989277	0.769767	0.697274
yTNLSyIGEGAYGMVcSAYDNVNk	4	Unigene77294_OR 29 1108 minus strand mitogen-activated protein kinase 1 [Xenopus (Silurana) tropicalis] >gi	N-Term(iTRAQ8plex); Y6(iTRAQ8plex); C16(Carbamidomethyl); K24(iTRAQ8plex)	6.717e-11	6.03514	4	3601.8	-1.96786	0	1.10094	1.06373	1.03335	1.19811
gSPFPEVAESVQQELESYR	2	Unigene77316_OR 2 1291 sec1 family domain containing 1 [Xenopus (Silurana) tropicalis] >gi;Unigene100652_B 23 1543 minus strand sec1 family domain containing 1 [Xenopus (Silurana) tropicalis] >gi	N-Term(iTRAQ8plex)	6.179e-11	6.03495	3	2456.21	-4.641	0
aMFDQSQIQEFk	3	Unigene70791_B	N-Term(iTRAQ8plex); K12(iTRAQ8plex)	5.116e-10	6.03344	2	2080.1	-1.51065	0	0.997412	0.937362	0.898801	0.870269
vIYGIELIEAFk	25	Unigene47361_B 4 192 minus strand tissue inhibitor of metalloproteinase-3 [Oryzias latipes] >gi	N-Term(iTRAQ8plex); K12(iTRAQ8plex)	6.256e-10	6.03123	2	2003.2	-2.60951	0	1.03531	1.0657	0.219655	0.240256
aMGIMNSFVNDIFER	19	Unigene65876_OR	N-Term(iTRAQ8plex)	1.405e-10	6.03119	2	2048.02	-2.6448	0	0.906906	0.964179	2.29623	1.63537
gLGTDEDSLINILTQR	3	Unigene98873_B	N-Term(iTRAQ8plex)	1.007e-14	6.03052	2	2049.11	-2.9428	0	0.727676	0.810584	0.920817	0.673562
dGDDVVVLGIFNDDQk	3	Unigene36683_OR	N-Term(iTRAQ8plex); K16(iTRAQ8plex)	4.794e-12	6.03048	2	2357.24	-2.95043	0	0.973964	0.993883	0.329172	0.332059
lAVSDTSVLDGLDLIEEER	1	Unigene100154_B 107 1051 minus strand eukaryotic translation initiation factor 2 subunit 1 [Xenopus (Silurana) tropicalis] >gi	N-Term(iTRAQ8plex)	2.391e-14	6.02977	2	2378.25	-5.52056	0	1.03791	1.16624	1.22423	1.20221
eLESQIGELQEDLDAER	4	Unigene89428_B	N-Term(iTRAQ8plex)	1.903e-14	6.02758	2	2278.12	-5.67101	0	1.49537	1.01969	1.20999	1.15436
sDALETLGLLNHFQMk	3	Unigene76373_OR 7 858 heterogeneous nuclear ribonucleoprotein L [Xenopus laevis] >gi	N-Term(iTRAQ8plex); K16(iTRAQ8plex)	1.183e-10	6.02725	3	2425.33	-3.92258	0	1.09027	1.18614	2.32978	2.0074
lEPALTDMDVLDELSk	2	Unigene80757_B	N-Term(iTRAQ8plex); K16(iTRAQ8plex)	5.98e-16	6.02686	2	2397.3	-3.82418	0	0.951509	0.941884	1.19395	1.41639
lHDINAQMVEDQGFLDSLR	1	Unigene99336_B 143 1087 adaptor-related protein complex 2, beta 1 subunit [Xenopus (Silurana) tropicalis] >gi	N-Term(iTRAQ8plex)	2.776e-11	6.02659	3	2505.28	1.8104	0	0.437237	0.360464	0.365254	0.332944
eVPVAEEVMALFAGELNPVAPk	1	Unigene75467_OR	N-Term(iTRAQ8plex); K22(iTRAQ8plex)	1.673e-10	6.02381	3	2918.61	-0.642261	0	0.774801	0.826635	1.63379	1.26639
lcYVALDFEQEmATAASSSSLEk	56	Unigene91058_B	N-Term(iTRAQ8plex); C2(Carbamidomethyl); M12(Oxidation); K23(iTRAQ8plex)	2.134e-12	6.02243	2	3174.58	-0.751049	0	1.01794	1.01662	1.28653	1.26578
tcLATcIVYGNGHyITFDGk	1	Unigene101391_B	N-Term(iTRAQ8plex); C2(Carbamidomethyl); C6(Carbamidomethyl); Y14(iTRAQ8plex); K20(iTRAQ8plex)	3.224e-08	6.02157	4	3202.66	-4.92604	0	0.875866	0.842516	0.225713	0.193491
tATNDINSLAPIEVEELLR	1	Unigene94600_B	N-Term(iTRAQ8plex)	6.795e-11	6.02006	2	2402.3	-2.82403	0	1.84285	1.3596	1.40866	1.44649
hATQDEITAcAFHAVELDR	3	Unigene99333_B 2 1087 villin-like [Xenopus (Silurana) tropicalis] >gi	N-Term(iTRAQ8plex); C10(Carbamidomethyl)	1.39e-12	6.01925	3	2488.21	-1.77533	0	1.07432	1.12297	1.2328	1.34432
sLDLFNcELTNLEDYR	2	Unigene96175_B 206 703 minus strand acidic leucine-rich nuclear phosphoprotein 32 family member E [Xenopus laevis] >gi	N-Term(iTRAQ8plex); C7(Carbamidomethyl)	3.303e-12	6.01665	2	2306.12	-3.67591	0	2.58264	0.669289	0.983758	0.868216
eFADSLGIPFLETSAk	6	Unigene64656_B	N-Term(iTRAQ8plex); K16(iTRAQ8plex)	1.628e-11	6.01653	2	2333.28	-0.10103	0	0.898322	1.10132	0.820036	1.14524
eSNIMQYLGLIEQk	2	Unigene74287_OR 1 642 minus strand coiled-coil domain containing 63 [Xenopus laevis] >gi	N-Term(iTRAQ8plex); K14(iTRAQ8plex)	6.28e-13	6.01651	2	2274.26	-3.18643	0	1.04197	0.94336	1.22359	1.11561
eLADIAQQIVAEGk	2	Unigene5717_OR 118 345 aldolase C, fructose-bisphosphate [Xenopus (Silurana) tropicalis] >gi	N-Term(iTRAQ8plex); K14(iTRAQ8plex)	2.232e-12	6.01458	2	2093.2	-1.37806	0	0.88063	0.925494	1.49012	1.18517
kHEAFESDLAAHQDR	3	Unigene94398_B;Unigene78102_OR 1 2676 minus strand actinin, alpha 4 [Xenopus laevis] >gi	N-Term(iTRAQ8plex); K1(iTRAQ8plex)	2.806e-11	6.0128	4	2362.23	-2.08764	1
sSGTGLYGSVEYPVEDSTR	1	Unigene100051_B 3 1082 minus strand protein dopey-2 [Xenopus laevis] >gi	N-Term(iTRAQ8plex)	1.856e-16	6.01264	2	2308.13	0.370248	0	1.16719	0.90307	0.643975	0.643178
fVDNcSPGPGYLVPANITMR	2	Unigene74740_OR 77 709 outer dense fiber protein 3 [Xenopus (Silurana) tropicalis] >gi	N-Term(iTRAQ8plex); C5(Carbamidomethyl)	3.788e-15	6.00853	2	2512.26	-0.525006	0	1.34769	1.19919	1.27987	0.982079
acHDVLDPTGSFEDcVFDAcFYk	2	Unigene72520_OR	N-Term(iTRAQ8plex); C2(Carbamidomethyl); C15(Carbamidomethyl); C20(Carbamidomethyl); K23(iTRAQ8plex)	2.436e-11	6.00516	3	3361.54	-0.553546	0	1.02562	1.02248	0.514567	0.454218
kDLYANNVLSGGTTMYPGIADR	6	Unigene14250_B	N-Term(iTRAQ8plex); K1(iTRAQ8plex)	4.634e-13	6.0033	4	2964.56	-3.80435	1	1.04837	0.998657	0.758045	0.718454
eYQLNDSAAYYLNDLER	3	Unigene68225_OR 1 417 guanine nucleotide binding protein (G protein), alpha inhibiting activity polypeptide 2 [Xenopus laevis] >gi	N-Term(iTRAQ8plex)	3.715e-12	6.00264	2	2381.14	-6.97366	0	1.06268	0.917162	0.594662	0.440214
lTTPTyGDLNHLVSATMSGVTTcLR	3	Unigene73636_B 1 279 minus strand tubulin, beta 4 [Xenopus (Silurana) tropicalis] >gi	N-Term(iTRAQ8plex); Y6(iTRAQ8plex); C23(Carbamidomethyl)	3.926e-10	6.00219	3	3316.75	0.319556	0	1.08519	1.09656	2.0244	2.38274
nITVILSDASAPGEGEHk	4	Unigene100946_B 2 1777 PREDICTED: 5'-3' exoribonuclease 2 [Xenopus (Silurana) tropicalis] >gi	N-Term(iTRAQ8plex); K18(iTRAQ8plex)	8.977e-13	6.00101	3	2446.33	-5.19953	0	0.994304	0.988206	0.792327	0.703771
aVFDNLIQLEHLNIVk	1	Unigene74870_B 5 286 minus strand PREDICTED: nuclear receptor binding protein [Taeniopygia guttata] >gi	N-Term(iTRAQ8plex); K16(iTRAQ8plex)	1.982e-10	6.00086	3	2474.45	-3.58496	0	0.817686	0.91669	1.30677	1.63172
vSDLQDGVEAPELSNSLIk	2	Unigene99479_B	N-Term(iTRAQ8plex); K19(iTRAQ8plex)	3.122e-10	5.99865	3	2622.44	-1.73603	0	1.02109	1.48702	1.20659	1.12683
fTSVIPTNVFGPHDNFNIEDGHVLPGLIHk	3	Unigene84007_B	N-Term(iTRAQ8plex); K30(iTRAQ8plex)	1.684e-09	5.99785	4	3923.1	-1.54131	0	0.970037	0.953005	1.0822	1.38347
tVSDGQSAAQALSSk	5	Unigene100860_B	N-Term(iTRAQ8plex); K15(iTRAQ8plex)	3.368e-12	5.99471	2	2058.12	-2.87202	0	1.00234	0.944783	1.43216	1.20925
aLLLTGDLEQAAEAAIEHk	2	Unigene86100_B 3 221 minus strand vacuolar protein sorting 16 homolog [Xenopus (Silurana) tropicalis] >gi	N-Term(iTRAQ8plex); K19(iTRAQ8plex)	2.639e-10	5.99428	3	2601.46	-3.00771	0	0.872933	0.914676	0.935812	1.05891
lVPLLLEDGGEAPAALESALEEk	1	Unigene59897_OR 22 300 minus strand PREDICTED: cytoplasmic dynein 1 heavy chain 1 isoform 3 [Bos taurus] >gi	N-Term(iTRAQ8plex); K23(iTRAQ8plex)	1.055e-10	5.99309	3	2972.67	0.166294	0	1.07303	0.99879	1.26084	1.27539
lEDcLcAAILSYVk	17	Unigene101391_B	N-Term(iTRAQ8plex); C4(Carbamidomethyl); C6(Carbamidomethyl); K14(iTRAQ8plex)	5.753e-12	5.99172	2	2263.23	2.53765	0	0.838431	0.907775	0.20121	0.184042
lGLDFPNLPYLIDGGIk	6	Unigene87157_B 2 412 glutathione S-transferase mu 2 [Xenopus laevis] >gi	N-Term(iTRAQ8plex); K17(iTRAQ8plex)	2.317e-09	5.99044	2	2453.41	-5.83446	0	1.18461	1.12728	1.68865	1.60255
qSDDFVIPGGMSVQDLSTFTHSWR	5	Unigene50328_B	N-Term(iTRAQ8plex)	8.165e-15	5.99036	2	3014.45	-4.81479	0	1.01364	1.11061	0.575112	0.509082
nGPVEGAFTVYEDFPNYk	2	Unigene91017_B	N-Term(iTRAQ8plex); K18(iTRAQ8plex)	1.332e-11	5.99006	2	2655.36	1.24455	0	1.06285	1.03893	1.06238	0.912547
aASDIAMTELPPTHPIR	13	Unigene89424_B 2 457 minus strand tyrosine 3-monooxygenase/tryptophan 5-monooxygenase activation protein, epsilon polypeptide [Xenopus laevis] >gi	N-Term(iTRAQ8plex)	3.298e-10	5.9896	3	2124.14	-0.488506	0	1.19731	1.00577	0.700135	0.667285
nTEAEQAILTALENAk	2	Unigene18428_B	N-Term(iTRAQ8plex); K16(iTRAQ8plex)	5.853e-14	5.98909	2	2324.29	-1.06143	0	0.869257	1.07769	1.24181	1.17066
nSSISEEERDVYEELLTQAEIQGHINk	1	Unigene98240_B	N-Term(iTRAQ8plex); K27(iTRAQ8plex)	5.68e-10	5.987	4	3739.91	-2.31118	1	1.03889	0.741853	1.80771	1.97074
aSESDIAGFFSPLTPIR	7	Unigene70363_OR 1 474 heterogeneous nuclear ribonucleoprotein H3 (2H9) [Xenopus laevis] >gi	N-Term(iTRAQ8plex)	6.955e-14	5.98628	2	2112.13	-0.907682	0	0.876946	0.866518	1.51251	1.17791
kVLScFAcLDVcEPAGEcGAAVPR	2	Unigene100877_B	K1(iTRAQ8plex); N-Term(iTRAQ8plex); C5(Carbamidomethyl); C8(Carbamidomethyl); C12(Carbamidomethyl); C18(Carbamidomethyl)	4.275e-14	5.98565	3	3274.62	-3.20746	1	1.3336	1.37316	0.953132	0.982856
aEGTEDQAkDPEPAQEPPVVEEk	5	Unigene76880_OR	N-Term(iTRAQ8plex); K9(iTRAQ8plex); K23(iTRAQ8plex)	1.38e-13	5.98502	3	3405.77	-2.59459	1	0.854601	1.12069	0.817874	0.721973
cDTVEQLAGQLAELAAR	2	Unigene101372_B 108 3302 minus strand vinculin [Xenopus (Silurana) tropicalis] >gi	N-Term(iTRAQ8plex); C1(Carbamidomethyl)	5.163e-10	5.98189	3	2149.13	3.60047	0	1.11439	0.829077	1.22786	0.982157
ecIGGcSDLVPLDSSGELEk	3	Unigene19636_B	N-Term(iTRAQ8plex); C2(Carbamidomethyl); C6(Carbamidomethyl); K20(iTRAQ8plex)	1.438e-12	5.98115	2	2773.38	-1.82707	0	0.864403	0.97616	0.906845	0.748392
nLADYAAENLEAVNPPLFLR	1	Unigene71335_OR	N-Term(iTRAQ8plex)	1.318e-10	5.9792	3	2534.35	-2.06099	0	1.09849	1.00109	0.726997	0.651014
nVVTDATVFGASWk	19	Unigene84668_B	N-Term(iTRAQ8plex); K14(iTRAQ8plex)	1.838e-13	5.97895	2	2103.17	-1.4073	0	0.879224	0.94186	0.541374	0.54654
lEDcLcAAILSyVk	9	Unigene101391_B	N-Term(iTRAQ8plex); C4(Carbamidomethyl); C6(Carbamidomethyl); Y12(iTRAQ8plex); K14(iTRAQ8plex)	1.795e-12	5.97823	3	2567.43	-3.36958	0	0.863829	0.768846	0.333886	0.33589
gISEETTTGVHNLYk	5	Unigene25585_OR	N-Term(iTRAQ8plex); K15(iTRAQ8plex)	2.944e-15	5.97191	2	2257.22	-3.8486	0	1.16661	1.10214	1.03646	0.874404
gPPGPSGPPGLAGPPGEAGR	9	Unigene82298_B	N-Term(iTRAQ8plex)	2.137e-06	5.97155	3	2029.07	-1.32494	0	0.792436	0.844721	1.16587	1.02914
eTPLkPVPVEALcDFFSDEGEITR	1	Unigene18078_OR;Unigene101398_B	N-Term(iTRAQ8plex); K5(iTRAQ8plex); C13(Carbamidomethyl)	3.791e-12	5.97011	3	3357.75	-1.3619	0
lAFAYLEDLyNEFDEQHGk	1	Unigene99865_B 72 716 vesicle-trafficking protein SEC22b [Xenopus (Silurana) tropicalis] >gi	N-Term(iTRAQ8plex); Y10(iTRAQ8plex); K19(iTRAQ8plex)	2.225e-07	5.96875	4	3214.67	-3.61288	0	0.933414	1.01384	0.955895	1.14049
aGTQIENIDEDFRDGLk	4	Unigene76966_OR;Unigene78102_OR 1 2676 minus strand actinin, alpha 4 [Xenopus laevis] >gi	N-Term(iTRAQ8plex); K17(iTRAQ8plex)	7.965e-16	5.96843	2	2529.33	-2.7824	1
lSDVDRDGMLDDEEFALASHLIEVk	1	Unigene101208_B 160 1773 EH-domain containing 2 [Xenopus (Silurana) tropicalis] >gi	N-Term(iTRAQ8plex); K25(iTRAQ8plex)	6.394e-12	5.96585	3	3425.78	2.40974	1	0.946661	1.06167	1.47844	1.54945
ymNPAIVAPDGFDIIDMTAGGQIHPDQR	4	Unigene73011_OR	N-Term(iTRAQ8plex); M2(Oxidation)	6.78e-16	5.96565	3	3362.64	-0.689591	0	0.861474	0.854394	0.433179	0.389536
sLVYLDLSYNELTk	5	Unigene76271_OR 6 935 minus strand lumican [Xenopus (Silurana) tropicalis] >gi	N-Term(iTRAQ8plex); K14(iTRAQ8plex)	1.533e-13	5.96551	2	2266.27	-4.62832	0	0.958382	0.930931	1.16186	1.164
sQLFAQLNQGADITk	5	Unigene52845_B 7 201 CAP, adenylate cyclase-associated protein 1 [Xenopus laevis] >gi	N-Term(iTRAQ8plex); K15(iTRAQ8plex)	3.228e-15	5.96533	2	2242.25	-6.21384	0	0.939436	1.11743	1.05164	1.1158
aGQSHVLQFWDELSEVQR	1	Unigene94557_B 62 619 minus strand UDP-N-acteylglucosamine pyrophosphorylase 1 [Xenopus (Silurana) tropicalis] >gi	N-Term(iTRAQ8plex)	1.846e-10	5.96409	3	2433.25	0.954341	0	0.987881	0.737899	0.888146	0.82483
gFFDPNTQENLTYLQLMER	2	Unigene20506_OR;Unigene100049_B	N-Term(iTRAQ8plex)	8.879e-16	5.96328	2	2620.3	0.313198	0
nADMSEDMQQDAVDcATQAMEk	2	Unigene92147_B	N-Term(iTRAQ8plex); C15(Carbamidomethyl); K22(iTRAQ8plex)	1.139e-12	5.96228	3	3096.37	-3.49546	0	0.872582	0.811137	0.663545	0.563133
lLEAQIATGGIVDPVNSHR	2	Unigene20506_OR;Unigene100049_B	N-Term(iTRAQ8plex)	2.945e-11	5.95887	3	2294.27	-3.03215	0
aAQLGFQTVcVEk	2	Unigene55897_OR;Unigene99825_B	N-Term(iTRAQ8plex); C10(Carbamidomethyl); K13(iTRAQ8plex)	3.902e-12	5.9577	2	2059.14	-5.16303	0
lSEADPADEALLGHLmIVGk	1	Unigene47011_OR	N-Term(iTRAQ8plex); M16(Oxidation); K20(iTRAQ8plex)	7.396e-08	5.95703	4	2703.47	-4.53913	0	0.74097	0.876294	0.87019	1.12272
lATYGITVAELTGDHQLck	1	Unigene100329_B	N-Term(iTRAQ8plex); C18(Carbamidomethyl); K19(iTRAQ8plex)	3.221e-11	5.95609	3	2698.46	-4.16543	0	1.06846	0.894528	1.0432	1.01725
lSSFVGAIAIGDLVk	5	Unigene63883_OR 16 345 chaperonin containing TCP1, subunit 2 (beta) [Xenopus laevis] >gi	N-Term(iTRAQ8plex); K15(iTRAQ8plex)	8.253e-12	5.95519	2	2098.27	-1.52229	0	0.771729	0.866958	1.07174	1.25053
iSLQDAVSQGIVDHDMSAR	1	Unigene101374_B	N-Term(iTRAQ8plex)	1.069e-12	5.95186	3	2346.2	-1.68304	0	1.44212	2.63389	3.30074	3.17949
aLVTESFITVAHLLAAR	1	Unigene79751_B 19 324 minus strand family with sequence similarity 98, member A [Xenopus laevis] >gi	N-Term(iTRAQ8plex)	4.698e-12	5.95005	3	2116.24	-3.01986	0	0.830772	0.785372	1.25262	1.21518
vGEPGQEGDPALVTAyGDGLDR	2	Unigene101362_B	N-Term(iTRAQ8plex); Y16(iTRAQ8plex)	5.436e-08	5.94388	3	2824.44	-5.29071	0	1.17361	1.17324	0.706446	0.78922
kEEAAAAAASPELQETk	1	Unigene46137_B	N-Term(iTRAQ8plex); K1(iTRAQ8plex); K17(iTRAQ8plex)	1.442e-10	5.94298	3	2656.47	-7.24186	1	1.25643	1.01203	0.564649	0.955583
gAPGESGGAGPHGPLGSR	1	Unigene75031_B 1 288 RecName: Full=Collagen alpha-2(I) chain; AltName: Full=Alpha-2 type I collagen; Flags: Precursor >gi	N-Term(iTRAQ8plex)	2.616e-13	5.942	3	1864.95	-2.14931	0	1.03152	0.927468	1.55904	1.15355
rLEAELAAHDPAIQGVLETGk	2	Unigene78117_OR 2 5464 minus strand spectrin, alpha, non-erythrocytic 1 (alpha-fodrin) [Xenopus (Silurana) tropicalis] >gi	N-Term(iTRAQ8plex); K21(iTRAQ8plex)	4.836e-09	5.94089	4	2826.58	-6.32535	1	1.52442	1.01446	0.693773	0.691103
sGMTNDIAFHFNPR	2	Unigene68525_OR	N-Term(iTRAQ8plex)	3.511e-11	5.93993	3	1910.94	-3.54575	0	1.18333	1.17249	1.24111	1.13634
lGSGDDISVYVIPLIHGNk	3	Unigene4866_OR 208 1737 protein phosphatase 1H [Xenopus (Silurana) tropicalis] >gi	N-Term(iTRAQ8plex); K19(iTRAQ8plex)	2.541e-09	5.93965	2	2605.48	-0.75602	0	0.965275	0.935217	0.874176	1.04697
aPQAHEDIIESSGATGk	1	Unigene27779_B	N-Term(iTRAQ8plex); K17(iTRAQ8plex)	2.23e-11	5.93963	2	2319.23	-5.50993	0	0.918087	0.892022	0.900293	0.99245
sNQQLENDLNLMDIk	2	Unigene78053_OR;Unigene101221_B	N-Term(iTRAQ8plex); K15(iTRAQ8plex)	1.007e-11	5.93895	2	2383.27	-4.03102	0
iSPDIFYNNcLYDAcIYk	2	Unigene92519_B	N-Term(iTRAQ8plex); C10(Carbamidomethyl); C15(Carbamidomethyl); K18(iTRAQ8plex)	1.464e-08	5.93608	2	2877.44	-2.02575	0	0.939337	0.974677	0.291728	0.26354
aSGPGLNTTGVPASLPVEFTIDAk	3	Unigene100664_B	N-Term(iTRAQ8plex); K24(iTRAQ8plex)	7.652e-11	5.93567	2	2950.64	1.20987	0	1.04759	1.18992	1.48076	1.84005
lGVALDYAYDSLFTPESGSR	5	Unigene98569_B	N-Term(iTRAQ8plex)	9.367e-19	5.93556	2	2465.24	-3.24358	0	0.826597	0.933839	1.23069	1.2112
qTISNAcGTMGLIHAVANNR	1	Unigene73483_OR 1 543 ubiquitin carboxyl-terminal esterase L3 (ubiquitin thiolesterase) [Xenopus laevis] >gi	N-Term(iTRAQ8plex); C7(Carbamidomethyl)	4.936e-12	5.93369	3	2432.24	-2.09211	0	0.537804	1.56323	0.228155	0.220009
mcFDTLFNNEDMYEIVk	1	Unigene39485_B 2 175 minus strand protein NDRG2 [Xenopus laevis] >gi	N-Term(iTRAQ8plex); C2(Carbamidomethyl); K17(iTRAQ8plex)	4.136e-13	5.93051	2	2777.35	2.36791	0	0.852564	0.945174	1.01402	1.35415
aPVDVNFSGPAQGDAVk	1	Unigene13055_OR	N-Term(iTRAQ8plex); K17(iTRAQ8plex)	3.17e-11	5.92877	2	2280.24	-2.38134	0	0.916873	1.09088	0.672836	0.618383
kLEGDSTDLHDQIAELQAQIAELk	2	Unigene70001_OR;Unigene89428_B	N-Term(iTRAQ8plex); K1(iTRAQ8plex); K24(iTRAQ8plex)	1.314e-07	5.92814	4	3577.97	-3.30091	1
eAFQPPEPDFPPPPPDLEHLR	8	Unigene101372_B 108 3302 minus strand vinculin [Xenopus (Silurana) tropicalis] >gi	N-Term(iTRAQ8plex)	7.204e-08	5.92385	3	2729.38	-2.25155	0	1.03436	1.01404	0.83007	0.613224
dIEEDESVTEEAIENyNTR	1	Unigene99577_B	N-Term(iTRAQ8plex); Y16(iTRAQ8plex)	1.708e-11	5.92368	3	2864.37	-5.66553	0	1.16177	1.22789	0.906683	0.926901
gHLDNISNNLLIGAINLENNk	2	Unigene75917_OR 3 869 aconitase 2, mitochondrial [Xenopus (Silurana) tropicalis] >gi	N-Term(iTRAQ8plex); K21(iTRAQ8plex)	2.227e-10	5.92314	3	2884.6	-4.74299	0	1.09828	0.969309	0.617875	0.601262
lEQQHQLIQEALIFDNk	3	Unigene78102_OR 1 2676 minus strand actinin, alpha 4 [Xenopus laevis] >gi	N-Term(iTRAQ8plex); K17(iTRAQ8plex)	2.171e-08	5.9219	3	2675.49	-2.19618	0	1.10812	1.05277	0.809624	0.771727
fIPIcPENQVYGyTITSckPTcR	2	Unigene101391_B	N-Term(iTRAQ8plex); C5(Carbamidomethyl); Y13(iTRAQ8plex); C18(Carbamidomethyl); K19(iTRAQ8plex); C22(Carbamidomethyl)	4.213e-08	5.91976	4	3716.93	-2.15601	0	1.03288	1.16896	0.188708	0.183753
vESVFETALEEk	4	Unigene100447_B	N-Term(iTRAQ8plex); K12(iTRAQ8plex)	7.228e-10	5.9195	2	1989.1	-1.99808	0	0.848067	1.11559	0.750136	0.933959
aFHVFYQILAGAGEHVk	3	Unigene77724_OR	N-Term(iTRAQ8plex); K17(iTRAQ8plex)	3.319e-10	5.91885	3	2495.39	-3.60377	0	0.871644	0.914013	0.907759	0.917935
iNVLPLGSGAIAGNPLGIDR	3	Unigene21969_B 91 1491 minus strand RecName: Full=Argininosuccinate lyase; Short=ASAL; AltName: Full=Arginosuccinase >gi	N-Term(iTRAQ8plex)	1.843e-13	5.91812	3	2251.3	-3.14931	0	1.25368	0.980606	1.033	0.838007
eQLLQETQTLQTTFLSEk	2	Unigene20581_OR	N-Term(iTRAQ8plex); K18(iTRAQ8plex)	3.037e-11	5.91549	3	2745.51	-1.02467	0	1.08328	1.19179	1.15151	1.12817
eATESFATNPMFYRPVAIALDTk	2	Unigene42111_OR	N-Term(iTRAQ8plex); K23(iTRAQ8plex)	7.904e-08	5.91461	4	3180.67	-5.02304	0	1.44394	1.12994	1.11146	1.45707
nNQFQALLQYADSLNAQHAk	1	Unigene75425_OR 1 792 minus strand ROD1 regulator of differentiation 1 [Xenopus (Silurana) tropicalis] >gi	N-Term(iTRAQ8plex); K20(iTRAQ8plex)	1.252e-09	5.91373	3	2882.52	-7.51717	0	1.10744	1.1092	0.615702	0.678413
vQIDHYVSLVHNQVk	3	Unigene97655_B 5 595 minus strand reticulon-3-A [Xenopus laevis] >gi	N-Term(iTRAQ8plex); K15(iTRAQ8plex)	2.536e-07	5.9135	3	2387.37	0.746606	0	1.10701	0.991696	0.899181	1.01633
gQETSTNPIASIFAWTR	2	Unigene74908_OR 2 472 isocitrate dehydrogenase 1 (NADP+), soluble [Xenopus laevis] >gi;Unigene99428_B 76 1104 minus strand isocitrate dehydrogenase 1 (NADP+), soluble [Xenopus laevis] >gi	N-Term(iTRAQ8plex)	1.222e-15	5.9133	2	2183.14	-0.872253	0
vGAFTVVcSDAEEAk	2	Unigene99115_B 1 1038 aspartate aminotransferase, mitochondrial precursor [Xenopus (Silurana) tropicalis] >gi	N-Term(iTRAQ8plex); C8(Carbamidomethyl); K15(iTRAQ8plex)	6.027e-11	5.91255	2	2191.15	-2.86036	0	1.09691	0.916152	1.06231	0.979885
gEGGPSGPVGITGQAGPR	15	Unigene87707_B 3 422 minus strand RecName: Full=Collagen alpha-2(I) chain; AltName: Full=Alpha-2 type I collagen; Flags: Precursor >gi	N-Term(iTRAQ8plex)	2.589e-15	5.91115	2	1898	-2.09908	0	1.16694	1.04061	1.54202	1.34892
eNLVENTGYVGAYk	5	Unigene97597_B 253 780 tubulin polymerization-promoting protein family member 3 [Xenopus (Silurana) tropicalis] >gi	N-Term(iTRAQ8plex); K14(iTRAQ8plex)	1.369e-12	5.91012	2	2165.16	-3.34203	0	0.85808	0.934048	0.96402	0.96299
vFSIGVGSITNEEVNk	5	Unigene100860_B	N-Term(iTRAQ8plex); K16(iTRAQ8plex)	1.768e-15	5.90999	2	2301.28	-4.36185	0	1.00179	1.06606	0.917143	0.930062
nAFAcFDEEGVGIIPEDyLR	2	Unigene63577_B 3 236 minus strand myosin, light chain 12, genome duplicate 2 [Danio rerio] >gi	N-Term(iTRAQ8plex); C5(Carbamidomethyl); Y18(iTRAQ8plex)	1.382e-10	5.90992	3	2923.46	-5.66613	0	1.20546	1.04987	1.15159	1.07097
gSTGSPGGPGSDGkPGPQGPAGESGR	9	Unigene71164_OR 4 501 collagen, type III, alpha 1 (Ehlers-Danlos syndrome type IV, autosomal dominant) [Xenopus laevis] >gi	N-Term(iTRAQ8plex); K14(iTRAQ8plex)	1.347e-13	5.90724	2	2859.44	-2.94208	0	0.903379	0.867817	1.6899	1.07246
aLVTGYFMQVAHLER	4	Unigene96642_B 2 601 minus strand DEAH (Asp-Glu-Ala-His) box polypeptide 15 [Xenopus (Silurana) tropicalis] >gi	N-Term(iTRAQ8plex)	7.791e-11	5.90654	3	2039.1	-3.89449	0	1.18389	1.00874	1.34971	1.49657
sQIFSTASDNQPTVTIk	10	Unigene69676_OR	N-Term(iTRAQ8plex); K17(iTRAQ8plex)	8.626e-13	5.90527	2	2445.35	0.482314	0	1.10282	1.03741	0.487327	0.436959
tVTAMDVVYALk	59	Unigene79038_B	N-Term(iTRAQ8plex); K12(iTRAQ8plex)	1.048e-10	5.90165	2	1919.11	-3.70204	0	0.914693	0.966952	2.1253	1.87005
vQAVNAVADELEAENyHDIR	2	Unigene101039_B	N-Term(iTRAQ8plex); Y16(iTRAQ8plex)	6.882e-11	5.90148	4	2864.49	-1.80123	0	1.05477	1.08853	0.996323	1.0424
lLEILETPASLPQENEHLk	6	Unigene99733_B	N-Term(iTRAQ8plex); K19(iTRAQ8plex)	3.934e-09	5.90093	2	2782.57	-3.78681	0	0.974494	0.935862	1.28861	1.52005
tILYEVDGYPkPEVQcIR	3	Unigene77937_OR 231 1925 MGC84135 protein [Xenopus laevis] >gi	N-Term(iTRAQ8plex); K11(iTRAQ8plex); C16(Carbamidomethyl)	2.547e-10	5.89986	3	2788.51	-3.46683	0	0.858261	1.00634	1.52704	1.43854
aGTFQAFEHFGQQLLAR	8	Unigene78117_OR 2 5464 minus strand spectrin, alpha, non-erythrocytic 1 (alpha-fodrin) [Xenopus (Silurana) tropicalis] >gi	N-Term(iTRAQ8plex)	6.487e-10	5.89919	3	2225.18	0.147829	0	0.8677	0.894329	1.39477	1.42644
iSLQDAVSQGIVDHDmSAR	1	Unigene101374_B	N-Term(iTRAQ8plex); M16(Oxidation)	3.304e-14	5.89912	3	2362.19	-3.73064	0	1.15024	0.96957	0.858187	0.717892
iITIIGTQDQIQNAQYLLQNSVk	2	Unigene54652_OR 3 221 minus strand heterogeneous nuclear ribonucleoprotein K [Xenopus (Silurana) tropicalis] >gi	N-Term(iTRAQ8plex); K23(iTRAQ8plex)	4.029e-11	5.89875	3	3209.82	-4.64872	0	1.12677	1.03508	1.1111	1.04371
vcGLcGNYDGNSNNDFNTR	10	Unigene31388_B	N-Term(iTRAQ8plex); C2(Carbamidomethyl); C5(Carbamidomethyl)	9.601e-15	5.89723	2	2481.08	-2.34638	0	0.965987	0.875369	0.217431	0.143612
rFPALADVDFPSLSPELQTR	1	Unigene20585_B 5 793 sec1 family domain-containing protein 2 [Bos taurus] >gi	N-Term(iTRAQ8plex)	5.109e-11	5.8965	3	2563.38	-1.37475	1	0.872328	1.22875	0.954212	0.997095
eSIQEPEFLITDFAk	2	Unigene76321_OR 2 946 minus strand ubiquitin-like modifier activating enzyme 1 [Xenopus laevis] >gi	N-Term(iTRAQ8plex); K15(iTRAQ8plex)	1.84e-11	5.8957	2	2375.29	-4.13389	0	0.943343	1.07197	1.8136	1.7061
vFVGGLSPDTTEEQIk	2	Unigene64310_OR 2 349 heterogeneous nuclear ribonucleoprotein D-like [Xenopus (Silurana) tropicalis] >gi	N-Term(iTRAQ8plex); K16(iTRAQ8plex)	1.626e-12	5.89451	2	2328.29	-0.709191	0	1.55979	1.35689	1.13194	1.05871
lSQTVQEQQQQLGDIQLAcR	2	Unigene6890_OR	N-Term(iTRAQ8plex); C19(Carbamidomethyl)	1.401e-10	5.89428	3	2647.37	-2.73889	0	1.21493	0.971428	0.614962	0.422081
eADIDNFVSFISk	2	Unigene74187_OR	N-Term(iTRAQ8plex); K13(iTRAQ8plex)	1.026e-11	5.89232	2	2093.13	-2.23646	0	0.891792	0.906678	1.90585	1.81791
eELEALVHGGDPTSPESQEFR	2	Unigene14536_B	N-Term(iTRAQ8plex)	1.236e-12	5.89229	3	2631.28	-0.0424131	0	1.12197	1.04711	0.818266	0.541287
fVGPNPTFQMFVSEk	2	Unigene84913_B 1 258 minus strand serotransferrin precursor [Xenopus (Silurana) tropicalis] >gi	N-Term(iTRAQ8plex); K15(iTRAQ8plex)	4.884e-11	5.89204	2	2336.25	-3.37732	0	0.885549	1.0157	1.16166	0.818948
nSIQGTLTAVESFLSFk	2	Unigene71303_OR;Unigene96892_B	N-Term(iTRAQ8plex); K17(iTRAQ8plex)	7.652e-13	5.88618	2	2450.37	-2.53318	0
nLDSTTVAIHGNEIYck	2	Unigene66064_OR;Unigene96462_B 6 464 minus strand cysteine and glycine-rich protein 1 [Xenopus laevis] >gi	N-Term(iTRAQ8plex); C16(Carbamidomethyl); K17(iTRAQ8plex)	1.474e-08	5.8861	3	2543.32	-5.69631	0
nPDDITNEEYGEFYk	3	Unigene85920_B	N-Term(iTRAQ8plex); K15(iTRAQ8plex)	2.915e-08	5.88565	2	2442.19	-1.48111	0	0.894771	1.43371	0.981582	1.03708
gPQVSAQESQAQAILQQAR	3	Unigene101349_B 41 2923 collagen alpha-1(V) chain [Gallus gallus] >gi	N-Term(iTRAQ8plex)	1.403e-09	5.88432	3	2314.24	-2.58806	0	1.07197	1.07583	0.810548	0.619993
iHLGQMESFSLGNLDAk	2	Unigene74379_B 1 285 GDP-mannose 4,6-dehydratase [Xenopus laevis] >gi	N-Term(iTRAQ8plex); K17(iTRAQ8plex)	1.349e-12	5.88289	2	2468.34	-2.27501	0	1.02205	0.929291	0.970374	1.01769
eSTLEAIGYIcQDIDPEQLQHk	3	Unigene71408_OR;Unigene94460_B	N-Term(iTRAQ8plex); C11(Carbamidomethyl); K22(iTRAQ8plex)	7.228e-11	5.88209	4	3195.63	-5.30684	0
tHTQDAVPLTLGQEFSAYVQQIk	2	Unigene76753_OR	N-Term(iTRAQ8plex); K23(iTRAQ8plex)	3.852e-11	5.87984	4	3182.71	-5.30537	0	1.32749	0.995827	1.09694	1.28996
dPYTEQMISIFQAMk	1	Unigene101290_B	N-Term(iTRAQ8plex); K15(iTRAQ8plex)	5.38e-12	5.87879	2	2410.26	0.737459	0	0.894423	0.991587	1.0356	0.967817
gTGVVTSVPSDSPDDIAALR	2	Unigene8937_OR 47 1663 minus strand leucyl-tRNA synthetase [Xenopus laevis] >gi;Unigene9078_B 138 809 leucyl-tRNA synthetase [Xenopus (Silurana) tropicalis] >gi	N-Term(iTRAQ8plex)	6.815e-09	5.87833	2	2261.19	-1.10922	0
qLSQSLLPAIVELAEDAk	2	Unigene74815_OR 1 717 protein phosphatase 2, regulatory subunit A, alpha [Xenopus (Silurana) tropicalis] >gi;Unigene88360_B 3 434 protein phosphatase 2, regulatory subunit A, alpha [Xenopus (Silurana) tropicalis] >gi	N-Term(iTRAQ8plex); K18(iTRAQ8plex)	9.238e-10	5.87796	3	2533.47	-1.75061	0
eIFTSMQYGPAPEAANIAQAWLDSHER	1	Unigene95954_B 15 698 minus strand aldehyde dehydrogenase 16A1 [Xenopus (Silurana) tropicalis] >gi	N-Term(iTRAQ8plex)	7.076e-12	5.8777	3	3336.63	-0.109	0	1.15807	1.11967	0.803731	0.841341
qEEESQLEEVPHPLDVDYQLLk	1	Unigene77084_OR 1 1074 minus strand poly (ADP-ribose) polymerase family, member 3 [Xenopus laevis] >gi;Unigene24375_B 106 1572 minus strand poly (ADP-ribose) polymerase family, member 3 [Xenopus laevis] >gi	N-Term(iTRAQ8plex); K22(iTRAQ8plex)	8.659e-12	5.87688	3	3246.71	2.81324	0
tIDDLEETLAVAk	9	Unigene88649_B	N-Term(iTRAQ8plex); K13(iTRAQ8plex)	3.123e-11	5.87684	2	2026.14	-4.69027	0	1.02335	0.997158	1.23727	1.35048
gVcQVMcFHPWSDITLPLMTTQEVR	1	Unigene74188_OR	N-Term(iTRAQ8plex); C3(Carbamidomethyl); C7(Carbamidomethyl)	2.538e-12	5.87297	3	3309.62	-1.30886	0	0.982903	1.11452	0.460341	0.235871
aTETDIYTFFSPLNPVR	4	Unigene77445_OR 49 1356 minus strand heterogeneous nuclear ribonucleoprotein H2 (H') [Xenopus laevis] >gi	N-Term(iTRAQ8plex)	1.718e-12	5.87175	2	2275.18	-3.02284	0	1.0556	1.08054	1.39664	1.46207
iQAVEMGDLSTLPNLyR	2	Unigene99366_B 95 1093 biglycan [Xenopus laevis] >gi	N-Term(iTRAQ8plex); Y16(iTRAQ8plex)	1.262e-11	5.87146	3	2528.39	-4.06682	0	1.00765	0.998835	1.52057	1.34992
aPAIYDAYELYEAIk	1	Unigene77733_OR 5 1234 annexin A11 [Xenopus (Silurana) tropicalis] >gi	N-Term(iTRAQ8plex); K15(iTRAQ8plex)	1.754e-10	5.87106	2	2338.28	0.521638	0	0.829627	0.795849	1.28654	1.35607
gYFDEEMSQILSDPTDDTk	2	Unigene20506_OR;Unigene100049_B	N-Term(iTRAQ8plex); K19(iTRAQ8plex)	7.251e-09	5.87062	3	2799.33	-6.40881	0
nLELFVHYLNPVTVIPSENEVk	3	Unigene65623_OR	N-Term(iTRAQ8plex); K22(iTRAQ8plex)	1.53e-11	5.87033	3	3162.76	-0.777288	0	1.02196	0.882414	1.15309	1.23114
vSPLTSDPTEATAVGAVEASFk	3	Unigene101018_B 131 1705 minus strand pyruvate kinase, muscle [Xenopus (Silurana) tropicalis] >gi	N-Term(iTRAQ8plex); K22(iTRAQ8plex)	1.458e-09	5.86463	2	2785.5	-3.83746	0	0.457665	0.432264	0.529871	0.512708
nFQLLDELEDGQk	1	Unigene86027_B	N-Term(iTRAQ8plex); K13(iTRAQ8plex)	4.435e-11	5.8639	2	2157.15	-5.7622	0	0.891275	1.14132	1.41849	1.81403
aHQVVEDGYEFFAk	3	Unigene98653_B 1 954 serine/threonine-protein phosphatase PP1-beta catalytic subunit [Xenopus (Silurana) tropicalis] >gi;Unigene86276_B 1 399 minus strand protein phosphatase 1, catalytic subunit, alpha isozyme [Xenopus laevis] >gi	N-Term(iTRAQ8plex); K14(iTRAQ8plex)	1.477e-10	5.85969	2	2248.18	-4.47138	0
qAMAVFIQATLPSDHk	1	Unigene68876_OR 5 424 minus strand lectin, galactoside-binding, soluble, 4 [Xenopus laevis] >gi	N-Term(iTRAQ8plex); K16(iTRAQ8plex)	3.174e-10	5.85692	3	2365.3	-5.30733	0	1.08534	0.868489	0.984625	0.742003
ySVYGDcQYVIVk	77	Unigene101391_B	Y1(iTRAQ8plex); C7(Carbamidomethyl); K13(iTRAQ8plex)	7.378e-11	5.85501	2	2202.17	0.400578	0	0.917217	0.974088	0.343406	0.301658
fGQAANLESLAAATSQQAFQR	1	Unigene77481_OR 3 1229 minus strand non-POU domain containing, octamer-binding [Xenopus laevis] >gi	N-Term(iTRAQ8plex)	1.399e-11	5.85328	3	2513.3	-1.52733	0	0.847421	0.78221	1.03886	0.711234
sEDcLcAVFSNYIR	67	Unigene54571_B	N-Term(iTRAQ8plex); C4(Carbamidomethyl); C6(Carbamidomethyl)	2.161e-11	5.85119	2	2037.96	-2.40201	0	0.946833	1.02608	0.294936	0.269404
gELGPSGNTGPTGAAGGR	22	Unigene97008_B 1 780 minus strand RecName: Full=Collagen alpha-2(I) chain; AltName: Full=Alpha-2 type I collagen; Flags: Precursor >gi	N-Term(iTRAQ8plex)	9.866e-12	5.85118	3	1859.95	-2.52259	0	1.04492	0.917972	1.80611	1.35936
kGEALEVLEEQGTWILAR	2	Unigene20590_OR 431 889 minus strand GH21475 [Drosophila grimshawi] >gi	N-Term(iTRAQ8plex); K1(iTRAQ8plex)	5.337e-13	5.84996	3	2650.5	-1.51029	1	0.923312	0.951658	0.904244	1.06282
iINLGPVHAGPLSPEPQPVGVR	1	Unigene76639_OR 3 728 transmembrane protein 55B [Xenopus (Silurana) tropicalis] >gi	N-Term(iTRAQ8plex)	4.959e-10	5.8494	3	2551.46	-3.95084	0	1.05334	1.14597	0.772278	0.627978
dSTQDEQGAAALyTSQLDEALGGSPIQHR	3	Unigene92208_B	N-Term(iTRAQ8plex); Y13(iTRAQ8plex)	5.964e-09	5.84387	4	3666.86	2.77741	0	1.27604	1.07529	0.972758	1.00897
vVDMIQNQGYDSVFAVVR	1	Unigene100557_B	N-Term(iTRAQ8plex)	1.7e-14	5.84319	2	2344.23	0.937829	0	1.25944	1.12314	2.18829	1.93077
qIQELVEAIVLPMNHk	3	Unigene99576_B	N-Term(iTRAQ8plex); K16(iTRAQ8plex)	3.425e-11	5.84005	3	2470.42	-3.30813	0	0.827398	0.833471	1.06765	1.02773
tQDMEcNNPEcVPGcIcPDGLVYNEk	1	Unigene77834_OR;Unigene23890_B	N-Term(iTRAQ8plex); C6(Carbamidomethyl); C11(Carbamidomethyl); C15(Carbamidomethyl); C17(Carbamidomethyl); K26(iTRAQ8plex)	8.526e-10	5.83671	3	3707.66	-3.85224	0
vISENTQcSDTGLTcAk	13	Unigene67591_B	N-Term(iTRAQ8plex); C8(Carbamidomethyl); C15(Carbamidomethyl); K17(iTRAQ8plex)	1.179e-09	5.83509	3	2492.26	-0.488784	0	1.07443	0.976325	0.339441	0.257852
iPNPGNAALADWQQLINDTLk	1	Unigene101302_B 64 2595 tubulin folding cofactor D [Xenopus (Silurana) tropicalis] >gi	N-Term(iTRAQ8plex); K21(iTRAQ8plex)	1.008e-08	5.83272	3	2900.59	-6.26969	0	0.9778	0.949442	0.840214	0.813627
lLEVLSGEQLPkPTk	2	Unigene101039_B	N-Term(iTRAQ8plex); K12(iTRAQ8plex); K15(iTRAQ8plex)	1.21e-11	5.83199	2	2564.56	-6.05839	0	0.877312	1.05884	1.66204	1.84384
tPLVSVLLEGPPHSGk	2	Unigene78078_OR 60 2273 vesicle-fusing ATPase [Xenopus (Silurana) tropicalis] >gi	N-Term(iTRAQ8plex); K16(iTRAQ8plex)	2.396e-09	5.82934	3	2239.31	-6.44174	0	0.983396	1.03813	1.19197	1.33677
dVAWAPSIGLPTSTIAScSQDGR	2	Unigene93028_B 1 555 SEC13 homolog [Xenopus (Silurana) tropicalis] >gi	N-Term(iTRAQ8plex); C18(Carbamidomethyl)	7.281e-11	5.82787	2	2693.35	-1.21247	0	1.53965	1.25596	0.756307	0.555841
tNLIVNYLPQNMTQDELR	2	Unigene73166_B 107 277 minus strand ELAV-like protein 1-A [Xenopus laevis] >gi	N-Term(iTRAQ8plex)	6.076e-09	5.82761	2	2466.3	1.86583	0	1.23933	1.156	0.848051	0.661645
sSTEPVALTESETEYVVR	1	Unigene100214_B 2 1324 minus strand coatomer protein complex, subunit gamma [Xenopus laevis] >gi	N-Term(iTRAQ8plex)	2.558e-10	5.82488	3	2301.17	-2.02734	0	0.862936	0.925591	0.474946	0.477783
fYTIDGcVcPEETYLDDR	3	Unigene78373_B	N-Term(iTRAQ8plex); C7(Carbamidomethyl); C9(Carbamidomethyl)	4.227e-13	5.81998	2	2557.16	0.947043	0	1.14513	1.12263	0.477402	0.288459
vLDALFPcVQGGTTAIPGAFGcGk	1	Unigene20792_OR 1 1509 ATPase, H+ transporting, lysosomal V1 subunit A [Xenopus (Silurana) tropicalis] >gi	N-Term(iTRAQ8plex); C8(Carbamidomethyl); C22(Carbamidomethyl); K24(iTRAQ8plex)	7.606e-09	5.81767	3	3044.61	-3.50508	0	0.928466	1.1502	1.14945	1.01896
gFAFVTFEDHDSVDk	3	Unigene25524_OR	N-Term(iTRAQ8plex); K15(iTRAQ8plex)	1.28e-11	5.8175	3	2322.17	-8.71666	0	0.984382	0.953219	1.13316	1.24586
dIPEcTPDEPISPSAPTVk	2	Unigene77185_OR	N-Term(iTRAQ8plex); C5(Carbamidomethyl); K19(iTRAQ8plex)	1.963e-07	5.8151	2	2661.38	-2.95466	0	1.13707	0.904555	1.40536	0.496846
nFYGGVVSIVPIILDNIR	1	Unigene71884_OR 1 501 minus strand chromosome 9 open reading frame 9 [Xenopus laevis] >gi	N-Term(iTRAQ8plex)	3.851e-11	5.81454	3	2293.32	-1.69571	0	0.630047	0.397664	0.955534	0.553553
gIAYVEFATEAEADk	9	Unigene58293_OR	N-Term(iTRAQ8plex); K15(iTRAQ8plex)	5.402e-14	5.81345	2	2222.16	-7.10436	0	1.00779	1.04829	0.729499	0.648783
lGQSEAAPLQHQTDIYR	1	Unigene100603_B 1 1476 transketolase-like 2 [Xenopus (Silurana) tropicalis] >gi	N-Term(iTRAQ8plex)	3.705e-11	5.81343	3	2231.16	-3.73247	0	1.02035	1.25639	0.934251	0.570384
aYGPGIEPTGNMVk	2	Unigene76773_OR	N-Term(iTRAQ8plex); K14(iTRAQ8plex)	8.999e-12	5.813	2	2042.11	-2.96753	0	1.04409	1.65361	1.62949	1.65366
tcLATcIVyGNGHyITFDGk	2	Unigene101391_B	N-Term(iTRAQ8plex); C2(Carbamidomethyl); C6(Carbamidomethyl); Y9(iTRAQ8plex); Y14(iTRAQ8plex); K20(iTRAQ8plex)	7.456e-06	5.81215	5	3506.86	-6.44523	0	0.901419	1.12983	0.162466	0.189635
qAALLEDLSALQEQVQR	1	Unigene93795_B	N-Term(iTRAQ8plex)	6.62e-10	5.81012	3	2216.22	2.62756	0	0.808403	0.773447	0.600403	0.608928
eAGAGGLSIAVEGPSk	4	Unigene100890_B;Unigene70336_OR;Unigene101362_B	N-Term(iTRAQ8plex); K16(iTRAQ8plex)	1.061e-09	5.80949	2	2051.16	1.24395	0
tESAPAADAEPAPSSVk	5	Unigene50474_B 3 197 MGC84072 protein [Xenopus laevis] >gi	N-Term(iTRAQ8plex); K17(iTRAQ8plex)	4.68e-13	5.80854	2	2236.19	-1.89327	0	1.05333	0.87402	1.8831	1.25777
lVLLEQLSLAENk	16	Unigene64196_OR 3 350 osteoglycin [Xenopus laevis] >gi	N-Term(iTRAQ8plex); K13(iTRAQ8plex)	1.132e-11	5.80793	2	2078.26	-3.89938	0	0.873496	0.967161	1.58471	1.66706
aQNALFNLVcELYk	3	Unigene53993_B	N-Term(iTRAQ8plex); C10(Carbamidomethyl); K14(iTRAQ8plex)	5.622e-12	5.80788	2	2291.26	-1.58321	0	0.999689	1.09346	2.54273	2.27056
lGIPMNVLMGANIANEVADGk	1	Unigene97081_B 116 787 minus strand glycerol-3-phosphate dehydrogenase 1 (soluble) [Xenopus laevis] >gi	N-Term(iTRAQ8plex); K21(iTRAQ8plex)	3.74e-09	5.80764	3	2735.51	1.12272	0	0.964988	1.13428	1.34114	1.24365
aTGEADVEFATHEDAVAAmSk	3	Unigene70363_OR 1 474 heterogeneous nuclear ribonucleoprotein H3 (2H9) [Xenopus laevis] >gi	N-Term(iTRAQ8plex); M19(Oxidation); K21(iTRAQ8plex)	1.267e-12	5.80674	3	2774.36	-4.51692	0	1.04738	1.01404	0.853159	0.749793
hGLEPAPLAPQLFGR	1	Unigene77341_OR 123 1304 sterol carrier protein 2 [Xenopus (Silurana) tropicalis] >gi	N-Term(iTRAQ8plex)	3.099e-09	5.8065	3	1907.08	-1.78794	0	1.56801	0.906105	1.36815	1.0153
qSLSDSLVAILIPDGAHHLDLR	7	Unigene97729_B 20 790 prolylcarboxypeptidase [Xenopus (Silurana) tropicalis] >gi	N-Term(iTRAQ8plex)	4.797e-10	5.80642	3	2674.48	-0.793108	0	0.900286	0.860801	0.847476	1.5277
eLNDLADAIEEHFFQPEk	4	Unigene100094_B	N-Term(iTRAQ8plex); K18(iTRAQ8plex)	6.389e-11	5.80589	3	2753.42	-3.06696	0	0.880425	1.16638	0.882961	0.909272
kPGMFFNPEETELDLTYGNR	1	Unigene100196_B 1 1092 glucose-6-phosphate dehydrogenase [Xenopus laevis] >gi	N-Term(iTRAQ8plex); K1(iTRAQ8plex)	2.267e-13	5.80581	3	2966.51	-1.49651	0	0.981789	1.10295	1.38418	1.29805
yGIPYFETSAATGHNVEk	2	Unigene76091_OR 15 665 RAB27B, member RAS oncogene family [Xenopus (Silurana) tropicalis] >gi	Y1(iTRAQ8plex); K18(iTRAQ8plex)	3.448e-08	5.80387	3	2592.35	-3.42143	0	1.13719	1.13334	1.4315	1.89049
eEDDIVSEELVEQDAR	2	Unigene77009_OR 1 1140 annexin A6 [Xenopus laevis] >gi;Unigene96778_B	N-Term(iTRAQ8plex)	2.678e-14	5.80308	2	2180.05	-2.48781	0
aTmNLDIAGDVLAAGQDANcHLLR	1	Unigene62335_B 6 218 minus strand prolactin regulatory element binding [Xenopus laevis] >gi	N-Term(iTRAQ8plex); M3(Oxidation); C20(Carbamidomethyl)	1.392e-12	5.80278	3	2859.43	-2.29512	0	0.976884	1.08539	0.648434	0.591747
nAQSVADLcTQk	4	Unigene49681_B 5 193 minus strand cysteine-rich secretory protein 3 [Ovis aries] >gi	N-Term(iTRAQ8plex); C9(Carbamidomethyl); K12(iTRAQ8plex)	1.637e-10	5.80236	2	1943.04	-6.22492	0	0.922161	0.911533	0.503954	0.448026
lDDFLNTPLTEEIDANSREEEk	1	Unigene72066_OR 1 537 chloride intracellular channel 6 [Xenopus laevis] >gi;Unigene61154_B 1 228 chloride intracellular channel 4 [Xenopus (Silurana) tropicalis] >gi	N-Term(iTRAQ8plex); K22(iTRAQ8plex)	3.03e-07	5.80119	3	3186.62	-3.37901	1
fyGNEEVGGLDTDVLTFNPVSR	1	Unigene92470_B 28 537 minus strand nidogen 2 (osteonidogen) [Xenopus laevis] >gi	N-Term(iTRAQ8plex); Y2(iTRAQ8plex)	4.281e-13	5.80065	3	3037.56	-2.68701	0	1.59808	1.33385	2.67151	2.37797
gHyTEGAELVDSVMDVVR	9	Unigene95165_B 52 651 tubulin, beta 4 [Xenopus (Silurana) tropicalis] >gi	N-Term(iTRAQ8plex); Y3(iTRAQ8plex)	2.785e-13	5.80001	3	2585.34	-3.11555	0	1.04842	1.0802	1.15038	1.32887
nIPGSFVcEcPPGSTLDTTk	4	Unigene96155_B	N-Term(iTRAQ8plex); C8(Carbamidomethyl); C10(Carbamidomethyl); K20(iTRAQ8plex)	7.1e-13	5.8	2	2788.4	-2.34864	0	0.932494	0.975779	1.09756	1.07097
gDFSPcHGAVEPLAYk	10	Unigene101391_B	N-Term(iTRAQ8plex); C6(Carbamidomethyl); K16(iTRAQ8plex)	3.81e-08	5.79957	2	2356.23	2.9445	0	1.04325	0.980612	0.252315	0.224253
vVNEIDIEDLHVAk	1	Unigene78494_B 25 315 RecName: Full=CDGSH iron-sulfur domain-containing protein 2 >gi	N-Term(iTRAQ8plex); K14(iTRAQ8plex)	1.901e-12	5.799	3	2202.25	-5.73425	0	1.00176	1.00762	1.08678	1.15171
vGINYQPPTAVPGGDLAk	8	Unigene87478_B	N-Term(iTRAQ8plex); K18(iTRAQ8plex)	6.682e-09	5.79823	3	2405.36	-2.95551	0	1.0117	0.985522	1.08874	1.33493
vIQQLEGAFALVFk	4	Unigene68006_OR 1 414 minus strand glutamine--fructose-6-phosphate transaminase 1 [Xenopus laevis] >gi	N-Term(iTRAQ8plex); K14(iTRAQ8plex)	2.754e-09	5.79791	3	2171.3	-4.12597	0	0.669753	0.841306	1.06105	1.3202
hLGMIAGGTGITPmLQLIR	4	Unigene74437_OR 1 657 minus strand NADH-cytochrome b5 reductase 2 [Xenopus laevis] >gi;Unigene98301_B 103 915 minus strand cytochrome b5 reductase 3 [Xenopus (Silurana) tropicalis] >gi	N-Term(iTRAQ8plex); M14(Oxidation)	1.14e-10	5.79497	3	2299.3	2.77451	0
vTIAQGYDALSSMANIAGYk	1	Unigene77842_OR 3 1757 minus strand nicotinamide nucleotide transhydrogenase [Xenopus laevis] >gi	N-Term(iTRAQ8plex); K20(iTRAQ8plex)	2.404e-10	5.79369	3	2681.44	-0.0515112	0	1.06718	1.15747	1.21805	1.1739
qLVENTDETYcIDNEALyDIcFR	1	Unigene59900_OR	N-Term(iTRAQ8plex); C11(Carbamidomethyl); Y18(iTRAQ8plex); C21(Carbamidomethyl)	1.508e-13	5.79353	3	3489.68	0.327839	0	1.06096	1.01196	0.892083	0.865106
lLEAQIATGGIIDPEESHR	7	Unigene77982_OR	N-Term(iTRAQ8plex)	5.421e-11	5.79295	3	2353.26	-0.802591	0	0.974227	1.05927	0.674033	0.559739
tDTAAELELLcHLAk	1	Unigene10123_OR	N-Term(iTRAQ8plex); C11(Carbamidomethyl); K15(iTRAQ8plex)	8.193e-11	5.79223	3	2293.26	-3.70937	0	1.10204	0.902537	0.752578	0.720291
lSNETDSSIVYNLITHHWk	1	Unigene78110_OR	N-Term(iTRAQ8plex); K19(iTRAQ8plex)	7.876e-09	5.78938	4	2865.55	4.17189	0	0.842968	0.877287	1.27041	1.42497
tIGTGIVTDILEMk	1	Unigene99931_B	N-Term(iTRAQ8plex); K14(iTRAQ8plex)	1.341e-10	5.7861	2	2099.22	-3.41684	0	1.02805	1.05662	1.40927	1.45365
aYGSSIQSLNEQAQAcR	1	Unigene78117_OR 2 5464 minus strand spectrin, alpha, non-erythrocytic 1 (alpha-fodrin) [Xenopus (Silurana) tropicalis] >gi	N-Term(iTRAQ8plex); C16(Carbamidomethyl)	2.142e-16	5.78581	2	2187.06	-6.66007	0	0.996193	1.03307	1.68616	1.42596
gFAFIEFPSVEEAk	2	Unigene94352_B	N-Term(iTRAQ8plex); K14(iTRAQ8plex)	1.358e-12	5.78525	2	2179.18	-2.50629	0	1.05472	0.888653	2.49	2.16557
lFEDELTLDNLTRPQLVALck	1	Unigene20285_OR 89 1507 minus strand LETM1 and EF-hand domain-containing protein 1, mitochondrial precursor [Xenopus (Silurana) tropicalis] >gi	N-Term(iTRAQ8plex); C20(Carbamidomethyl); K21(iTRAQ8plex)	4.13e-06	5.78497	4	3096.7	-6.3441	0	1.10893	1.09542	1.48126	1.15508
vQSTAAAVMAQWLAVPDHAR	2	Unigene74187_OR	N-Term(iTRAQ8plex)	9.294e-12	5.78326	3	2426.29	-2.40265	0	0.917075	0.874535	1.1284	1.19039
vPSTETEALSSSLMGLFEk	3	Unigene95118_B	N-Term(iTRAQ8plex); K19(iTRAQ8plex)	1.213e-11	5.78197	2	2634.42	1.05653	0	0.811502	0.856765	1.06577	1.05221
lAALADQWQFLVHk	5	Unigene78117_OR 2 5464 minus strand spectrin, alpha, non-erythrocytic 1 (alpha-fodrin) [Xenopus (Silurana) tropicalis] >gi	N-Term(iTRAQ8plex); K14(iTRAQ8plex)	4.346e-12	5.77999	3	2248.3	-3.10981	0	0.742053	0.78278	1.30907	1.43581
sYVYAEEPNIDIHNFAGTFTR	2	Unigene98942_B 2 1015 minus strand ATPase, class II, type 9A [Xenopus (Silurana) tropicalis] >gi	N-Term(iTRAQ8plex)	8.527e-10	5.77975	3	2748.36	-0.0445789	0	1.06029	1.23446	0.84874	0.854592
lTNELQTVQSTLQGMNEk	2	Unigene89807_B 1 465 minus strand elastin microfibril interfacer 1 [Xenopus (Silurana) tropicalis] >gi	N-Term(iTRAQ8plex); K18(iTRAQ8plex)	4.024e-10	5.77903	3	2642.41	-5.2159	0	1.02054	1.19379	1.14369	1.16345
vcVQPEEEEAPPHDEPEDVLVk	1	Unigene54976_B 29 208 synapse associated protein 1 [Xenopus laevis] >gi	N-Term(iTRAQ8plex); C2(Carbamidomethyl); K22(iTRAQ8plex)	5.744e-07	5.77697	3	3153.58	-2.59156	0	1.66385	1.09516	0.626681	0.721632
tGHLLLPLSEQAIQSQLEEIYTDSQAk	2	Unigene20506_OR;Unigene101290_B	N-Term(iTRAQ8plex); K27(iTRAQ8plex)	3.578e-16	5.77661	3	3620.94	-5.63585	0
lFTGNLEAPVVTyPPFPGTEANLLR	2	Unigene100190_B 5 1315 RecName: Full=Radial spoke head protein 6 homolog A; AltName: Full=Radial spoke head-like protein 1 >gi	N-Term(iTRAQ8plex); Y13(iTRAQ8plex)	6.493e-10	5.77519	3	3324.85	0.400471	0	1.21042	0.997382	1.00971	0.97025
lyIGLAGLATDVQTVAQR	1	Unigene96568_B 53 667 proteasome beta 3 subunit [Xenopus (Silurana) tropicalis] >gi	N-Term(iTRAQ8plex); Y2(iTRAQ8plex)	1.982e-10	5.77399	3	2497.45	-3.45322	0	0.933902	1.1063	1.4301	1.73131
yAWQGVALLPFVDER	4	Unigene77748_OR 3 1622 PREDICTED: 5'-3' exoribonuclease 2 [Xenopus (Silurana) tropicalis] >gi	N-Term(iTRAQ8plex)	1.324e-10	5.77248	2	2068.11	-5.30276	0	0.934874	0.913196	0.998386	0.958855
fNDEHIPDSPFVVPVGSTSDDAR	6	Unigene100890_B	N-Term(iTRAQ8plex)	9.89e-13	5.77141	3	2805.36	-0.248185	0	0.959143	0.934121	0.669933	0.611574
vLLFSDGNTQSEGTLLQAVR	5	Unigene101373_B 124 3252 minus strand collagen alpha-1(VI) chain precursor [Xenopus laevis] >gi	N-Term(iTRAQ8plex)	5.381e-14	5.77061	2	2452.33	-1.18355	0	1.4561	1.34963	1.26184	1.60384
nLPVTTTSAEIVDFLQDYk	1	Unigene66960_OR	N-Term(iTRAQ8plex); K19(iTRAQ8plex)	1.087e-11	5.76813	2	2762.5	-0.854619	0	0.905708	1.0152	1.46534	1.52407
eILVGDVSETADPYk	7	Unigene94413_B 204 611 cofilin-1 [Sus scrofa] >gi	N-Term(iTRAQ8plex); K15(iTRAQ8plex)	1.977e-12	5.76571	2	2244.21	-4.14721	0	1.00072	0.987077	1.48464	1.19021
wQTLLSVDDLVEk	2	Unigene97364_B 2 811 minus strand glucosamine (N-acetyl)-6-sulfatase [Xenopus laevis] >gi	N-Term(iTRAQ8plex); K13(iTRAQ8plex)	7.633e-12	5.76459	2	2154.22	-1.511	0	1.02007	1.03276	1.62881	1.60783
kVLLFSDGNTQSEGTLLQAVR	1	Unigene101373_B 124 3252 minus strand collagen alpha-1(VI) chain precursor [Xenopus laevis] >gi	N-Term(iTRAQ8plex); K1(iTRAQ8plex)	6.717e-12	5.76447	3	2884.62	-5.08617	1	1.16362	1.13093	1.51631	1.28277
tSIDAYDNFDNISLAQR	3	Unigene101352_B	N-Term(iTRAQ8plex)	9.371e-14	5.76442	2	2247.12	-2.00411	0	1.17297	0.930573	0.966805	0.639528
vSAGVLcELAQDk	2	Unigene101289_B 111 2333 junction plakoglobin [Xenopus laevis] >gi	N-Term(iTRAQ8plex); C7(Carbamidomethyl); K13(iTRAQ8plex)	4.73e-11	5.76404	2	1998.11	-1.52605	0	0.96518	1.04419	1.09095	1.16396
tIEEYAIcPDLk	4	Unigene63161_B 1 234 minus strand phosphoglucomutase 1 [Xenopus laevis] >gi	N-Term(iTRAQ8plex); C8(Carbamidomethyl); K12(iTRAQ8plex)	4.031e-10	5.76228	2	2060.1	-8.06003	0	0.893579	0.968372	0.797839	0.605284
fAIQDISVEETSAk	11	Unigene76966_OR;Unigene78102_OR 1 2676 minus strand actinin, alpha 4 [Xenopus laevis] >gi	N-Term(iTRAQ8plex); K14(iTRAQ8plex)	7.367e-13	5.76137	2	2146.17	-5.28642	0
vTHAVVTVPAYFNDAQR	7	Unigene75517_OR	N-Term(iTRAQ8plex)	4.849e-12	5.76043	2	2192.17	-1.57743	0	1.0357	0.977908	0.449838	0.465734
nATNVEQAFmTMAAEIk	4	Unigene64656_B	N-Term(iTRAQ8plex); M10(Oxidation); K17(iTRAQ8plex)	1.034e-09	5.75957	2	2493.28	-4.5394	0	0.982706	0.994383	0.931482	0.996611
sAIAEAGFSIVDLEVIPR	7	Unigene82067_B	N-Term(iTRAQ8plex)	7.981e-11	5.75877	3	2191.23	-1.15894	0	0.885657	0.971069	0.845396	0.752243
gEPETFLPLDYLEVkPTDEk	1	Unigene101298_B	N-Term(iTRAQ8plex); K15(iTRAQ8plex); K20(iTRAQ8plex)	3.939e-09	5.75608	3	3232.76	-4.05998	0	1.15006	1.03879	1.25044	1.16084
mEAAALSEIPANITTR	2	Unigene22537_B	N-Term(iTRAQ8plex)	1.551e-09	5.75505	3	1992.07	-1.67292	0	1.04186	0.888327	1.00441	0.857103
dFQPVVPWPHVEGVEVDLDSIR	1	Unigene76817_OR 113 1072 polypeptide N-acetylgalactosaminyltransferase 7 [Xenopus (Silurana) tropicalis] >gi	N-Term(iTRAQ8plex)	3.956e-09	5.75493	3	2837.5	6.55461	0	1.02068	1.09634	0.954228	0.797899
iIDGGSGyLcEMEPVAHFGLGk	2	Unigene97426_B 1 816 minus strand RecName: Full=Cartilage acidic protein 1; AltName: Full=ASPIC; Flags: Precursor >gi	N-Term(iTRAQ8plex); Y8(iTRAQ8plex); C10(Carbamidomethyl); K22(iTRAQ8plex)	6.868e-13	5.75491	3	3262.73	-3.11323	0	1.1909	1.07046	0.517366	0.447406
kPEDEILVcLQQk	2	Unigene3071_B	N-Term(iTRAQ8plex); K1(iTRAQ8plex); C9(Carbamidomethyl); K13(iTRAQ8plex)	2.754e-09	5.75169	3	2512.45	-4.26635	0	1.2326	1.08304	1.68745	1.65156
tLAESALQMLYTAk	5	Unigene101361_B	N-Term(iTRAQ8plex); K14(iTRAQ8plex)	3.546e-12	5.75134	2	2148.21	-3.50507	0	0.757702	0.880062	0.866356	0.97948
lGDAVEQGVINNSVLGYFIGR	1	Unigene92665_B	N-Term(iTRAQ8plex)	5.727e-11	5.75019	3	2525.37	0.866118	0	0.997603	0.80427	0.865401	0.810593
fDGcYYDTLEALEEGYR	2	Unigene21063_B 53 1255 galactosidase, alpha [Xenopus (Silurana) tropicalis] >gi	N-Term(iTRAQ8plex); C4(Carbamidomethyl)	3.062e-15	5.74995	2	2405.08	-4.59599	0	2.26565	1.03162	1.27522	1.01879
nVDLLSDMVQEHDEPILk	3	Unigene64132_OR 1 348 nucleosome assembly protein 1-like 1 [Xenopus (Silurana) tropicalis] >gi	N-Term(iTRAQ8plex); K18(iTRAQ8plex)	1.789e-12	5.74844	2	2703.44	-4.2931	0	0.893201	1.00063	0.961574	1.11919
eLTQAVLSDTDSGLQISSDR	1	Unigene91769_B	N-Term(iTRAQ8plex)	6.403e-10	5.74833	3	2439.24	-4.71204	0	1.06532	0.779351	0.606892	0.621647
gPTEQLVSPEPEVYEIER	2	Unigene100399_B	N-Term(iTRAQ8plex)	2.334e-07	5.74831	2	2376.22	-2.36768	0	1.14856	0.990925	1.03639	1.0594
vSQMAQYFEPLTNATIGAASk	1	Unigene101361_B	N-Term(iTRAQ8plex); K21(iTRAQ8plex)	4.456e-10	5.7481	3	2835.51	-1.39077	0	0.965808	1.01205	0.965029	0.901808
aFVHWyVGEGMEEGEFSEAR	23	Unigene59540_B	N-Term(iTRAQ8plex); Y6(iTRAQ8plex)	8.243e-08	5.7476	4	2938.41	-5.64761	0	0.956682	0.986254	0.943613	1.01322
dNQDGTYTVSYVPDMTGR	2	Unigene100664_B	N-Term(iTRAQ8plex)	1.71e-14	5.74698	2	2323.08	-1.30196	0	1.04725	0.896255	0.92271	0.87436
lNVAEVTQSEIAQk	2	Unigene15678_B	N-Term(iTRAQ8plex); K14(iTRAQ8plex)	4.138e-14	5.7452	2	2138.21	-6.8136	0	0.991371	1.37947	1.63243	1.53261
tQLEELEDELQAAEDAk	3	Unigene78116_OR;Unigene100893_B	N-Term(iTRAQ8plex); K17(iTRAQ8plex)	9.973e-10	5.74463	3	2540.3	-6.27906	0
dLkPSNLLLNTTcDLk	2	Unigene77294_OR 29 1108 minus strand mitogen-activated protein kinase 1 [Xenopus (Silurana) tropicalis] >gi	N-Term(iTRAQ8plex); K3(iTRAQ8plex); C13(Carbamidomethyl); K16(iTRAQ8plex)	1.577e-08	5.74442	3	2757.59	-1.62466	0	1.09019	1.10994	1.23306	1.2935
iSGAGLTIEDIFLSHMk	1	Unigene19435_B 1 444 minus strand hexosaminidase (glycosyl hydrolase family 20, catalytic domain) containing [Xenopus laevis] >gi	N-Term(iTRAQ8plex); K17(iTRAQ8plex)	1.952e-12	5.74312	3	2440.36	-6.29462	0	1.13011	0.844516	0.994425	1.0557
lDFLSQSQINTLLEHEDIDDIQR	1	Unigene87308_B	N-Term(iTRAQ8plex)	6.041e-13	5.74106	3	3046.54	-6.38421	0	1.13346	1.22218	0.75308	0.823303
eIQSAMAEVEELSk	2	Unigene11458_OR	N-Term(iTRAQ8plex); K14(iTRAQ8plex)	6.819e-13	5.74078	2	2172.15	-6.45217	0	0.820408	0.864182	0.876247	0.88208
vQDDEVGDGTTSVTVLAAELLR	1	Unigene92774_B 2 547 chaperonin containing TCP1, subunit 2 (beta) [Xenopus laevis] >gi	N-Term(iTRAQ8plex)	1.265e-11	5.73924	3	2592.36	-2.89275	0	1.82682	0.888251	0.802213	0.748346
gEILVLTGVVHNYLDycIk	1	Unigene87732_B	N-Term(iTRAQ8plex); Y16(iTRAQ8plex); C17(Carbamidomethyl); K19(iTRAQ8plex)	3.61e-07	5.73912	4	3118.76	-5.317	0	0.822577	0.759862	0.500465	0.524111
vVTDLELHYQDFMR	1	Unigene78095_OR	N-Term(iTRAQ8plex)	9.768e-10	5.73836	3	2070.05	-4.01272	0	1.18949	0.977215	2.08141	2.2773
eFcEEALNSLESTGEEGDTQDR	1	Unigene95633_B 2 571 nudix-type motif 9 [Xenopus laevis] >gi	N-Term(iTRAQ8plex); C3(Carbamidomethyl)	9.405e-11	5.73446	3	2820.24	-0.90426	0	1.64905	0.891024	1.13328	0.76947
sYGQAASAFVPGVAYYQGFHEk	6	Unigene23354_B	N-Term(iTRAQ8plex); K22(iTRAQ8plex)	4.2e-11	5.73087	3	2985.53	-1.41218	0	1.12134	1.07256	0.524597	0.425212
lADQIMQNPQVLAALQER	2	Unigene97667_B 1 843 minus strand nucleosome assembly protein 1-like 4 [Xenopus (Silurana) tropicalis] >gi	N-Term(iTRAQ8plex)	6.582e-10	5.73055	2	2342.27	-2.66142	0	1.07922	0.870012	0.744495	0.665141
dVSPQGPVHFLVIPR	1	Unigene75272_B	N-Term(iTRAQ8plex)	8.488e-11	5.7291	3	1965.12	-2.38223	0	1.02944	0.915666	1.24797	0.865932
tGQEVVFVAEPDTk	4	Unigene30958_OR 2 172 ribophorin II [Xenopus (Silurana) tropicalis] >gi	N-Term(iTRAQ8plex); K14(iTRAQ8plex)	2.212e-09	5.7286	2	2128.17	-0.713287	0	1.26469	1.0249	0.786618	0.856478
lLGAcDEAVSVAVGEVNELHAIQck	1	Unigene77223_OR	N-Term(iTRAQ8plex); C5(Carbamidomethyl); C24(Carbamidomethyl); K25(iTRAQ8plex)	1.291e-10	5.72791	3	3290.73	-2.24022	0	1.13827	0.935578	1.01175	1.05871
aIQTLQMELQQIMk	6	Unigene96909_B	N-Term(iTRAQ8plex); K14(iTRAQ8plex)	1.082e-12	5.72573	2	2283.29	-4.06028	0	0.794031	0.966918	1.2895	1.47477
qLPGDVTEAEVISLGLPFGk	2	Unigene97471_B 44 823 polypyrimidine tract binding protein 1 [Xenopus (Silurana) tropicalis] >gi	N-Term(iTRAQ8plex); K20(iTRAQ8plex)	1.083e-08	5.72567	3	2678.51	-3.54138	0	0.945957	1.02319	1.79908	1.78529
dGPQGEIVQLVSQAITTHR	2	Unigene83523_B	N-Term(iTRAQ8plex)	7.555e-10	5.72504	3	2353.26	-5.57044	0	0.835734	1.01316	0.887263	0.905408
hGLLAQLDGTTPVcEDIGR	2	Unigene99791_B 1 996 ubiquinol-cytochrome c reductase core protein I [Xenopus laevis] >gi	N-Term(iTRAQ8plex); C14(Carbamidomethyl)	1.804e-11	5.72447	3	2356.22	-1.79778	0	1.23609	1.32631	0.713712	0.661968
nIDYIFEDScAINVESSEYAk	89	Unigene101391_B	N-Term(iTRAQ8plex); C10(Carbamidomethyl); K21(iTRAQ8plex)	2.92e-08	5.72409	3	3075.5	-1.73981	0	0.912706	1.03139	0.468465	0.412344
tETGQELEcLQDHMEELIPDcR	1	Unigene101150_B	N-Term(iTRAQ8plex); C9(Carbamidomethyl); C21(Carbamidomethyl)	2.643e-12	5.7236	3	3007.37	-1.42272	0	0.911203	1.25866	0.727629	0.634729
dTRPSSETLScAVIDGVTSLDSk	1	Unigene96939_B 66 776 phosphoglucomutase 3 [Xenopus (Silurana) tropicalis] >gi	N-Term(iTRAQ8plex); C11(Carbamidomethyl); K23(iTRAQ8plex)	1.902e-11	5.72223	3	3046.57	-2.81978	0	1.08788	0.834116	0.836777	0.777245
iHDAEImEGENNTYcIR	1	Unigene100890_B	N-Term(iTRAQ8plex); M7(Oxidation); C15(Carbamidomethyl)	9.959e-09	5.7214	3	2385.11	-2.39785	0	0.774529	0.813755	0.353483	0.370086
dLSQFPSLSAVSIGPEVTTQYGGk	1	Unigene98043_B	N-Term(iTRAQ8plex); K24(iTRAQ8plex)	4.959e-09	5.72104	3	3089.64	-6.27784	0	1.18612	1.26182	0.833575	0.697115
sNPDGYGVAAHcLDEGTVR	1	Unigene87810_B 3 308 centromere protein V [Xenopus laevis] >gi	N-Term(iTRAQ8plex); C12(Carbamidomethyl)	1.098e-07	5.71854	3	2322.11	1.05199	0	0.910099	1.02949	0.917955	0.56528
lLGPDAAINLTDPDGALAk	2	Unigene98514_B 2 898 dynactin subunit 2-A [Xenopus laevis] >gi	N-Term(iTRAQ8plex); K19(iTRAQ8plex)	1.044e-07	5.7185	3	2473.41	-2.6795	0	0.890923	0.915752	1.14068	1.21441
hLVELSEQQLVDcDTSNEGccGGLPAk	1	Unigene93550_B 3 578 minus strand cathepsin L1 [Xenopus (Silurana) tropicalis] >gi	N-Term(iTRAQ8plex); C13(Carbamidomethyl); C20(Carbamidomethyl); C21(Carbamidomethyl); K27(iTRAQ8plex)	7.981e-16	5.71819	3	3624.73	-7.34411	0	0.677654	0.904799	1.08365	0.794925
vyDSLLQLDAALQATR	3	Unigene94576_B 1 480 minus strand claudin 7 [Xenopus laevis] >gi	N-Term(iTRAQ8plex); Y2(iTRAQ8plex)	8.856e-12	5.71731	3	2385.35	-4.6292	0	0.95285	0.747853	1.53514	1.78243
gQVLFDTVcGHLNLLEk	1	Unigene100414_B 59 1405 erythrocyte membrane protein band 4.1-like 1 [Xenopus (Silurana) tropicalis] >gi	N-Term(iTRAQ8plex); C9(Carbamidomethyl); K17(iTRAQ8plex)	1.265e-08	5.71726	4	2551.41	-4.2718	0	1.16192	1.02297	1.82324	1.77866
qLGEVAAFGGSNIEPSVR	2	Unigene77921_OR;Unigene100484_B	N-Term(iTRAQ8plex)	1.091e-11	5.71493	3	2135.13	-3.16583	0
fQQQLEQLSAMGFLNR	1	Unigene78023_OR 13 1422 minus strand ubiquilin 1 [Xenopus (Silurana) tropicalis] >gi	N-Term(iTRAQ8plex)	1.425e-12	5.71461	2	2214.16	-2.75074	0	1.1261	1.07798	1.38883	1.50517
gGPPPGIMTLISLLADNR	1	Unigene77120_OR	N-Term(iTRAQ8plex)	2.76e-10	5.71347	3	2126.19	-1.42923	0	0.526165	0.336943	0.574145	0.507449
qGHEPPTFTGWFDAWDSHk	3	Unigene94310_B 3 602 minus strand villin-like [Xenopus laevis] >gi	N-Term(iTRAQ8plex); K19(iTRAQ8plex)	8.049e-10	5.71327	3	2851.39	-4.93059	0	0.988297	0.955034	1.0849	1.17559
fMQDPMEVFVDDETk	2	Unigene100895_B 117 1394 DEAD (Asp-Glu-Ala-Asp) box polypeptide 39 [Xenopus laevis] >gi	N-Term(iTRAQ8plex); K15(iTRAQ8plex)	7.603e-12	5.71297	2	2439.2	-2.15057	0	0.951795	1.10063	2.09251	2.19631
aEVVPIFVQLLEDEDAEVR	1	Unigene93968_B	N-Term(iTRAQ8plex)	1.28e-09	5.71215	3	2475.32	-3.86958	0	0.733991	0.517333	0.460938	0.424295
dHADNNIVIMLVGNk	1	Unigene79697_B	N-Term(iTRAQ8plex); K15(iTRAQ8plex)	2.748e-11	5.71208	2	2261.24	-4.66466	0	1.07265	1.01722	0.99752	1.09835
iLSTAPESELQHTk	1	Unigene98813_B	N-Term(iTRAQ8plex); K14(iTRAQ8plex)	3.645e-08	5.70918	3	2162.22	-5.55398	0	0.988474	1.04112	0.948549	1.09583
iHDAEIMEGENNTYcIR	1	Unigene100890_B	N-Term(iTRAQ8plex); C15(Carbamidomethyl)	7.388e-10	5.70856	3	2369.11	-3.45261	0	1.22285	0.950488	0.628635	0.740207
kIPGGPQMIQLSLDGk	1	Unigene86629_B 3 374 selenium-binding protein 1 [Xenopus (Silurana) tropicalis] >gi	N-Term(iTRAQ8plex); K1(iTRAQ8plex); K16(iTRAQ8plex)	1.159e-07	5.70794	3	2594.54	-3.22488	1	1.06187	0.925015	1.18779	1.67656
lESYYVQQILGIMSk	2	Unigene12013_B	N-Term(iTRAQ8plex); K15(iTRAQ8plex)	3.556e-11	5.70734	2	2380.33	-4.52867	0	1.13688	1.08565	1.58071	1.36618
fDALALATTAALMNIR	1	Unigene77098_OR	N-Term(iTRAQ8plex)	1.455e-08	5.70683	3	1996.12	-1.26711	0	0.368329	0.400978	0.322003	0.423524
gYEFESETDTETIAk	16	Unigene68006_OR 1 414 minus strand glutamine--fructose-6-phosphate transaminase 1 [Xenopus laevis] >gi	N-Term(iTRAQ8plex); K15(iTRAQ8plex)	4.352e-14	5.7067	2	2328.16	-3.93911	0	1.32397	1.16758	0.82408	0.812667
gFLPEELTPLILEAQk	2	Unigene76230_OR	N-Term(iTRAQ8plex); K16(iTRAQ8plex)	1.223e-10	5.70545	2	2406.41	0.387819	0	0.734956	0.890779	0.851912	0.801512
dVIATDkEDEAFk	3	Unigene89674_B	N-Term(iTRAQ8plex); K7(iTRAQ8plex); K13(iTRAQ8plex)	1.54e-11	5.70485	2	2393.33	-1.39889	1	0.990135	0.987921	1.09776	1.18304
tADVPQLLFNNGQLTDAk	1	Unigene99894_B	N-Term(iTRAQ8plex); K18(iTRAQ8plex)	5.104e-11	5.70383	2	2553.41	-0.463821	0	0.895053	1.01827	0.306106	0.587761
vGGTVQcADPcLNYk	5	Unigene75548_OR	N-Term(iTRAQ8plex); C7(Carbamidomethyl); C11(Carbamidomethyl); K15(iTRAQ8plex)	1.357e-08	5.70379	2	2290.17	-5.44256	0	1.3201	1.24787	0.614698	0.517827
iQTLDLGADGLIPLEVR	4	Unigene39924_OR 1 198 minus strand selenium-binding protein 1-A [Xenopus laevis] >gi	N-Term(iTRAQ8plex)	3.132e-13	5.7032	2	2127.23	-3.23126	0	1.65576	1.03221	1.12247	1.09675
hAVVNLINYQDDAELATR	2	Unigene75477_OR 93 797 minus strand catenin beta [Xenopus laevis] >gi	N-Term(iTRAQ8plex)	1.602e-09	5.70239	3	2346.23	-1.54015	0	1.29635	1.25816	0.785681	0.799284
fLSQPFQVAEVFTGHLGk	4	Unigene84936_B 3 380 minus strand RecName: Full=ATP synthase subunit beta, mitochondrial; Flags: Precursor >gi	N-Term(iTRAQ8plex); K18(iTRAQ8plex)	9.202e-10	5.70087	3	2613.45	-6.69553	0	0.952562	1.00449	1.48799	1.43847
mADAIILAIAGGPDLLAR	2	Unigene20624_OR	N-Term(iTRAQ8plex)	9.493e-12	5.69949	2	2085.19	-5.06238	0	0.645336	0.498368	0.676916	0.671445
nFFGLSDLPDSQIk	1	Unigene100948_B	N-Term(iTRAQ8plex); K14(iTRAQ8plex)	8.751e-10	5.69732	2	2189.2	-3.87804	0	1.06257	1.06851	1.43359	1.39256
gHyTEGAELVDSVLDVVR	13	Unigene64410_OR	N-Term(iTRAQ8plex); Y3(iTRAQ8plex)	4.691e-10	5.69712	4	2567.39	-2.42583	0	0.951019	0.912086	1.64497	1.44573
gFGSYLLNFASVATk	3	Unigene54976_B 29 208 synapse associated protein 1 [Xenopus laevis] >gi	N-Term(iTRAQ8plex); K15(iTRAQ8plex)	1.012e-12	5.69563	2	2183.23	-0.949617	0	0.846209	1.01319	0.79134	1.11921
iTLQAISSQEAAVQAVNFHAQk	2	Unigene99749_B	N-Term(iTRAQ8plex); K22(iTRAQ8plex)	4.209e-09	5.69369	4	2962.65	-2.87615	0	0.881841	0.924077	0.538483	0.53139
cSLVYEQLSPVSSWGk	1	Unigene99894_B	N-Term(iTRAQ8plex); C1(Carbamidomethyl); K16(iTRAQ8plex)	2.372e-07	5.69286	2	2448.3	-3.14107	0	0.876338	0.692003	0.15749	0.142702
vGVTVAQTTMEPHLLEScVR	2	Unigene79442_B	N-Term(iTRAQ8plex); C18(Carbamidomethyl)	1.187e-09	5.6898	3	2531.32	-1.69818	0	1.03331	1.01687	0.596339	0.585403
vVETDPSPYcIVAPDTVIHcEGEPIkR	1	Unigene54075_OR	N-Term(iTRAQ8plex); C10(Carbamidomethyl); C20(Carbamidomethyl); K26(iTRAQ8plex)	6.726e-09	5.68965	4	3689.9	-3.40119	1	1.15418	0.964901	0.909221	0.943074
dPILFPSFIHSQk	1	Unigene91848_B 3 515 catalase [Xenopus (Silurana) tropicalis] >gi	N-Term(iTRAQ8plex); K13(iTRAQ8plex)	4.788e-09	5.68877	3	2137.21	-5.83742	0	1.11376	0.987888	1.25361	1.08981
iDNQWTELLTHIPVVQEk	2	Unigene62224_OR	N-Term(iTRAQ8plex); K18(iTRAQ8plex)	9.183e-11	5.68774	3	2771.54	-5.3663	0	0.812068	1.16063	1.61267	1.51444
aDIkPDEISEVIFGHVLTSGTGQNPTR	1	Unigene78121_B	N-Term(iTRAQ8plex); K4(iTRAQ8plex)	4.327e-10	5.68625	4	3489.87	-3.4565	0	1.16398	1.02943	1.53428	1.42507
iFDFQGMQHQISHVATQLEAAR	1	Unigene12047_OR	N-Term(iTRAQ8plex)	4.317e-08	5.68404	3	2831.44	-5.04599	0	0.957948	1.05078	1.08639	1.04394
tDGTDDNVAASAEGYEDPHk	5	Unigene95210_B 14 655 minus strand heterogeneous nuclear ribonucleoprotein L [Xenopus (Silurana) tropicalis] >gi	N-Term(iTRAQ8plex); K20(iTRAQ8plex)	9.433e-10	5.68299	4	2700.28	-1.62917	0	0.962497	0.929009	0.97547	0.741008
eIIkPVPIATPTIPAAPk	5	Unigene17479_OR 1 1011 minus strand PDZ and LIM domain 5 [Xenopus (Silurana) tropicalis] >gi;Unigene94855_B 100 636 minus strand PDZ and LIM domain 5 [Xenopus laevis] >gi	N-Term(iTRAQ8plex); K4(iTRAQ8plex); K18(iTRAQ8plex)	3.179e-09	5.68243	3	2768.73	-4.80495	0
aAGLGLDkPELLDLFGTQR	6	Unigene96782_B 88 654 minus strand peroxiredoxin 5 [Xenopus laevis] >gi	N-Term(iTRAQ8plex); K8(iTRAQ8plex)	1.943e-13	5.68208	2	2622.5	-1.8563	0	1.1806	1.17235	2.15472	1.95174
vENEPccDWVGDEGAGHFVk	2	Unigene98605_B 82 960 phosphogluconate dehydrogenase [Xenopus laevis] >gi	N-Term(iTRAQ8plex); C6(Carbamidomethyl); C7(Carbamidomethyl); K20(iTRAQ8plex)	4.198e-10	5.68155	3	2913.37	-3.07065	0	1.11382	1.07459	0.628672	0.610551
qEAFLLNEDLGDSLDSVEALLk	2	Unigene73756_OR 1 630 minus strand spectrin, alpha, non-erythrocytic 1 (alpha-fodrin) [Xenopus (Silurana) tropicalis] >gi;Unigene8279_B 1 1149 minus strand spectrin, alpha, non-erythrocytic 1 (alpha-fodrin) [Xenopus (Silurana) tropicalis] >gi	N-Term(iTRAQ8plex); K22(iTRAQ8plex)	2.149e-10	5.68038	3	3027.63	-2.45369	0
iLDESGLPITSAENLDDAAk	2	Unigene95398_B 2 538 succinate-CoA ligase, GDP-forming, beta subunit [Xenopus (Silurana) tropicalis] >gi	N-Term(iTRAQ8plex); K20(iTRAQ8plex)	5.018e-11	5.67815	3	2680.44	-2.26655	0	1.43268	1.16521	0.970762	0.911372
iPTADVNIETPDMNIEGPEGk	3	Unigene101214_B 3 2225 neuroblast differentiation-associated protein AHNAK isoform 1 [Homo sapiens] >gi	N-Term(iTRAQ8plex); K21(iTRAQ8plex)	5.954e-09	5.67674	2	2848.46	-7.73628	0	0.961876	0.948596	1.20543	0.979037
eFSITDLVPYPISLk	2	Unigene78031_OR 3 2345 heat shock 70kDa protein 4 [Xenopus (Silurana) tropicalis] >gi;Unigene101072_B 101 1936 heat shock 70kDa protein 4 [Xenopus laevis] >gi	N-Term(iTRAQ8plex); K15(iTRAQ8plex)	2.418e-09	5.67504	2	2330.33	-7.67972	0
gFTGIDADYEkPEAPELVLk	3	Unigene77774_OR 166 1662 minus strand 3'-phosphoadenosine 5'-phosphosulfate synthase 2 [Xenopus laevis] >gi	N-Term(iTRAQ8plex); K11(iTRAQ8plex); K20(iTRAQ8plex)	1.153e-08	5.67251	5	3104.72	-3.08371	0	1.1187	1.0587	0.921455	0.882762
nLQNLLILTAIk	4	Unigene101352_B	N-Term(iTRAQ8plex); K12(iTRAQ8plex)	1.527e-10	5.67167	2	1962.25	-3.26731	0	0.729005	0.989573	1.29918	1.44125
gAGQGGLGLTVEGPcEAk	3	Unigene100910_B	N-Term(iTRAQ8plex); C15(Carbamidomethyl); K18(iTRAQ8plex)	2.779e-12	5.67121	3	2309.23	-3.86978	0	1.08037	0.99849	1.3061	1.36131
sLQDIIAILGMDELSEEDk	2	Unigene84936_B 3 380 minus strand RecName: Full=ATP synthase subunit beta, mitochondrial; Flags: Precursor >gi	N-Term(iTRAQ8plex); K19(iTRAQ8plex)	1.096e-10	5.67006	3	2727.44	-6.32722	0	0.940513	0.881358	0.981534	1.01914
iDSLSTQLSQLQk	2	Unigene77985_OR 79 2046 lamin A/C [Xenopus (Silurana) tropicalis] >gi	N-Term(iTRAQ8plex); K13(iTRAQ8plex)	9.933e-13	5.67004	2	2069.2	-3.03138	0	0.862947	1.2495	1.56339	1.53246
icDPGLTSFEPEALGNLVEGMDFHR	1	Unigene68151_OR 1 417 calcium/calmodulin-dependent protein kinase II delta [Xenopus (Silurana) tropicalis] >gi	N-Term(iTRAQ8plex); C2(Carbamidomethyl)	1.333e-10	5.66841	3	3108.5	-2.52548	0	0.897336	0.952983	0.654531	0.671218
tSRPDTAIIYSPEEk	3	Unigene100603_B 1 1476 transketolase-like 2 [Xenopus (Silurana) tropicalis] >gi	N-Term(iTRAQ8plex); K15(iTRAQ8plex)	3.77e-08	5.66822	3	2315.26	-5.79209	0	1.07071	1.37443	1.27911	1.33736
aQNAAEGAIQSANNDIR	2	Unigene99788_B	N-Term(iTRAQ8plex)	1.051e-13	5.66311	2	2047.03	-7.70076	0	1.38744	0.647184	0.543911	0.441648
dLSNEASMITIATLPSR	2	Unigene100150_B	N-Term(iTRAQ8plex)	1.594e-13	5.66147	2	2123.13	0.155674	0	1.06592	0.893461	0.829768	0.652188
hTLVADPYEEAWNQMLLR	2	Unigene98498_B	N-Term(iTRAQ8plex)	1.555e-10	5.66095	3	2490.27	-0.58323	0	1.0749	0.890437	0.828633	0.731435
dESLNVNMQQAESDAQR	1	Unigene100197_B 1 966 minus strand annexin A7 [Xenopus (Silurana) tropicalis] >gi	N-Term(iTRAQ8plex)	1.486e-14	5.65982	2	2239.05	-2.12145	0	1.10959	1.08224	1.17356	1.00726
eLINALPDIFHQIQR	4	Unigene13716_OR 314 1606 minus strand EH-domain containing 4 [Xenopus laevis] >gi	N-Term(iTRAQ8plex)	2.156e-11	5.65955	2	2111.18	-6.16571	0	1.16938	1.14846	1.29954	1.32303
qDLLETQMELEETk	3	Unigene15296_OR 38 1510 minus strand spermatogenesis-associated protein 18 homolog [Xenopus laevis] >gi	N-Term(iTRAQ8plex); K14(iTRAQ8plex)	4.14e-12	5.65804	2	2315.22	-2.42081	0	1.13826	1.16624	1.62608	1.73723
eGLIYDDISSQDcIkPQEcPcTyNDk	1	Unigene101391_B	N-Term(iTRAQ8plex); C13(Carbamidomethyl); K15(iTRAQ8plex); C19(Carbamidomethyl); C21(Carbamidomethyl); Y23(iTRAQ8plex); K26(iTRAQ8plex)	1.056e-07	5.65693	4	4365.18	0.89045	0	0.945682	0.854672	0.107966	0.114951
vQSASDNIIQEYVELR	1	Unigene19674_OR;Unigene101345_B	N-Term(iTRAQ8plex)	7.02e-13	5.65508	2	2168.14	-4.35336	0
eQTLSPAIIAGLHSIAR	2	Unigene62786_B	N-Term(iTRAQ8plex)	5.983e-11	5.65403	3	2081.2	-1.54459	0	1.08573	0.922298	0.754215	0.644528
sTDTAGQDLLNAGHyASDEVR	2	Unigene73756_OR 1 630 minus strand spectrin, alpha, non-erythrocytic 1 (alpha-fodrin) [Xenopus (Silurana) tropicalis] >gi;Unigene8279_B 1 1149 minus strand spectrin, alpha, non-erythrocytic 1 (alpha-fodrin) [Xenopus (Silurana) tropicalis] >gi	N-Term(iTRAQ8plex); Y15(iTRAQ8plex)	7.001e-09	5.65363	4	2828.42	-1.64234	0
yVPGNIDPQLcTHLVYAFATMk	2	Unigene55490_OR 2 268 minus strand MGC80644 protein [Xenopus laevis] >gi;Unigene51365_B	N-Term(iTRAQ8plex); C11(Carbamidomethyl); K22(iTRAQ8plex)	4.479e-07	5.64958	4	3146.67	1.38549	0
sGETEDTFIADLVVGLcTGQIk	10	Unigene90884_B 2 199 enolase 3 [Xenopus laevis] >gi	N-Term(iTRAQ8plex); C17(Carbamidomethyl); K22(iTRAQ8plex)	1.11e-09	5.64915	3	2961.56	-2.17235	0	1.00861	0.977636	0.748331	0.812602
vQDLESELELLGDk	1	Unigene66618_B 3 245 minus strand testis specific, 10 [Xenopus (Silurana) tropicalis] >gi	N-Term(iTRAQ8plex); K14(iTRAQ8plex)	3.567e-11	5.6489	2	2196.21	-5.02056	0	1.00979	1.24678	3.92854	3.86693
nLGSINTELHDVQR	2	Unigene99865_B 72 716 vesicle-trafficking protein SEC22b [Xenopus (Silurana) tropicalis] >gi	N-Term(iTRAQ8plex)	2.998e-10	5.64851	3	1900.01	-2.25665	0	1.6989	1.35569	1.25168	1.23321
dDSAVLWLDEIQDGIIR	2	Unigene101221_B	N-Term(iTRAQ8plex)	1.199e-12	5.64834	2	2262.18	-4.34748	0	1.1787	0.810873	1.41142	1.21725
yAPSGFYIASGDVTGk	4	Unigene101122_B 74 1894 minus strand WD repeat-containing protein 1 [Xenopus (Silurana) tropicalis] >gi	N-Term(iTRAQ8plex); K16(iTRAQ8plex)	1.443e-12	5.64733	2	2241.2	-1.07676	0	1.13072	1.26258	1.78091	2.01282
iIGVHQEEELLEcLSPATSR	2	Unigene77892_OR	N-Term(iTRAQ8plex); C13(Carbamidomethyl)	2.056e-11	5.64573	3	2585.35	-3.1971	0	1.05462	0.942224	0.75304	0.66949
eNFSDVDVIAGLDSR	1	Unigene96657_B	N-Term(iTRAQ8plex)	1.798e-12	5.64386	2	1940.98	-3.33805	0	1.13096	1.13332	1.06696	1.10531
eLEkVEEEIQTLNQVLAAk	1	Unigene89359_B	N-Term(iTRAQ8plex); K4(iTRAQ8plex); K19(iTRAQ8plex)	6.481e-11	5.63992	3	3096.79	0.622298	1	0.906628	0.787063	0.649186	0.903407
lcyVALDFENEMATAASSSSLEk	5	Unigene91764_B;Unigene14250_B	N-Term(iTRAQ8plex); C2(Carbamidomethyl); Y3(iTRAQ8plex); K23(iTRAQ8plex)	7.408e-13	5.63688	3	3448.76	-4.49178	0
vSNLTLNVGDFIDPANLk	1	Unigene97305_B	N-Term(iTRAQ8plex); K18(iTRAQ8plex)	3.972e-10	5.63664	3	2538.44	-0.631224	0	1.23345	1.08814	1.14007	1.28698
dPFTGQALSLFQALk	3	Unigene20506_OR	N-Term(iTRAQ8plex); K15(iTRAQ8plex)	1.041e-11	5.63624	2	2244.27	-4.4252	0	0.84478	1.00905	1.49889	1.35647
aIAELGIYPAVDPLDSTSR	2	Unigene84936_B 3 380 minus strand RecName: Full=ATP synthase subunit beta, mitochondrial; Flags: Precursor >gi	N-Term(iTRAQ8plex)	2.299e-10	5.63608	2	2292.24	-0.0585323	0	1.01243	1.7827	1.31296	1.05991
gVNcIDYYSGGDkPYLISGADDR	1	Unigene101265_B 1 2376 coatomer protein complex, subunit beta 2 (beta prime) [Xenopus laevis] >gi	N-Term(iTRAQ8plex); C4(Carbamidomethyl); K13(iTRAQ8plex)	1.234e-12	5.63447	3	3143.55	-0.803901	0	0.828951	0.971503	0.993578	1.11951
tQLADSFHLQQFFR	2	Unigene73756_OR 1 630 minus strand spectrin, alpha, non-erythrocytic 1 (alpha-fodrin) [Xenopus (Silurana) tropicalis] >gi	N-Term(iTRAQ8plex)	2.662e-11	5.63422	3	2042.07	-1.13886	0	1.02587	1.01143	1.30754	1.23203
eGFGALLAEGFLDSFR	4	Unigene99919_B 140 1072 minus strand APEX nuclease (multifunctional DNA repair enzyme) 1 [Xenopus (Silurana) tropicalis] >gi	N-Term(iTRAQ8plex)	8.347e-14	5.63352	2	2033.07	0.661202	0	0.853	0.841644	1.50681	1.48042
eSSSPLAQyFTVEEYVPPR	1	Unigene98087_B	N-Term(iTRAQ8plex); Y9(iTRAQ8plex)	2.347e-07	5.63254	4	2807.47	1.2541	0	1.23671	0.910375	0.525744	0.578896
lAkPLSSLTPLIIAAk	4	Unigene85597_B	N-Term(iTRAQ8plex); K3(iTRAQ8plex); K16(iTRAQ8plex)	1.759e-07	5.63203	3	2548.64	-5.97359	0	0.859889	1.18525	2.44394	3.17188
sAGFSSFSYSGAPAGAR	11	Unigene50782_B	N-Term(iTRAQ8plex)	5.192e-12	5.63135	2	1923.94	-3.19755	0	1.13374	1.03021	1.09958	1.33249
gGNVGAPAPFTIDTk	2	Unigene100910_B	N-Term(iTRAQ8plex); K15(iTRAQ8plex)	7.865e-09	5.63107	2	2053.14	-6.07181	0	0.951463	1.32329	3.21099	3.69733
dVSQScGcEQATLScVLk	2	Unigene101030_B	N-Term(iTRAQ8plex); C6(Carbamidomethyl); C8(Carbamidomethyl); C15(Carbamidomethyl); K18(iTRAQ8plex)	1.148e-09	5.63038	3	2650.3	-4.35254	0	0.908936	0.939633	0.747527	0.514728
iGGHLIVSEILNcSSYLLGGk	2	Unigene82067_B	N-Term(iTRAQ8plex); C13(Carbamidomethyl); K21(iTRAQ8plex)	3.06e-09	5.62937	3	2838.59	-4.28667	0	1.02047	1.098	0.921024	0.971562
aISELAGITLPYDDQDSVR	1	Unigene101241_B 128 2299 NADH dehydrogenase (ubiquinone) Fe-S protein 1, 75kDa (NADH-coenzyme Q reductase) [Xenopus laevis] >gi	N-Term(iTRAQ8plex)	1.903e-10	5.62742	2	2367.22	-6.87811	0	2.5876	0.981814	1.11725	0.99793
rVDTLSLFPASMDQASmNTENR	1	Unigene100627_B	N-Term(iTRAQ8plex); M17(Oxidation)	3.269e-08	5.62318	3	2803.37	1.24832	1	1.4842	1.36767	0.644369	0.574983
rLEAASTDLAQILENEkELEEAEEYk	2	Unigene72150_OR	N-Term(iTRAQ8plex); K17(iTRAQ8plex); K26(iTRAQ8plex)	2.32e-08	5.62177	4	3934.09	-2.97915	2	1.06786	2.07976	1.1161	1.15753
iLQNLQVFDFcLTEEEMk	2	Unigene70245_OR 3 407 minus strand alcohol dehydrogenase [NADP+] [Xenopus (Silurana) tropicalis] >gi	N-Term(iTRAQ8plex); C11(Carbamidomethyl); K18(iTRAQ8plex)	2.233e-10	5.62111	3	2865.5	-0.380918	0	0.894788	0.936238	0.873584	0.865818
lFVGNLPPDVTDEELR	7	Unigene77481_OR 3 1229 minus strand non-POU domain containing, octamer-binding [Xenopus laevis] >gi	N-Term(iTRAQ8plex)	2.618e-10	5.62057	2	2118.14	-1.1696	0	0.975061	0.938696	0.897646	1.08513
nEMSTIIDDLIETYNPEDDGNk	1	Unigene73896_OR 130 636 minus strand CD82 molecule [Xenopus (Silurana) tropicalis] >gi	N-Term(iTRAQ8plex); K22(iTRAQ8plex)	2.496e-11	5.62052	3	3134.53	-0.0827038	0	1.12459	1.09174	1.70695	1.38147
dkYQEEFDNFQQELDk	2	Unigene100345_B 3 1070 lectin, mannose-binding, 1 [Xenopus laevis] >gi	N-Term(iTRAQ8plex); K2(iTRAQ8plex); K16(iTRAQ8plex)	1.496e-09	5.62005	3	2988.53	-1.17676	1	0.916082	0.803305	0.390573	0.51846
gEIGPQGPSGLTGPSGPPGR	14	Unigene98509_B 1 945 minus strand collagen, type III, alpha 1 (Ehlers-Danlos syndrome type IV, autosomal dominant) [Xenopus (Silurana) tropicalis] >gi	N-Term(iTRAQ8plex)	1.348e-10	5.61873	3	2122.12	-0.623474	0	0.993632	1.06104	1.49043	1.25563
lSEGALSPDGTVLATASHDGFVk	1	Unigene63840_B	N-Term(iTRAQ8plex); K23(iTRAQ8plex)	4.162e-09	5.6167	4	2880.55	-2.15573	0	1.02418	1.27008	1.02862	0.899863
dLAEDLYDGQVLQk	1	Unigene15678_B	N-Term(iTRAQ8plex); K14(iTRAQ8plex)	8.656e-14	5.61624	2	2215.2	-4.00858	0	0.955688	0.932346	1.29362	1.29217
eNVPENFRPSSGVPLPPQIFcDER	2	Unigene87348_B	N-Term(iTRAQ8plex); C21(Carbamidomethyl)	1.195e-06	5.61235	3	3088.54	-1.89823	0	1.15311	1.21271	1.02572	0.660214
dVQTAVLQVLQEEPIDPQk	2	Unigene77693_OR	N-Term(iTRAQ8plex); K19(iTRAQ8plex)	3.416e-10	5.61181	3	2758.54	-0.0400387	0	0.92521	1.01652	0.770128	0.838424
tMLITHMQDLQEVTQDLHYENFR	1	Unigene72312_OR 2 547 minus strand septin-2B [Xenopus laevis] >gi	N-Term(iTRAQ8plex)	2.171e-10	5.61112	3	3166.57	1.62118	0	1.37026	1.09991	1.05008	1.02895
vYGcPGVEFMGLHDENNAVIk	1	Unigene16961_OR	N-Term(iTRAQ8plex); C4(Carbamidomethyl); K21(iTRAQ8plex)	2.755e-07	5.60987	3	2957.5	-4.13588	0	1.12925	1.03894	0.868434	0.809905
vYGDGNYETFDGkR	5	Unigene52017_B	N-Term(iTRAQ8plex); K13(iTRAQ8plex)	1.162e-05	5.60964	3	2229.14	-1.46452	1	1.13175	1.48922	0.485294	0.488693
kDGScGVSYIVQEPGDYEVSVk	3	Unigene100890_B	N-Term(iTRAQ8plex); K1(iTRAQ8plex); C5(Carbamidomethyl); K22(iTRAQ8plex)	5.031e-08	5.60928	3	3328.73	-5.31868	1	1.03076	1.16333	0.684356	0.5753
ySVYGDcQyVIVk	26	Unigene101391_B	N-Term(iTRAQ8plex); C7(Carbamidomethyl); Y9(iTRAQ8plex); K13(iTRAQ8plex)	1.263e-08	5.60646	2	2506.37	-4.24128	0	0.916435	0.927521	0.328067	0.337752
gTGGAVTDFDGDGMLDLILSHGESMAQPISVFk	2	Unigene97426_B 1 816 minus strand RecName: Full=Cartilage acidic protein 1; AltName: Full=ASPIC; Flags: Precursor >gi	N-Term(iTRAQ8plex); K33(iTRAQ8plex)	2.436e-14	5.60505	4	3974.01	-0.4705	0	1.13925	1.0799	0.332541	0.273015
iINEPTAAAIAyGLDk	2	Unigene94356_B;Unigene75517_OR	N-Term(iTRAQ8plex); Y12(iTRAQ8plex); K16(iTRAQ8plex)	1.004e-07	5.60464	3	2572.5	-5.42728	0
imEVIDAITTTAQSHQR	1	Unigene100586_B	N-Term(iTRAQ8plex); M2(Oxidation)	1.201e-11	5.60383	3	2234.17	-3.20984	0	0.871953	0.800352	0.858804	0.870733
hFcPNVPIILVGNk	4	Unigene99067_B	N-Term(iTRAQ8plex); C3(Carbamidomethyl); K14(iTRAQ8plex)	1.502e-05	5.6034	2	2216.28	-2.61692	0	0.895992	0.945436	1.03865	1.1789
sINDPEHPLSLEELNVLEEVR	1	Unigene85631_B	N-Term(iTRAQ8plex)	1.457e-11	5.60171	3	2736.43	-1.49665	0	0.933263	0.919086	0.773082	0.551032
sPNLGFTPDFVHTAMAPYLk	2	Unigene39078_OR	N-Term(iTRAQ8plex); K20(iTRAQ8plex)	6.986e-06	5.60166	3	2814.5	-3.74878	0	1.01452	1.06593	1.24507	1.19826
gIGTEPDSDVLSEIMHSFAk	4	Unigene20767_OR	N-Term(iTRAQ8plex); K20(iTRAQ8plex)	6.503e-07	5.60134	3	2741.41	-5.11484	0	0.8116	0.867741	0.973001	0.837817
gVGGASGSGGIGESLTPR	4	Unigene77985_OR 79 2046 lamin A/C [Xenopus (Silurana) tropicalis] >gi	N-Term(iTRAQ8plex)	6.927e-12	5.60072	3	1862.98	-3.8828	0	1.11371	0.9755	1.10746	0.714074
aFAAFVSGAcAPGAk	4	Unigene101030_B	N-Term(iTRAQ8plex); C10(Carbamidomethyl); K15(iTRAQ8plex)	2.28e-09	5.59939	3	2033.11	-1.71505	0	1.04201	1.17835	1.50412	1.41075
gILAADESTGSIAk	7	Unigene91011_B	N-Term(iTRAQ8plex); K14(iTRAQ8plex)	1.027e-13	5.59851	2	1941.1	-4.4421	0	0.819887	1.14807	1.16492	1.29591
fLEVQYLTGGLIEPEVEGR	3	Unigene77982_OR	N-Term(iTRAQ8plex)	2.276e-13	5.59613	2	2453.31	-4.16969	0	0.74323	0.959306	0.857554	0.697575
dQPFTFTLGAGQVIk	2	Unigene80669_B 1 333 minus strand FK506 binding protein 2, 13kDa [Xenopus laevis] >gi	N-Term(iTRAQ8plex); K15(iTRAQ8plex)	1.976e-10	5.59604	2	2230.26	-3.12818	0	0.902618	0.927526	1.2764	1.24178
eEEAIQLDGLNAAQIk	6	Unigene35372_B	N-Term(iTRAQ8plex); K16(iTRAQ8plex)	1.744e-14	5.59578	2	2350.3	-2.51884	0	1.00958	1.13183	0.504827	0.520457
gEYAQLLEDMQNAFR	2	Unigene20792_OR 1 1509 ATPase, H+ transporting, lysosomal V1 subunit A [Xenopus (Silurana) tropicalis] >gi;Unigene101242_B 44 1894 ATPase, H+ transporting, lysosomal V1 subunit A [Xenopus (Silurana) tropicalis] >gi	N-Term(iTRAQ8plex)	4.314e-10	5.59285	2	2089.03	-0.998608	0
acADATLAQITANIDPVGR	2	Unigene100547_B 206 1225 minus strand guanine nucleotide binding protein (G protein), beta polypeptide 1 [Xenopus (Silurana) tropicalis] >gi	N-Term(iTRAQ8plex); C2(Carbamidomethyl)	5.276e-14	5.59176	2	2261.19	-0.382528	0	1.25387	0.8867	0.86298	0.703386
aYGPGLEPTGcIVEHPAEFTIDAR	2	Unigene86942_B	N-Term(iTRAQ8plex); C11(Carbamidomethyl)	8.276e-08	5.59137	3	2904.44	-4.55039	0	0.938005	1.14398	0.689997	0.636533
tDVNkIEEFLEETLAPPR	4	Unigene72066_OR 1 537 chloride intracellular channel 6 [Xenopus laevis] >gi	N-Term(iTRAQ8plex); K5(iTRAQ8plex)	4.296e-08	5.59076	3	2709.47	-6.76675	1	1.09761	1.11948	1.89314	1.83829
vIQYLAYVATSHk	3	Unigene78090_OR	N-Term(iTRAQ8plex); K13(iTRAQ8plex)	2.795e-10	5.59071	3	2101.22	-4.61601	0	1.05919	0.846703	1.1974	1.50164
gIMESVAQTLLHTDR	2	Unigene89843_B 45 464 minus strand exocyst complex component 8 [Xenopus laevis] >gi	N-Term(iTRAQ8plex)	4.344e-12	5.5907	3	1975.05	-1.92941	0	1.20996	1.01686	1.28197	1.30941
fQSVPAQPGQTSPLLQYFGILLDQGQLNk	1	Unigene101077_B	N-Term(iTRAQ8plex); K29(iTRAQ8plex)	1.187e-10	5.59062	3	3796.08	-2.51368	0	0.776788	0.587496	0.94584	1.10855
nAHQGIDDLLGSGTSILEGLR	1	Unigene98989_B 118 753 minus strand golgi SNAP receptor complex member 2 [Xenopus (Silurana) tropicalis] >gi	N-Term(iTRAQ8plex)	7.701e-10	5.58981	3	2470.31	-5.2107	0	1.0901	1.06257	0.989078	1.296
iDFEDVIAEPEGTHSFDGIWk	3	Unigene74994_OR	N-Term(iTRAQ8plex); K21(iTRAQ8plex)	1.204e-12	5.58751	3	3013.55	1.52504	0	1.29803	1.19851	1.77324	1.65294
lGNMcEFQLLGQEGPPHDPk	3	Unigene17520_OR 1 447 adenosine deaminase, RNA-specific [Xenopus laevis] >gi;Unigene23853_B 17 1213 adenosine deaminase, RNA-specific [Xenopus laevis] >gi	N-Term(iTRAQ8plex); C5(Carbamidomethyl); K20(iTRAQ8plex)	1.067e-09	5.58593	3	2875.45	-5.40362	0
aLIAAIcAGPTALLAHGIGFGk	2	Unigene86687_B	N-Term(iTRAQ8plex); C7(Carbamidomethyl); K22(iTRAQ8plex)	7.478e-14	5.58466	3	2730.58	-5.73742	0	0.797243	0.994146	1.51978	1.6377
fcPAGVYEYVPLESGEGSR	2	Unigene88974_B 1 318 minus strand electron-transferring-flavoprotein dehydrogenase [Xenopus laevis] >gi	N-Term(iTRAQ8plex); C2(Carbamidomethyl)	8.919e-09	5.58395	3	2421.16	-4.22699	0	1.52775	0.889815	0.667195	0.496616
lDPFTLGcLTAMYEHk	1	Unigene98609_B 3 962 glucose-6-phosphate isomerase [Xenopus laevis] >gi	N-Term(iTRAQ8plex); C8(Carbamidomethyl); K16(iTRAQ8plex)	7.751e-10	5.58322	3	2504.3	-3.63121	0	0.985506	1.03667	1.07866	1.26713
dyFGGFGEIENIELPMDTk	1	Unigene64310_OR 2 349 heterogeneous nuclear ribonucleoprotein D-like [Xenopus (Silurana) tropicalis] >gi	N-Term(iTRAQ8plex); Y2(iTRAQ8plex); K19(iTRAQ8plex)	2.288e-08	5.58296	3	3087.6	-5.12347	0	0.937949	0.746547	0.860636	0.888209
lLYEcNPMAFIMEk	3	Unigene99995_B 2 910 fructose-1,6-bisphosphatase 1 [Xenopus (Silurana) tropicalis] >gi	N-Term(iTRAQ8plex); C5(Carbamidomethyl); K14(iTRAQ8plex)	4.574e-11	5.58169	2	2367.23	-1.15439	0	0.872644	1.2037	1.93182	2.32697
fYTIDGcVcPEETyLDDR	2	Unigene78373_B	N-Term(iTRAQ8plex); C7(Carbamidomethyl); C9(Carbamidomethyl); Y14(iTRAQ8plex)	2.11e-10	5.57992	3	2861.35	-1.30461	0	1.07591	0.968	0.345783	0.324554
vIESTQDLGNDLGGVMALQR	2	Unigene101134_B	N-Term(iTRAQ8plex)	7.575e-15	5.57989	2	2420.27	-0.944605	0	1.17835	1.27037	0.956903	0.909043
kFDVNTSAVQVLIEHIGNLDR	2	Unigene101352_B	N-Term(iTRAQ8plex); K1(iTRAQ8plex)	4.987e-11	5.57882	4	2976.66	-3.28446	1	0.930346	1.01371	1.41175	1.53145
tLTTGTFQNSLPLNYR	1	Unigene101161_B 8 1561 aldehyde dehydrogenase 9 family, member A1 [Xenopus laevis] >gi	N-Term(iTRAQ8plex)	4.293e-12	5.57788	2	2130.15	-0.456335	0	0.996761	1.07156	1.31915	0.810623
aFDSGLIPMEFVNk	2	Unigene77736_OR 1 1614 ATP citrate lyase [Xenopus (Silurana) tropicalis] >gi	N-Term(iTRAQ8plex); K14(iTRAQ8plex)	1.514e-11	5.577	2	2176.19	-2.53175	0	0.879277	0.908972	1.04625	1.26472
tASPQQAQEVHAk	5	Unigene25198_OR	N-Term(iTRAQ8plex); K13(iTRAQ8plex)	2.226e-07	5.5766	3	2003.11	-1.93514	0	0.921025	0.916987	0.793182	0.706282
gAQAAIVVFDITkPETFDR	2	Unigene96125_B	N-Term(iTRAQ8plex); K13(iTRAQ8plex)	2.991e-09	5.57621	3	2686.49	-6.1248	0	1.08047	0.924214	1.21433	1.14265
icDQISDAVLDAHLk	2	Unigene98094_B 63 890 minus strand methionine adenosyltransferase II, alpha [Xenopus (Silurana) tropicalis] >gi	N-Term(iTRAQ8plex); C2(Carbamidomethyl); K15(iTRAQ8plex)	5.539e-12	5.57443	3	2306.25	-4.83113	0	1.05129	1.07514	0.870974	0.789749
vVLAyEPVWAIGTGk	2	Unigene25198_OR	N-Term(iTRAQ8plex); Y5(iTRAQ8plex); K15(iTRAQ8plex)	4.45e-10	5.57353	2	2515.5	-1.25644	0	1.04123	0.929054	1.25079	1.40315
tSGIFQAPTTAQLAAk	2	Unigene98828_B 28 642 minus strand hematological and neurological expressed 1-like [Xenopus laevis] >gi	N-Term(iTRAQ8plex); K16(iTRAQ8plex)	3.443e-11	5.56991	2	2213.26	-7.76286	0	1.05158	0.858915	0.496162	0.601472
tSVSNLENTIPLLLDk	2	Unigene83423_B	N-Term(iTRAQ8plex); K16(iTRAQ8plex)	7.199e-12	5.56924	2	2365.37	-4.73557	0	1.39735	1.63757	1.41159	1.26444
nVFDEAILAALEPPEPk	5	Unigene71501_OR 3 419 cell division cycle 42 isoform 1 [Danio rerio] >gi	N-Term(iTRAQ8plex); K17(iTRAQ8plex)	1.191e-09	5.56759	3	2461.37	-2.33676	0	0.934785	1.15113	1.44794	1.74771
mILIQDASQGTNVDkPLR	2	Unigene98697_B 65 961 RNA-binding protein VgRBP71 [Xenopus laevis] >gi	N-Term(iTRAQ8plex); K15(iTRAQ8plex)	1.205e-12	5.56522	3	2607.46	-6.09512	0	1.1887	1.07585	1.65159	1.54505
aLDIDLDkPLADTDQLPVQR	2	Unigene83964_B	N-Term(iTRAQ8plex); K8(iTRAQ8plex)	1.733e-09	5.56395	3	2844.58	-3.12694	0	1.02991	0.826612	1.16793	1.12471
lDAYDTDGDGDFDIEDAk	3	Unigene83262_B	N-Term(iTRAQ8plex); K18(iTRAQ8plex)	4.511e-09	5.56309	2	2583.21	-2.17036	0	1.01896	1.16989	0.830415	0.841025
vAkPLSSLTPVILAAk	2	Unigene100125_B	N-Term(iTRAQ8plex); K3(iTRAQ8plex); K16(iTRAQ8plex)	5.336e-09	5.56152	3	2520.61	-8.05422	0	0.861017	1.0984	1.59	1.78111
eGPyNIAVQYGDDEVPR	4	Unigene100664_B	N-Term(iTRAQ8plex); Y4(iTRAQ8plex)	6.409e-08	5.56009	3	2530.29	-6.41695	0	1.14036	1.1055	0.978881	1.20158
nAEITWDYIQYNLk	3	Unigene73896_OR 130 636 minus strand CD82 molecule [Xenopus (Silurana) tropicalis] >gi	N-Term(iTRAQ8plex); K14(iTRAQ8plex)	1.787e-11	5.55825	2	2379.27	-4.17602	0	0.988931	1.17025	0.88939	0.907272
tEGNEGLSVFIANLNASk	5	Unigene63155_OR	N-Term(iTRAQ8plex); K18(iTRAQ8plex)	1.481e-07	5.55791	3	2472.35	-1.59997	0	1.12898	1.08975	1.00814	0.884152
lVQIEyALAAVAAGAPSVGIk	2	Unigene92716_B	N-Term(iTRAQ8plex); Y6(iTRAQ8plex); K21(iTRAQ8plex)	5.06e-07	5.55188	3	2953.77	-3.95274	0	0.982264	0.971263	0.87187	1.12317
aALAGGTTmIIDHVVPEPESSLTEAFEk	3	Unigene97140_B 1 792 dihydropyrimidinase-related protein 3 [Xenopus (Silurana) tropicalis] >gi	N-Term(iTRAQ8plex); M9(Oxidation); K28(iTRAQ8plex)	4.993e-07	5.55088	3	3537.86	0.76097	0	1.01821	1.12557	0.808594	0.774781
gFFNEEMNAILSDPDDDTk	1	Unigene101374_B	N-Term(iTRAQ8plex); K19(iTRAQ8plex)	3.878e-09	5.55059	3	2766.33	-3.12541	0	0.872397	1.00135	0.815262	0.738208
eEAAIQNELSDEQLk	2	Unigene88578_B	N-Term(iTRAQ8plex); K15(iTRAQ8plex)	1.514e-10	5.5482	3	2325.22	-6.60456	0	0.909611	1.04626	0.542271	0.541565
rSEDcLcAVFSNYIR	11	Unigene54571_B	N-Term(iTRAQ8plex); C5(Carbamidomethyl); C7(Carbamidomethyl)	1.102e-08	5.54746	3	2194.06	-2.06338	1	0.986196	1.01722	0.567528	0.668046
dLDkPYLLPVETVYSIPGR	1	Unigene99931_B	N-Term(iTRAQ8plex); K4(iTRAQ8plex)	3.168e-09	5.54707	3	2783.56	-5.76099	0	1.03036	1.25616	1.15931	1.11259
gAQAAIVVYDITNEESFAR	5	Unigene100499_B 227 874 RAB5A, member RAS oncogene family [Xenopus (Silurana) tropicalis] >gi	N-Term(iTRAQ8plex)	9.778e-12	5.54706	3	2358.22	-3.84026	0	1.54298	0.916901	0.698263	0.645716
nAQAIEDMVGYAQETQHEk	1	Unigene101012_B 2 1696 proteasome (prosome, macropain) 26S subunit, non-ATPase, 1 [Xenopus laevis] >gi	N-Term(iTRAQ8plex); K19(iTRAQ8plex)	2.438e-11	5.54581	3	2770.38	-4.36509	0	0.947801	0.953838	0.790484	0.722795
hLVSAEALDILDk	1	Unigene75196_OR 3 581 casein kinase 2, alpha prime polypeptide [Xenopus laevis] >gi	N-Term(iTRAQ8plex); K13(iTRAQ8plex)	1.65e-07	5.5457	3	2032.18	-5.46466	0	1.16537	0.967921	1.20886	1.62191
nHFEQWGALTDcVVMR	14	Unigene80131_B 94 327 heterogeneous nuclear ribonucleoprotein A1 [Xenopus (Silurana) tropicalis] >gi	N-Term(iTRAQ8plex); C12(Carbamidomethyl)	1.541e-05	5.54514	3	2267.09	-3.3875	0	0.999131	1.01612	0.8667	0.886966
sSFPAALQELNHcLSLR	1	Unigene13960_B	N-Term(iTRAQ8plex); C13(Carbamidomethyl)	2.43e-08	5.54497	3	2247.18	-2.67563	0	1.20959	1.07653	1.06625	0.924557
lLEQLQEQGESLQk	5	Unigene67825_OR	N-Term(iTRAQ8plex); K14(iTRAQ8plex)	4.792e-13	5.5436	2	2251.28	0.436857	0	0.992243	1.04406	0.798027	0.785544
lDNNQDLIDFSLk	2	Unigene88235_B 1 333 minus strand isocitrate dehydrogenase 2 (NADP+), mitochondrial [Xenopus laevis] >gi	N-Term(iTRAQ8plex); K13(iTRAQ8plex)	1.185e-09	5.54268	2	2143.19	0.475804	0	0.853681	0.829114	1.12184	1.12796
lLDAHEEQNLDNYTDAVk	2	Unigene76805_OR 2 853 N-ethylmaleimide-sensitive factor attachment protein, alpha [Xenopus (Silurana) tropicalis] >gi	N-Term(iTRAQ8plex); K18(iTRAQ8plex)	5.397e-06	5.54165	3	2696.39	-2.63484	0	0.967991	1.22091	0.620503	0.672226
tVVLNcVVEGQTHQEVTWFR	5	Unigene101029_B	N-Term(iTRAQ8plex); C6(Carbamidomethyl)	3.704e-10	5.53959	3	2706.4	1.38376	0	0.970512	1.0329	0.780969	0.746774
aHIVcDFHQAVDGLQEVQR	1	Unigene76943_OR 107 1114 adenylosuccinate synthase like 1 [Xenopus (Silurana) tropicalis] >gi	N-Term(iTRAQ8plex); C5(Carbamidomethyl)	1.007e-10	5.5386	3	2526.28	-0.748729	0	1.02612	1.04492	0.744447	0.73342
vIVVGNPANTNcLTAMk	5	Unigene93494_B	N-Term(iTRAQ8plex); C12(Carbamidomethyl); K17(iTRAQ8plex)	1.152e-10	5.53693	2	2410.33	-3.48181	0	0.986134	1.04199	0.963209	0.87107
tTLDNSTTVQYAGLLHQLSMk	2	Unigene92700_B 27 314 minus strand dynein, light chain, roadblock-type 2 [Xenopus (Silurana) tropicalis] >gi	N-Term(iTRAQ8plex); K21(iTRAQ8plex)	7.519e-10	5.53505	3	2929.58	-4.1974	0	0.823547	0.851717	0.788356	0.698196
yAQDFGIVEEADFPyTGSDSPcTLk	4	Unigene73757_OR 3 629 cathepsin C [Xenopus laevis] >gi;Unigene99262_B 2 1072 minus strand cathepsin C [Xenopus laevis] >gi	N-Term(iTRAQ8plex); Y15(iTRAQ8plex); C22(Carbamidomethyl); K25(iTRAQ8plex)	1.003e-12	5.53395	3	3722.87	0.97047	0
gDAELYQEAEQWLk	2	Unigene76286_OR 76 936 phosphoglucomutase 2-like 1 [Xenopus laevis] >gi	N-Term(iTRAQ8plex); K14(iTRAQ8plex)	1.121e-10	5.53304	2	2288.19	-5.00571	0	1.02038	1.07859	1.21239	0.773023
tLVGcPLQcPANSEyk	1	Unigene70865_OR	N-Term(iTRAQ8plex); C5(Carbamidomethyl); C9(Carbamidomethyl); Y15(iTRAQ8plex); K16(iTRAQ8plex)	4.831e-08	5.53212	3	2749.47	-1.40902	0	1.25942	1.09319	0.303007	0.254166
hVLVILTDMSSYAEALR	3	Unigene77722_OR 1 1329 ATPase, H+ transporting, lysosomal 56/58kDa, V1 subunit B2 [Xenopus laevis] >gi	N-Term(iTRAQ8plex)	2.48e-11	5.5315	3	2222.21	-1.88116	0	1.28722	0.994874	0.77263	0.799597
iVQLEEQLDTETk	8	Unigene65099_OR	N-Term(iTRAQ8plex); K13(iTRAQ8plex)	2.069e-11	5.53034	2	2154.2	-4.40043	0	0.924639	1.15029	1.12512	1.35277
dNDIIDEAIYYFk	1	Unigene39937_B	N-Term(iTRAQ8plex); K13(iTRAQ8plex)	1.153e-11	5.52997	2	2227.17	-3.15081	0	0.835934	0.794146	1.08137	1.03474
vNQWTTNVVEQTLSQLTk	2	Unigene85789_B 43 381 minus strand dynein, light chain, Tctex-type 1 [Xenopus (Silurana) tropicalis] >gi	N-Term(iTRAQ8plex); K18(iTRAQ8plex)	1.434e-09	5.52976	3	2697.49	-3.34626	0	1.08486	1.13716	1.77771	1.8015
sEQVLVLEPQHELk	3	Unigene93672_B	N-Term(iTRAQ8plex); K14(iTRAQ8plex)	8.658e-10	5.52944	3	2257.29	-3.70819	0	1.12131	1.12419	0.565034	0.704873
vYGDGNYETFDGk	25	Unigene52017_B	N-Term(iTRAQ8plex); K13(iTRAQ8plex)	4.127e-11	5.5293	2	2073.03	-3.25389	0	1.06534	1.00314	0.342749	0.25376
eLFSPLHALNFGIGGDTTR	1	Unigene24094_B	N-Term(iTRAQ8plex)	2.619e-07	5.52876	3	2349.24	-3.37702	0	1.22735	1.26326	1.2427	1.10409
lANQAADFYGDAYk	1	Unigene101344_B 177 2774 minus strand programmed cell death 6 interacting protein [Xenopus (Silurana) tropicalis] >gi	N-Term(iTRAQ8plex); K14(iTRAQ8plex)	8.273e-10	5.52773	2	2155.12	-2.9658	0	0.9282	0.982179	0.929445	0.978858
aHVLAASVEQATQNFLEk	2	Unigene97348_B	N-Term(iTRAQ8plex); K18(iTRAQ8plex)	7.825e-09	5.52761	3	2564.42	-3.89001	0	0.971579	0.864548	0.984087	1.05572
gDVGNQGLAGQTGk	2	Unigene23482_B	N-Term(iTRAQ8plex); K14(iTRAQ8plex)	1.417e-13	5.5276	2	1910.05	-3.57261	0	1.06939	1.14385	1.0549	0.847715
lEVGTQAMDHLLNVLQTDR	2	Unigene56979_OR 1 276 USO1 vesicle docking protein homolog [Xenopus laevis] >gi	N-Term(iTRAQ8plex)	8.462e-11	5.52719	3	2457.29	-5.88022	0	1.0609	1.02351	0.800734	0.841853
fSEFcLcSTLAEYSR	7	Unigene34823_B	N-Term(iTRAQ8plex); C5(Carbamidomethyl); C7(Carbamidomethyl)	1.616e-12	5.5268	2	2174.02	-1.66249	0	0.98364	1.11296	0.243164	0.198869
iEQFIYASPHDNk	1	Unigene101019_B 75 1607 seryl-tRNA synthetase [Xenopus laevis] >gi	N-Term(iTRAQ8plex); K13(iTRAQ8plex)	1.773e-08	5.52663	3	2170.16	-5.97866	0	1.55612	1.06265	1.17088	1.38142
gFGFVTFDNPDDAk	5	Unigene27505_B	N-Term(iTRAQ8plex); K14(iTRAQ8plex)	3.639e-09	5.52615	2	2138.09	-6.34355	0	0.99094	1.05173	1.35574	1.19878
sIQFVDWcPTGFk	7	Unigene87478_B	N-Term(iTRAQ8plex); C8(Carbamidomethyl); K13(iTRAQ8plex)	8.516e-09	5.52476	2	2193.14	-7.9759	0	1.10556	1.09208	1.47022	1.34456
gEAGAPGPSGLSGPVGSR	4	Unigene77661_OR 1 1536 collagen, type III, alpha 1 (Ehlers-Danlos syndrome type IV, autosomal dominant) [Xenopus (Silurana) tropicalis] >gi	N-Term(iTRAQ8plex)	7.107e-09	5.52377	3	1856.97	-2.05425	0	0.956852	1.11006	2.11395	1.37766
sIAPLSDFDYTQEFFEHAQk	1	Unigene96092_B 1 708 minus strand Unknown (protein for MGC:196515) [Xenopus laevis] >gi	N-Term(iTRAQ8plex); K20(iTRAQ8plex)	1.864e-08	5.52371	4	2981.5	-3.96822	0	0.992566	0.991657	1.32333	1.12636
gALPDDAEALQSLIDIHk	1	Unigene77665_OR	N-Term(iTRAQ8plex); K18(iTRAQ8plex)	2.933e-08	5.52334	3	2514.4	-2.91783	0	1.14372	1.17565	1.34773	1.37841
sPYLyPLYGLGELPQGFAR	3	Unigene95590_B;Unigene24115_B 44 1378 GDP dissociation inhibitor 2 [Xenopus laevis] >gi	N-Term(iTRAQ8plex); Y5(iTRAQ8plex)	2.062e-09	5.52305	3	2749.51	-3.60459	0
dFLIDVINNLGISSEGAR	1	Unigene92422_B	N-Term(iTRAQ8plex)	5.024e-12	5.52271	2	2237.2	-2.1539	0	1.08073	1.00819	1.52238	1.32554
dIVNTDEDEDLGVQHSASR	2	Unigene21709_B 31 1557 minus strand X-ray repair complementing defective repair in Chinese hamster cells 6 [Xenopus (Silurana) tropicalis] >gi	N-Term(iTRAQ8plex)	1.417e-12	5.5199	3	2404.15	-0.0262238	0	1.25285	0.994842	0.695665	0.469834
gFTLNEYTLRPLGITGIAGEPLPIDSEk	1	Unigene1003_B 99 1100 minus strand DNA polymerase beta [Xenopus laevis] >gi	N-Term(iTRAQ8plex); K28(iTRAQ8plex)	1.409e-08	5.51865	4	3609.99	-1.76368	0	1.19664	1.75032	0.641439	0.537867
gDAGPPGAAGPTGAPGPAGSIGATGPk	5	Unigene74209_OR	N-Term(iTRAQ8plex); K27(iTRAQ8plex)	8.766e-07	5.51863	3	2794.47	-7.87412	0	1.04506	0.726664	1.63698	1.06771
qIEGHTIcALGDGAAWPVQGLIR	1	Unigene98894_B 3 875 minus strand NADH dehydrogenase ubiquinone flavoprotein 1 precursor [Xenopus laevis] >gi	N-Term(iTRAQ8plex); C8(Carbamidomethyl)	3.852e-10	5.51863	3	2766.47	0.517732	0	1.24388	1.11515	0.813406	0.738698
nNAVVANTEEFANSWR	4	Unigene101391_B	N-Term(iTRAQ8plex)	2.042e-09	5.51688	3	2126.06	-0.819547	0	1.05903	0.901464	0.446169	0.390063
tDLFQTVDLYEGk	10	Unigene94795_B 69 632 transgelin [Xenopus (Silurana) tropicalis] >gi	N-Term(iTRAQ8plex); K13(iTRAQ8plex)	4.988e-11	5.51654	2	2137.15	-4.28265	0	1.0279	1.1999	1.18777	1.25859
aDALQAGASQFETSAAR	2	Unigene95830_B 71 373 minus strand vesicle-associated membrane protein 3 (cellubrevin) [Xenopus (Silurana) tropicalis] >gi	N-Term(iTRAQ8plex)	4.881e-09	5.51632	3	1998.01	-6.99949	0	0.97153	0.663177	0.571379	0.597419
vFNDPIHGHIEMHPLLVR	1	Unigene17592_OR	N-Term(iTRAQ8plex)	1.373e-07	5.51614	3	2428.33	4.35802	0	1.18494	1.07842	0.944465	1.12059
lLHEVQELTQEVEk	9	Unigene98514_B 2 898 dynactin subunit 2-A [Xenopus laevis] >gi	N-Term(iTRAQ8plex); K14(iTRAQ8plex)	9.689e-07	5.51551	3	2303.3	-1.26999	0	0.950999	0.970181	0.900109	1.10439
hNEETGDNVGPLIIk	1	Unigene71790_OR 1 270 minus strand CDGSH iron sulfur domain 1 [Xenopus laevis] >gi	N-Term(iTRAQ8plex); K15(iTRAQ8plex)	6.758e-08	5.51452	3	2244.24	-3.61327	0	1.17511	1.05723	0.47281	0.458301
gALQEVYNQLSLDQLR	1	Unigene100832_B	N-Term(iTRAQ8plex)	1.736e-12	5.51412	2	2151.16	-3.28715	0	1.21278	1.08512	0.856728	0.759213
lTGGNPYTTVTPEVIDSk	4	Unigene78102_OR 1 2676 minus strand actinin, alpha 4 [Xenopus laevis] >gi	N-Term(iTRAQ8plex); K18(iTRAQ8plex)	7.805e-10	5.5139	3	2500.37	-4.13292	0	2.60628	1.25556	0.819383	0.757935
dVLVTGEYEVSEQPGIVTHLk	6	Unigene86688_B 2 406 minus strand transmembrane emp24-like trafficking protein 10 [Xenopus (Silurana) tropicalis] >gi	N-Term(iTRAQ8plex); K21(iTRAQ8plex)	3.762e-11	5.5123	3	2921.6	-1.30035	0	1.02579	0.990274	0.571689	0.534384
aGTGVDNVDVDAATk	1	Unigene100771_B 124 1617 phosphoglycerate dehydrogenase [Xenopus (Silurana) tropicalis] >gi	N-Term(iTRAQ8plex); K15(iTRAQ8plex)	1.237e-12	5.51072	2	2041.09	-5.32808	0	1.19993	1.12049	1.05694	1.0812
aGGDLSMPNAEGSFDGPDIk	1	Unigene101214_B 3 2225 neuroblast differentiation-associated protein AHNAK isoform 1 [Homo sapiens] >gi	N-Term(iTRAQ8plex); K20(iTRAQ8plex)	4.621e-11	5.51026	2	2586.29	-3.2145	0	1.12249	1.01553	1.77191	1.53827
lVGQIFLGGSIVk	12	Unigene27604_OR 2 163 selenium-binding protein 1-A [Xenopus laevis] >gi	N-Term(iTRAQ8plex); K13(iTRAQ8plex)	1.243e-09	5.50856	2	1939.21	-3.31096	0	0.845674	0.91681	1.38902	1.49331
vALTGLTVAEyFR	4	Unigene69860_B	N-Term(iTRAQ8plex); Y11(iTRAQ8plex)	3.26e-08	5.50802	3	2048.2	-2.00874	0	0.965494	1.01128	1.01576	1.16104
gWALDTVILHNDVTR	2	Unigene91030_B	N-Term(iTRAQ8plex)	1.998e-09	5.5078	3	2014.1	-0.783528	0	1.20629	1.07066	1.32637	1.26054
sQSVFEDGQLPLEQk	2	Unigene99733_B	N-Term(iTRAQ8plex); K15(iTRAQ8plex)	2.35e-10	5.50769	2	2313.24	-4.9669	0	0.988315	1.06322	1.74965	1.72036
dSFQNAYLELGGLGER	4	Unigene59253_OR;Unigene89250_B	N-Term(iTRAQ8plex)	1.553e-09	5.50752	2	2073.06	1.75505	0
mVGGIAQIIAAQEEMLR	2	Unigene101082_B	N-Term(iTRAQ8plex)	5.887e-11	5.5069	3	2134.16	-1.61147	0	0.998141	0.835243	0.71821	0.679303
lSFGDTLQVTNIHGAFNALGGADk	2	Unigene24517_B	N-Term(iTRAQ8plex); K24(iTRAQ8plex)	6.749e-07	5.50623	3	3054.64	-2.77919	0	0.889963	0.965692	1.01662	0.968606
gDTLGQALGLLPLLIQTVEk	1	Unigene4951_OR	N-Term(iTRAQ8plex); K20(iTRAQ8plex)	5.797e-09	5.5056	3	2687.61	-1.11907	0	0.862047	0.906406	1.16688	1.27268
eFTMAEIEHFVDPNEk	1	Unigene92665_B	N-Term(iTRAQ8plex); K16(iTRAQ8plex)	1.402e-13	5.50241	2	2544.28	-2.89231	0	1.03586	1.11653	1.62306	1.46783
dGEVGPSGPGGPSGPAGER	1	Unigene101376_B	N-Term(iTRAQ8plex)	1.063e-12	5.50234	2	1983.96	-3.13114	0	1.11773	0.991801	2.67495	2.12014
aIVTIVScFFEHAGEEGk	2	Unigene89096_B	N-Term(iTRAQ8plex); C8(Carbamidomethyl); K18(iTRAQ8plex)	1.732e-10	5.50225	3	2602.38	0.166669	0	0.566817	0.53098	1.11345	0.968224
gDLIGVVEALTHQPR	3	Unigene10822_OR 1 1833 minus strand patatin-like phospholipase domain containing 6 [Xenopus (Silurana) tropicalis] >gi	N-Term(iTRAQ8plex)	7.354e-12	5.50147	3	1909.08	-1.19108	0	0.88895	0.923268	0.95762	1.1927
nELEEILVNyGSR	1	Unigene98301_B 103 915 minus strand cytochrome b5 reductase 3 [Xenopus (Silurana) tropicalis] >gi	N-Term(iTRAQ8plex); Y10(iTRAQ8plex)	1.34e-08	5.50145	3	2144.17	-5.90734	0	0.955228	0.808885	1.10436	1.42912
qVVSLESELEHLk	1	Unigene20368_OR 4 1350 PREDICTED: golgi autoantigen, golgin subfamily b, macrogolgin 1-like [Bos taurus] >gi;Unigene93723_B	N-Term(iTRAQ8plex); K13(iTRAQ8plex)	2.935e-10	5.50081	3	2119.21	-5.05637	0
mLSAVSQQVQcIQEALk	2	Unigene19852_OR	N-Term(iTRAQ8plex); C11(Carbamidomethyl); K17(iTRAQ8plex)	8.766e-08	5.5006	3	2541.39	-3.60064	0	0.817354	0.909905	1.02773	1.01051
eALLGALPATVDPEAPNVVVTk	4	Unigene71612_OR 1 513 Rho GDP dissociation inhibitor (GDI) alpha [Xenopus laevis] >gi	N-Term(iTRAQ8plex); K22(iTRAQ8plex)	5.083e-09	5.50007	2	2812.62	-4.4781	0	1.75736	1.07933	0.882565	0.821258
eVDEQMLNVQNk	2	Unigene67246_B;Unigene75144_B	N-Term(iTRAQ8plex); K12(iTRAQ8plex)	1.362e-10	5.49993	2	2055.09	-4.02261	0
vIQGDGVDINTLQEIVEGMk	1	Unigene71686_OR 3 509 similar to pre-B-cell colony-enhancing factor [Xenopus laevis] >gi	N-Term(iTRAQ8plex); K20(iTRAQ8plex)	7.412e-07	5.49726	3	2766.5	-7.20403	0	0.759445	0.834604	0.947828	1.29411
qHFPATPLLDYALEVEk	2	Unigene77736_OR 1 1614 ATP citrate lyase [Xenopus (Silurana) tropicalis] >gi	N-Term(iTRAQ8plex); K17(iTRAQ8plex)	4.635e-09	5.49712	2	2579.42	-6.18803	0	0.87852	0.921532	1.30071	1.66668
iQEEAHFLIEELR	7	Unigene99896_B	N-Term(iTRAQ8plex)	3.593e-10	5.49676	3	1931.05	-2.92965	0	0.821925	0.89919	0.663285	0.854603
mSSTFIGNSTAIQELFk	7	Unigene18671_OR 1 594 tubulin, beta 3 [Xenopus laevis] >gi	N-Term(iTRAQ8plex); K17(iTRAQ8plex)	3.587e-08	5.49517	3	2482.34	-3.7491	0	0.973268	1.18751	1.46058	1.55205
lLEAQAcTGGIIDPISGEk	1	Unigene77982_OR	N-Term(iTRAQ8plex); C7(Carbamidomethyl); K19(iTRAQ8plex)	8.747e-10	5.49375	3	2580.41	-1.78963	0	0.798851	0.828843	0.899041	0.898743
iHFPLVTYSPIISAEk	3	Unigene47160_OR	N-Term(iTRAQ8plex); K16(iTRAQ8plex)	8.221e-09	5.49266	3	2423.41	-1.59273	0	0.879192	1.00956	0.499179	0.475144
mQTHVQDLEEQLEEEEAAR	3	Unigene101332_B	N-Term(iTRAQ8plex)	1.084e-08	5.49253	3	2589.22	-6.05381	0	1.96893	1.25683	1.03118	0.878064
gPTEQLVSPEPEVYEIVR	1	Unigene76464_OR 2 982 protein phosphatase, Mg2+/Mn2+ dependent, 1B [Xenopus (Silurana) tropicalis] >gi	N-Term(iTRAQ8plex)	1.742e-09	5.49252	2	2346.25	0.0204656	0	1.55496	1.01458	1.32843	1.09084
eGEGDHQAAQEITQLMVER	3	Unigene75467_OR	N-Term(iTRAQ8plex)	2.817e-10	5.49206	3	2445.19	-2.98103	0	1.09805	1.24044	0.605679	0.549772
lDNNLDSVSLLIDHVcSR	1	Unigene17930_OR	N-Term(iTRAQ8plex); C16(Carbamidomethyl)	8.505e-12	5.49166	3	2374.23	-1.21476	0	1.11236	0.963331	0.978763	1.00092
iSPSFNcNPIEGMLSHQLk	2	Unigene100348_B 130 1299 minus strand ErbB3-binding protein 1 [Xenopus (Silurana) tropicalis] >gi	N-Term(iTRAQ8plex); C7(Carbamidomethyl); K19(iTRAQ8plex)	3.032e-06	5.49059	4	2780.45	-5.36725	0	1.0034	0.994183	1.07255	0.936772
aIFQTAVcAGFPEGGk	4	Unigene76157_OR 67 912 RecName: Full=Ovochymase-2; AltName: Full=Oviductin; AltName: Full=Oviductal protease; Flags: Precursor >gi	N-Term(iTRAQ8plex); C8(Carbamidomethyl); K16(iTRAQ8plex)	2.807e-10	5.48912	3	2261.22	-1.8872	0	0.914891	1.02338	0.820281	0.790421
kAEIGIAmGSGTAVAk	1	Unigene3185_OR 121 3246 ATPase, Ca++ transporting, slow twitch 2 [Xenopus laevis] >gi	N-Term(iTRAQ8plex); K1(iTRAQ8plex); M8(Oxidation); K16(iTRAQ8plex)	2.959e-08	5.4889	3	2432.41	-7.21506	1	1.128	1.18955	0.946525	1.02676
iIDNDLFNQLHQGk	1	Unigene20506_OR;Unigene100049_B	N-Term(iTRAQ8plex); K14(iTRAQ8plex)	7.391e-09	5.48847	3	2263.25	-4.9865	0
sQEQLALELAEYTNR	17	Unigene43450_OR 1 210 ezrin [Xenopus laevis] >gi	N-Term(iTRAQ8plex)	9.933e-09	5.48632	3	2069.07	-3.62454	0	1.06085	1.07621	0.915447	0.920392
hLENIDQmNLEYAk	1	Unigene78102_OR 1 2676 minus strand actinin, alpha 4 [Xenopus laevis] >gi	N-Term(iTRAQ8plex); M8(Oxidation); K14(iTRAQ8plex)	4.393e-08	5.48612	3	2342.22	-4.07001	0	1.1179	0.939246	1.17886	1.27325
gHYTEGAELVDSVmDVVR	4	Unigene95165_B 52 651 tubulin, beta 4 [Xenopus (Silurana) tropicalis] >gi	N-Term(iTRAQ8plex); M14(Oxidation)	1.302e-08	5.48587	3	2297.14	-0.771553	0	0.997366	1.04834	1.13375	0.897849
eIHDFVLEQFNSSQSELQk	2	Unigene3640_B	N-Term(iTRAQ8plex); K19(iTRAQ8plex)	2.764e-09	5.48586	3	2886.5	-1.85651	0	1.03626	0.942934	0.73903	0.710195
sSLSISDPIPGAkPLPVPPELAPFVGR	2	Unigene77516_B 3 305 BAI1-associated protein 2 [Xenopus (Silurana) tropicalis] >gi	N-Term(iTRAQ8plex); K13(iTRAQ8plex)	6.469e-11	5.48578	4	3349.91	-6.78747	0	1.05193	1.05727	1.28117	1.54126
kFNTLFAQGNYSEAAk	2	Unigene101077_B	N-Term(iTRAQ8plex); K1(iTRAQ8plex); K16(iTRAQ8plex)	8.439e-12	5.48501	3	2701.5	-2.57848	1	1.06847	0.936011	1.16985	1.26212
dcSAcEPGYYNLQSGR	2	Unigene78112_OR 5 3439 laminin subunit gamma-1 precursor [Xenopus (Silurana) tropicalis] >gi	N-Term(iTRAQ8plex); C2(Carbamidomethyl); C5(Carbamidomethyl)	8.386e-11	5.48352	2	2180.96	-1.7389	0	1.13887	1.10613	2.88731	2.59664
gFDQTINLILDESHER	2	Unigene57183_OR 3 257 N(alpha)-acetyltransferase 38, NatC auxiliary subunit [Xenopus laevis] >gi	N-Term(iTRAQ8plex)	2.863e-09	5.48277	3	2191.12	-3.50408	0	1.01032	1.04443	1.02852	0.940916
eGGSIPVTLTFQEATGk	3	Unigene100483_B 1 1362 minus strand CNDP dipeptidase 2 a [Xenopus laevis] >gi	N-Term(iTRAQ8plex); K17(iTRAQ8plex)	1.827e-12	5.48235	2	2343.3	-1.08455	0	1.02833	1.14608	1.19593	1.16412
iGGHLIVSEILNcSSyLLGGk	1	Unigene82067_B	N-Term(iTRAQ8plex); C13(Carbamidomethyl); Y16(iTRAQ8plex); K21(iTRAQ8plex)	1.095e-06	5.48232	4	3142.78	-7.73335	0	0.943433	0.957619	0.965678	1.12439
nLyPDIAIGSLSDSINVFR	1	Unigene17853_OR	N-Term(iTRAQ8plex); Y3(iTRAQ8plex)	3.93e-10	5.48204	3	2702.48	-4.96558	0	1.23316	1.10936	1.11481	1.20059
lVFVHSASGDEFWSALLEk	2	Unigene101283_B 84 2219 calpain 1, large subunit [Xenopus laevis] >gi	N-Term(iTRAQ8plex); K19(iTRAQ8plex)	1.035e-07	5.48144	3	2743.48	-2.5548	0	0.69539	0.761927	0.788853	0.802799
dLFEDELVPLFEk	2	Unigene72801_OR;Unigene98016_B	N-Term(iTRAQ8plex); K13(iTRAQ8plex)	1.004e-10	5.47988	2	2202.21	-3.03489	0
nLHDVDEVASLLQTSImSk	2	Unigene76986_OR 1 1131 minus strand chaperonin containing TCP1, subunit 8 (theta) [Xenopus laevis] >gi;Unigene97358_B 80 814 minus strand chaperonin containing TCP1, subunit 8 (theta) [Xenopus laevis] >gi	N-Term(iTRAQ8plex); M17(Oxidation); K19(iTRAQ8plex)	1.398e-09	5.47888	3	2724.46	-3.31321	0
VEyQENASNLVIDDTELk	2	Unigene97504_B 2 553 minus strand similar to adenylyl cyclase-associated protein [Xenopus laevis] >gi	Y3(iTRAQ8plex); K18(iTRAQ8plex)	1.581e-08	5.47786	3	2688.41	-2.36629	0	1.01468	1.19169	0.999366	1.1861
gNWEVEGNATPFGYDFWyQPR	3	Unigene89111_B 5 451 selenium-binding protein 1-A [Xenopus laevis] >gi	N-Term(iTRAQ8plex); Y18(iTRAQ8plex)	6.594e-11	5.47782	3	3141.52	-3.79907	0	0.912498	1.00151	0.72705	0.927554
ikDLNLNLLGLk	2	Unigene19460_OR	N-Term(iTRAQ8plex); K2(iTRAQ8plex); K12(iTRAQ8plex)	2.13e-07	5.47768	3	2266.44	-7.89167	1	1.10985	1.23566	3.73552	4.3375
tPVNYTQLVEIHAk	1	Unigene71883_OR	N-Term(iTRAQ8plex); K14(iTRAQ8plex)	1.738e-09	5.47703	3	2221.27	-4.55084	0	1.23163	1.1207	1.03483	1.07908
vLQLYQITQINHGLMMVGPSGSGk	2	Unigene98532_B	N-Term(iTRAQ8plex); K24(iTRAQ8plex)	9.216e-08	5.47651	4	3179.74	-3.12874	0	1.05966	1.00569	0.997677	0.952142
vTDFGDkVEDPTYLNQLQSGVNR	1	Unigene29718_OR	N-Term(iTRAQ8plex); K7(iTRAQ8plex)	8.756e-09	5.47626	4	3203.68	0.451212	1	0.788059	0.819812	0.713819	0.702512
gHyTEGAELVDSVmDVVR	4	Unigene95165_B 52 651 tubulin, beta 4 [Xenopus (Silurana) tropicalis] >gi	N-Term(iTRAQ8plex); Y3(iTRAQ8plex); M14(Oxidation)	1.505e-08	5.47611	4	2601.34	-1.05295	0	0.957937	0.96569	0.781705	0.917846
ikDFLTEEGADPESIELVAR	3	Unigene76693_OR;Unigene94670_B	N-Term(iTRAQ8plex); K2(iTRAQ8plex)	1.621e-11	5.47301	3	2840.54	-4.31724	1
gTEAAGATVMEAIPMR	3	Unigene97461_B 3 815 LOC397792 protein [Xenopus laevis] >gi	N-Term(iTRAQ8plex)	2.642e-08	5.47289	3	1908.98	-0.119091	0	1.00021	0.960266	1.13783	1.01906
wAEINSDLGATYPWVQIFENk	1	Unigene74188_OR	N-Term(iTRAQ8plex); K21(iTRAQ8plex)	6.136e-09	5.47203	3	3089.61	-2.91189	0	0.936865	1.0144	0.90487	0.872816
aATTIANSLNFQNLSk	1	Unigene98854_B 38 1000 minus strand choline transporter-like protein 4 [Xenopus laevis] >gi	N-Term(iTRAQ8plex); K16(iTRAQ8plex)	1.471e-07	5.47063	3	2301.3	0.463902	0	1.0617	1.02513	1.0091	1.03484
gPSGEAGPAGPPGASGPSGVLGAR	10	Unigene60454_OR 1 306 minus strand RecName: Full=Collagen alpha-2(I) chain; AltName: Full=Alpha-2 type I collagen; Flags: Precursor >gi	N-Term(iTRAQ8plex)	4.744e-14	5.46951	3	2307.19	-3.66509	0	0.884291	0.809802	0.85628	0.563504
nSYYGGESASITPLEDMYk	5	Unigene95118_B	N-Term(iTRAQ8plex); K19(iTRAQ8plex)	4.57e-09	5.46778	2	2733.35	-1.96646	0	1.04758	1.0466	1.22845	1.28454
lLDPEDVNVDQPDEk	2	Unigene101039_B	N-Term(iTRAQ8plex); K15(iTRAQ8plex)	8.604e-08	5.46714	2	2334.22	-2.50938	0	1.25586	1.31019	1.74227	1.66184
gGcEAIVDTGTSLIIGPPAEIDALQk	5	Unigene73290_OR	N-Term(iTRAQ8plex); C3(Carbamidomethyl); K26(iTRAQ8plex)	6.901e-08	5.4643	4	3233.75	-1.68997	0	1.37179	0.97819	0.849797	0.57991
iGSADLPAWVHFPDIER	2	Unigene92362_B 3 533 extended synaptotagmin-2-A [Xenopus laevis] >gi	N-Term(iTRAQ8plex)	3.672e-11	5.46388	3	2227.18	-1.48511	0	1.2546	1.16282	1.25467	1.50848
lPGTIYTAAAEIEAVGGR	1	Unigene99276_B 123 1076 hydroxysteroid dehydrogenase-like protein 2 [Xenopus (Silurana) tropicalis] >gi	N-Term(iTRAQ8plex)	1.05e-09	5.46322	3	2093.15	-0.57228	0	0.901301	0.678162	0.920063	0.707224
amGIMNSFVNDIFER	11	Unigene65876_OR	N-Term(iTRAQ8plex); M2(Oxidation)	1.138e-09	5.46273	3	2064.01	-3.41999	0	0.988887	0.990159	1.29297	1.08727
yEPQLPEQWEEAVITVIRPVk	2	Unigene6397_B	Y1(iTRAQ8plex); K21(iTRAQ8plex)	1.137e-07	5.46054	4	3132.75	-1.06469	0	0.799991	0.929359	1.57741	1.42591
lAATNALLNSLEFTk	3	Unigene71408_OR	N-Term(iTRAQ8plex); K15(iTRAQ8plex)	8.025e-11	5.46048	2	2214.29	-2.52848	0	1.15714	1.1422	1.24858	1.1459
dLYQNIQASDDQQDLk	2	Unigene23678_B 122 1411 minus strand protein kinase C and casein kinase substrate in neurons 3 [Xenopus laevis] >gi	N-Term(iTRAQ8plex); K16(iTRAQ8plex)	2.768e-10	5.46017	3	2502.29	-2.46926	0	1.02057	1.62565	1.31537	1.44217
qDLPNAMNAAEITDk	2	Unigene99147_B;Unigene93866_B 54 590 ADP-ribosylation factor 1 [Xenopus laevis] >gi	N-Term(iTRAQ8plex); K15(iTRAQ8plex)	2.526e-15	5.45862	2	2239.18	-2.97031	0
lGAVFNQVAFPLQyTPR	1	Unigene101380_B	N-Term(iTRAQ8plex); Y14(iTRAQ8plex)	5.177e-12	5.45853	3	2529.43	-3.62761	0	1.27843	1.19118	1.49255	1.44463
mGIVDLFSNSADLSGITGAPDLk	2	Unigene97461_B 3 815 LOC397792 protein [Xenopus laevis] >gi	N-Term(iTRAQ8plex); K23(iTRAQ8plex)	3.071e-10	5.45714	3	2929.58	-1.6937	0	1.04295	1.04272	0.90493	0.87696
dLYANNVLSGGTTmYPGIADR	8	Unigene14250_B	N-Term(iTRAQ8plex); M14(Oxidation)	8.737e-12	5.4566	2	2548.26	-1.01608	0	1.48049	1.12745	0.682145	0.55655
gLAITFVSDEEDAk	3	Unigene100895_B 117 1394 DEAD (Asp-Glu-Ala-Asp) box polypeptide 39 [Xenopus laevis] >gi	N-Term(iTRAQ8plex); K14(iTRAQ8plex)	9.701e-13	5.45653	2	2103.14	-1.9341	0	0.77697	1.04416	0.763691	0.723969
tFAPEEISAMVLTk	9	Unigene75517_OR	N-Term(iTRAQ8plex); K14(iTRAQ8plex)	1.982e-13	5.45604	2	2145.2	-5.4943	0	1.05607	1.05593	1.02784	0.916385
kPTETQELVQQVLSLATQDSDNPDLR	1	Unigene101217_B 224 2233 minus strand adaptor-related protein complex 1, beta 1 subunit [Xenopus (Silurana) tropicalis] >gi	N-Term(iTRAQ8plex); K1(iTRAQ8plex)	7.444e-10	5.45486	4	3533.87	-5.13033	0	1.02433	1.20905	0.925296	0.814076
lANPGVANEVLVSVENTLR	1	Unigene76938_OR 356 1114 ectonucleoside triphosphate diphosphohydrolase 1 [Xenopus (Silurana) tropicalis] >gi	N-Term(iTRAQ8plex)	9.29e-08	5.45438	3	2299.29	-2.01689	0	1.28806	0.814076	0.757182	0.729786
aGLVSPTEMEHILTGLDk	5	Unigene21969_B 91 1491 minus strand RecName: Full=Argininosuccinate lyase; Short=ASAL; AltName: Full=Arginosuccinase >gi	N-Term(iTRAQ8plex); K18(iTRAQ8plex)	3.888e-09	5.45394	2	2519.4	-0.508876	0	1.19408	0.942911	1.32401	0.910102
tFSTPVcAVVLTFPLTTk	1	Unigene75810_OR	N-Term(iTRAQ8plex); C7(Carbamidomethyl); K18(iTRAQ8plex)	3.086e-10	5.45329	2	2590.47	-4.30776	0	0.997817	0.952767	1.06062	0.891628
eVSESEQEESVGSEFEHILk	1	Unigene63679_OR	N-Term(iTRAQ8plex); K20(iTRAQ8plex)	3.35e-09	5.45306	3	2900.47	2.39239	0	1.09182	1.07362	0.687699	0.685556
SGDRGETGPAGPAGPSGPAGAR	5	Unigene82298_B		1.063e-07	5.45025	3	1921.91	1.52785	1
gHSGLSGLPGPSGTPGETGPSGSVGPVGPR	1	Unigene87707_B 3 422 minus strand RecName: Full=Collagen alpha-2(I) chain; AltName: Full=Alpha-2 type I collagen; Flags: Precursor >gi	N-Term(iTRAQ8plex)	5.202e-11	5.44879	3	2959.52	0.15518	0	1.27071	1.19367	0.688892	0.451039
lTLHGLQQYYVk	2	Unigene75847_OR 3 578 HLA-B associated transcript 1 [Xenopus laevis] >gi;Unigene100895_B 117 1394 DEAD (Asp-Glu-Ala-Asp) box polypeptide 39 [Xenopus laevis] >gi	N-Term(iTRAQ8plex); K12(iTRAQ8plex)	5.57e-07	5.44771	3	2071.2	-5.67955	0
cVPGcVcPPGLVSYEk	3	Unigene101391_B	N-Term(iTRAQ8plex); C1(Carbamidomethyl); C5(Carbamidomethyl); C7(Carbamidomethyl); K16(iTRAQ8plex)	6.344e-10	5.44747	2	2430.24	-2.54409	0	1.09764	0.932263	0.503804	0.537537
dDHVTVIGAAVTLHEALAAASQLk	1	Unigene97724_B 1 684 transketolase [Xenopus (Silurana) tropicalis] >gi	N-Term(iTRAQ8plex); K24(iTRAQ8plex)	4.586e-05	5.44459	4	3038.7	-3.75505	0	1.00902	1.02106	1.18084	1.34609
mTQVAPSLSALIGEVVGAR	2	Unigene18040_OR 28 1728 minus strand XNop56 protein [Xenopus laevis] >gi	N-Term(iTRAQ8plex)	1.936e-09	5.44305	3	2203.24	-2.29868	0	0.791106	0.779402	0.943211	0.756211
fEHSIGVSHLAGcLIk	1	Unigene17592_OR	N-Term(iTRAQ8plex); C13(Carbamidomethyl); K16(iTRAQ8plex)	4.072e-09	5.43999	3	2376.32	-3.7344	0	1.21425	1.02148	1.07146	1.06854
sIGIDNPAAQVLVDMSk	1	Unigene63883_OR 16 345 chaperonin containing TCP1, subunit 2 (beta) [Xenopus laevis] >gi;Unigene92774_B 2 547 chaperonin containing TCP1, subunit 2 (beta) [Xenopus laevis] >gi	N-Term(iTRAQ8plex); K17(iTRAQ8plex)	9.653e-15	5.43997	2	2366.31	-3.1725	0
tPFLLSGTTFSDLmPHDLAR	2	Unigene65560_OR 2 367 minus strand Hydroxyacyl dehydrogenase, subunit B [Xenopus (Silurana) tropicalis] >gi	N-Term(iTRAQ8plex); M14(Oxidation)	4.793e-09	5.43858	3	2539.32	0.132933	0	0.960809	1.00356	0.67706	0.678568
acLISLGYDVENER	3	Unigene78102_OR 1 2676 minus strand actinin, alpha 4 [Xenopus laevis] >gi	N-Term(iTRAQ8plex); C2(Carbamidomethyl)	2.998e-12	5.43767	2	1942.98	-2.80586	0	0.89632	1.11888	1.46308	1.24438
vILDLISESPIk	6	Unigene95538_B 3 674 minus strand heterogeneous nuclear ribonucleoprotein K [Xenopus (Silurana) tropicalis] >gi	N-Term(iTRAQ8plex); K12(iTRAQ8plex)	1.577e-09	5.43746	2	1935.19	-2.97779	0	0.980965	1.04443	1.6231	1.57785
lSSTWEGIQAGk	4	Unigene99588_B	N-Term(iTRAQ8plex); K12(iTRAQ8plex)	3.814e-10	5.43716	2	1885.05	-6.58339	0	0.967701	0.982863	1.00587	0.916496
dPITVNQLSQAELDELANk	1	Unigene71856_OR 27 527 EF-hand domain (C-terminal) containing 1 [Xenopus laevis] >gi	N-Term(iTRAQ8plex); K19(iTRAQ8plex)	1.423e-09	5.43527	3	2706.46	-5.58777	0	1.28735	1.40709	1.17304	0.952795
gQFSTDELVAEVEk	3	Unigene101352_B	N-Term(iTRAQ8plex); K14(iTRAQ8plex)	5.046e-13	5.43323	2	2160.16	-3.34102	0	1.04003	1.28089	0.915572	0.889407
eNLQALANVVNSLESR	2	Unigene95128_B	N-Term(iTRAQ8plex)	1.198e-09	5.43285	3	2061.12	-2.10279	0	1.12135	1.18116	0.847247	0.866049
gVMLAVDAVITELk	3	Unigene100887_B 4 1713 minus strand heat shock 60kDa protein 1 (chaperonin) [Xenopus laevis] >gi	N-Term(iTRAQ8plex); K14(iTRAQ8plex)	1.526e-11	5.43278	2	2067.23	-1.07195	0	0.855102	0.964963	1.16488	1.14283
qAQFTNPETPGYVGFANLPNQVHR	1	Unigene16397_OR 50 520 minus strand septin-2B [Xenopus (Silurana) tropicalis] >gi	N-Term(iTRAQ8plex)	1.113e-10	5.43035	3	2989.52	-0.602227	0	0.999712	0.870535	0.45726	0.363751
qLQIELLSPVLGSk	3	Unigene97305_B	N-Term(iTRAQ8plex); K14(iTRAQ8plex)	2.062e-09	5.42925	2	2133.31	-0.348467	0	1.10813	0.868078	1.0247	1.36529
eLQELVQYPVEHPDk	7	Unigene56382_OR	N-Term(iTRAQ8plex); K15(iTRAQ8plex)	4.849e-07	5.42917	2	2432.32	-3.92226	0	1.10195	1.16114	0.992631	0.944771
nLIESLLLVAGk	2	Unigene77590_OR 193 1470 minus strand glypican 1 [Xenopus (Silurana) tropicalis] >gi	N-Term(iTRAQ8plex); K12(iTRAQ8plex)	8.594e-10	5.42723	2	1878.18	-6.39562	0	0.772512	0.857701	1.17891	1.25849
vPADAAGAGLPEGLTEAEVEELQADLAk	1	Unigene91396_B 11 502 minus strand tpd52l2 protein [Xenopus (Silurana) tropicalis] >gi	N-Term(iTRAQ8plex); K28(iTRAQ8plex)	3.198e-10	5.42621	4	3372.79	-1.77938	0	2.6361	0.898536	1.08678	1.13813
ySDLTEDQLPScESLk	6	Unigene86472_B 1 402 bisphosphoglycerate mutase 1a [Danio rerio] >gi	Y1(iTRAQ8plex); C12(Carbamidomethyl); K16(iTRAQ8plex)	3.48e-11	5.42582	2	2493.26	-2.82833	0	0.956308	1.03954	0.743914	0.571147
gQPFLLQIFVEPEQYR	2	Unigene89102_B 5 409 lectin, galactoside-binding, soluble, 3 [Xenopus laevis] >gi	N-Term(iTRAQ8plex)	3.464e-12	5.42547	2	2268.23	-2.52125	0	1.03311	1.16847	2.59168	2.58645
mIMIQDGPLPTGADkPLR	1	Unigene77692_OR 4 1569 far upstream element (FUSE) binding protein 3 [Xenopus (Silurana) tropicalis] >gi	N-Term(iTRAQ8plex); K15(iTRAQ8plex)	3.842e-11	5.42511	3	2561.43	-3.23969	0	0.917601	1.04055	1.04346	1.21965
fDRPSQLHLGFQALHAFQk	2	Unigene76321_OR 2 946 minus strand ubiquitin-like modifier activating enzyme 1 [Xenopus laevis] >gi	N-Term(iTRAQ8plex); K19(iTRAQ8plex)	2.299e-05	5.42441	5	2848.57	-5.87235	0	0.851203	0.818214	1.148	1.19856
qATIIASNEAFk	4	Unigene96741_B 44 757 minus strand B-cell receptor-associated protein 31 [Xenopus laevis] >gi	N-Term(iTRAQ8plex); K12(iTRAQ8plex)	1.464e-10	5.42345	2	1901.08	-6.87523	0	0.871592	0.932784	0.884148	1.10825
iAAVSTTDFcPTGYNTk	2	Unigene77373_OR 189 1250 decorin [Xenopus (Silurana) tropicalis] >gi	N-Term(iTRAQ8plex); C10(Carbamidomethyl); K17(iTRAQ8plex)	5.66e-13	5.42215	2	2454.27	-1.86424	0	0.973435	1.01905	1.28841	0.989629
gLGATVGGGASSSSSSFTTVTR	1	Unigene77985_OR 79 2046 lamin A/C [Xenopus (Silurana) tropicalis] >gi	N-Term(iTRAQ8plex)	1.796e-16	5.42168	2	2291.18	0.269397	0	1.31988	0.944062	1.35722	0.968442
dGFIDkEDLHDMLASMGk	2	Unigene70791_B	N-Term(iTRAQ8plex); K6(iTRAQ8plex); K18(iTRAQ8plex)	1.196e-08	5.42147	3	2934.53	-4.73607	1	0.800778	0.959015	1.28312	1.34535
sDVFAQcHAEVDPEEYYEAcVR	1	Unigene85875_B	N-Term(iTRAQ8plex); C7(Carbamidomethyl); C20(Carbamidomethyl)	2.596e-10	5.42056	3	2978.33	0.385136	0	1.3624	1.10179	0.546043	0.537419
iIEVVDAImTTAQSHQR	2	Unigene23585_B	N-Term(iTRAQ8plex); M9(Oxidation)	2.468e-09	5.41954	3	2232.19	-2.68781	0	0.940228	1.00757	0.996	1.0278
lGGLTQAPGNPVLAVQINQDk	1	Unigene81312_B	N-Term(iTRAQ8plex); K21(iTRAQ8plex)	4.826e-09	5.41878	2	2741.57	-3.42751	0	0.89509	1.13793	1.07721	1.04832
eDGTLLHQQTQk	2	Unigene78039_OR	N-Term(iTRAQ8plex); K12(iTRAQ8plex)	1.268e-09	5.41843	2	2006.11	-1.45181	0	1.12034	1.0213	0.687382	0.63661
iIGAVDQIQLTQSQLEVR	3	Unigene97778_B 19 855 polymerase I and transcript release factor [Xenopus (Silurana) tropicalis] >gi	N-Term(iTRAQ8plex)	2.749e-13	5.41729	2	2315.31	-4.0706	0	1.24623	1.00776	1.54232	1.15815
gETGPAGPAGPSGPAGAR	21	Unigene82298_B	N-Term(iTRAQ8plex)	1.541e-08	5.41726	2	1810.93	-3.92465	0	1.14764	1.07668	1.58178	0.987322
nNHGPGMTMNWPQFEEWSADLNR	1	Unigene88718_B 1 441 protein kinase C and casein kinase substrate in neurons 2 [Xenopus (Silurana) tropicalis] >gi	N-Term(iTRAQ8plex)	8.998e-11	5.41509	3	3035.37	-5.74083	0	1.06361	1.17254	1.14713	1.04931
tPYNLLSSSEYIGLTk	1	Unigene77496_OR;Unigene23925_B	N-Term(iTRAQ8plex); K16(iTRAQ8plex)	1.599e-13	5.41231	2	2394.33	-5.0888	0
nNIEMQAILVAYk	17	Unigene60923_OR	N-Term(iTRAQ8plex); K13(iTRAQ8plex)	8.81e-11	5.41211	2	2115.2	-4.03277	0	0.908196	0.970813	0.972302	0.964405
qDLLTAAPASEIAEGLNLHTIR	1	Unigene13205_B	N-Term(iTRAQ8plex)	7.379e-12	5.41164	3	2637.43	-8.36643	0	1.19169	1.14	0.881991	0.704319
kFQESESPPTPAVNPk	1	Unigene98019_B 17 622 related RAS viral (r-ras) oncogene homolog [Xenopus (Silurana) tropicalis] >gi	N-Term(iTRAQ8plex); K1(iTRAQ8plex); K16(iTRAQ8plex)	2.864e-08	5.41094	3	2668.49	-8.0485	1	1.24029	1.14128	1.38579	1.4414
gRPITMFIPSDVESYEDIR	4	Unigene101364_B	N-Term(iTRAQ8plex)	2.735e-11	5.41007	3	2529.29	-2.35877	0	1.03131	1.11138	0.774855	0.682799
nLPIYSEEIVDMYk	4	Unigene78090_OR	N-Term(iTRAQ8plex); K14(iTRAQ8plex)	2.352e-10	5.40951	2	2322.25	-0.0676666	0	1.01375	1.05372	0.895182	1.04963
dSLVFPESSEEILENETLTPELk	1	Unigene30031_OR	N-Term(iTRAQ8plex); K23(iTRAQ8plex)	3.243e-08	5.40934	3	3227.69	-3.58392	0	1.34259	1.13742	0.972007	0.680198
eENSEAPPHELTEEEk	1	Unigene77714_OR	N-Term(iTRAQ8plex); K16(iTRAQ8plex)	5.451e-09	5.40878	3	2476.22	-4.3368	0	1.05668	0.929427	0.731613	0.674515
lLSAEQEDAAAAk	2	Unigene98432_B 2 931 minus strand ribosome binding protein 1 homolog 180kDa [Xenopus (Silurana) tropicalis] >gi	N-Term(iTRAQ8plex); K13(iTRAQ8plex)	4.354e-11	5.40878	2	1925.07	-4.51653	0	0.991416	0.962458	0.747337	0.758921
iWcPLIcVPGcVcQPPYVLR	1	Unigene77005_B 7 261 riddle 1 [Xenopus laevis] >gi	N-Term(iTRAQ8plex); C3(Carbamidomethyl); C7(Carbamidomethyl); C11(Carbamidomethyl); C13(Carbamidomethyl)	3.49e-10	5.40605	3	2791.41	-3.70705	0	1.23332	1.1929	0.606474	0.405687
lGEVINTYGPIEPDkDNIR	1	Unigene76621_OR	N-Term(iTRAQ8plex); K15(iTRAQ8plex)	4.722e-08	5.40602	3	2751.51	0.124286	1	1.27597	0.999925	0.982382	0.850007
aTIAGGGVIPHIHk	3	Unigene74447_OR	N-Term(iTRAQ8plex); K14(iTRAQ8plex)	3.383e-08	5.40563	3	1979.19	-4.53191	0	1.08962	0.901933	1.11563	1.17533
vSTLGIQEAHNVLPLASSQIR	1	Unigene81954_B	N-Term(iTRAQ8plex)	6.615e-08	5.40264	3	2537.43	-3.71393	0	0.946002	0.821111	0.561099	0.542908
dVEDEILWVEER	2	Unigene101134_B	N-Term(iTRAQ8plex)	1.578e-09	5.4023	2	1835.92	-4.72752	0	1.23346	1.41234	1.25875	1.19333
aIDIAENEMPGLMk	1	Unigene54658_OR 28 264 minus strand Adenosylhomocysteinase B [Salmo salar] >gi	N-Term(iTRAQ8plex); K14(iTRAQ8plex)	9.225e-10	5.40217	2	2140.14	-7.46052	0	1.02102	1.14622	0.894592	0.934748
iAQLEEELDEEQSNMELLNDR	1	Unigene72755_OR	N-Term(iTRAQ8plex)	2.124e-10	5.40158	3	2822.36	-3.1307	0	1.12052	1.62862	1.04904	0.958699
gFGFVHFANHDAADk	1	Unigene73633_OR 4 621 minus strand PREDICTED: similar to heterogeneous nuclear ribonucleoprotein A0 isoform 2 [Canis familiaris] >gi	N-Term(iTRAQ8plex); K15(iTRAQ8plex)	6.513e-09	5.40054	3	2241.16	-3.15441	0	1.04976	1.0491	1.27026	1.16344
yLLQyQEPIPcEQLVTALcDIk	4	Unigene91124_B	Y1(iTRAQ8plex); Y5(iTRAQ8plex); C11(Carbamidomethyl); C19(Carbamidomethyl); K22(iTRAQ8plex)	8.889e-08	5.3994	3	3606.95	-5.18927	0	1.00434	1.10766	0.930217	0.903532
tQDmEcNNPEcVPGcIcPDGLVYNEk	1	Unigene77834_OR;Unigene23890_B	N-Term(iTRAQ8plex); M4(Oxidation); C6(Carbamidomethyl); C11(Carbamidomethyl); C15(Carbamidomethyl); C17(Carbamidomethyl); K26(iTRAQ8plex)	7.967e-09	5.39877	3	3723.66	-1.65053	0
kVQPQDALQISDVVMASLLR	2	Unigene78021_OR	N-Term(iTRAQ8plex); K1(iTRAQ8plex)	1.058e-09	5.39732	3	2819.62	-4.30299	1	0.841822	1.07746	1.1969	0.982412
lQLAQLYPVAIFIkPk	3	Unigene97317_B	N-Term(iTRAQ8plex); K14(iTRAQ8plex); K16(iTRAQ8plex)	2.089e-09	5.39638	3	2754.73	-2.57203	0	0.901036	0.876109	1.48058	1.80615
aISTSLPVVDLIDAIQPGSINYDLVk	1	Unigene100831_B	N-Term(iTRAQ8plex); K26(iTRAQ8plex)	4.691e-12	5.39547	3	3349.91	0.96919	0	1.00591	0.971499	1.28705	1.01861
fYAYNPLAGGLLTGk	6	Unigene97651_B 3 704 minus strand aldo-keto reductase family 7, member A2 (aflatoxin aldehyde reductase) [Xenopus laevis] >gi	N-Term(iTRAQ8plex); K15(iTRAQ8plex)	2.331e-12	5.3953	2	2193.25	-2.49368	0	1.49079	1.18953	1.97531	1.97719
sDDLEDDSFSLAQDLDTLEEk	1	Unigene100497_B	N-Term(iTRAQ8plex); K21(iTRAQ8plex)	6.52e-10	5.39268	3	2993.46	1.72849	0	1.10656	1.00919	1.13744	1.02521
qEISDLQELTIENIkDELTHk	1	Unigene76716_OR	N-Term(iTRAQ8plex); K15(iTRAQ8plex); K21(iTRAQ8plex)	9.341e-07	5.39196	4	3408.91	2.17708	1	1.28406	1.13442	1.07626	1.21618
gDLDMTEIDHFMPLVVQR	1	Unigene100518_B 16 1284 minus strand adaptor-related protein complex 1, mu 2 subunit [Xenopus (Silurana) tropicalis] >gi	N-Term(iTRAQ8plex)	2.006e-12	5.39137	3	2420.22	-3.56876	0	0.954096	0.844262	0.93502	0.850927
eLLSATPAPVVkPLVIPLIQk	3	Unigene22195_OR 3 149 G patch domain and KOW motifs-containing protein [Xenopus laevis] >gi	N-Term(iTRAQ8plex); K12(iTRAQ8plex); K21(iTRAQ8plex)	1.378e-06	5.39105	3	3138.99	-3.7404	0	1.8899	1.13919	1.58838	1.57454
rPSANcDPYAVTEAIIR	2	Unigene72314_OR	N-Term(iTRAQ8plex); C6(Carbamidomethyl)	2.525e-10	5.38959	3	2237.16	-3.87057	0	1.19622	1.22166	0.980057	0.9096
sVTQFLEEAQk	5	Unigene101030_B	N-Term(iTRAQ8plex); K11(iTRAQ8plex)	4.711e-08	5.38895	2	1888.06	-3.28944	0	0.922062	1.12371	0.733783	0.630308
eLEDIVQPIVGk	9	Unigene38166_OR	N-Term(iTRAQ8plex); K12(iTRAQ8plex)	1.042e-09	5.38635	2	1948.15	-3.14992	0	0.861344	0.999789	0.832979	0.756632
eILQEEEDLAEIVQLVGk	2	Unigene20792_OR 1 1509 ATPase, H+ transporting, lysosomal V1 subunit A [Xenopus (Silurana) tropicalis] >gi;Unigene101242_B 44 1894 ATPase, H+ transporting, lysosomal V1 subunit A [Xenopus (Silurana) tropicalis] >gi	N-Term(iTRAQ8plex); K18(iTRAQ8plex)	4.708e-09	5.38612	3	2663.49	-1.508	0
tADQQYMDAFNDELESFk	1	Unigene76892_OR 2 976 minus strand cell division cycle 37 homolog [Xenopus (Silurana) tropicalis] >gi	N-Term(iTRAQ8plex); K18(iTRAQ8plex)	8.202e-10	5.38597	3	2760.32	-4.13815	0	1.02569	1.11002	0.728347	0.792766
lIDDMVAQAMk	3	Unigene75771_OR 58 843 minus strand isocitrate dehydrogenase 1 (NADP+), soluble [Xenopus laevis] >gi;Unigene99428_B 76 1104 minus strand isocitrate dehydrogenase 1 (NADP+), soluble [Xenopus laevis] >gi	N-Term(iTRAQ8plex); K11(iTRAQ8plex)	1.039e-08	5.3853	2	1843.02	-5.1954	0
iTFYQLSHFLQck	1	Unigene3185_OR 121 3246 ATPase, Ca++ transporting, slow twitch 2 [Xenopus laevis] >gi	N-Term(iTRAQ8plex); C12(Carbamidomethyl); K13(iTRAQ8plex)	5.609e-06	5.38434	3	2293.25	-3.28808	0	0.824128	0.893999	1.17726	1.43264
aADSLADPTEYENLFPGLR	2	Unigene101265_B 1 2376 coatomer protein complex, subunit beta 2 (beta prime) [Xenopus laevis] >gi	N-Term(iTRAQ8plex)	2.468e-14	5.38405	2	2383.2	-3.72223	0	0.977467	1.01206	1.09917	1.0831
vLkPPGGGSScIFGAAEEATVSNR	1	Unigene98828_B 28 642 minus strand hematological and neurological expressed 1-like [Xenopus laevis] >gi	N-Term(iTRAQ8plex); K3(iTRAQ8plex); C11(Carbamidomethyl)	4.069e-12	5.38385	3	3012.59	-3.06544	0	0.917907	0.881226	0.763835	0.844611
ncIVAHPVNPPYYVPLVELVPHPQTDPVTVEk	1	Unigene14821_B 246 1154 minus strand crystallin, lambda 1 [Xenopus (Silurana) tropicalis] >gi	N-Term(iTRAQ8plex); C2(Carbamidomethyl); K32(iTRAQ8plex)	4.728e-05	5.38277	5	4230.28	-1.23586	0	1.54352	1.06288	1.46622	1.51348
nDPLLVGmPTSENPFk	1	Unigene80976_B 52 255 guanine nucleotide binding protein (G protein), gamma 7 [Xenopus laevis] >gi	N-Term(iTRAQ8plex); M8(Oxidation); K16(iTRAQ8plex)	9.439e-08	5.38251	3	2383.27	-4.47482	0	0.937036	0.994874	0.647969	0.668567
lESELGNmQGLVEDFk	5	Unigene64981_OR;Unigene88291_B	N-Term(iTRAQ8plex); M8(Oxidation); K16(iTRAQ8plex)	3.725e-08	5.3804	3	2433.27	-4.89843	0
scDEHcIEGcFck	2	Unigene73441_OR;Unigene101391_B	N-Term(iTRAQ8plex); C2(Carbamidomethyl); C6(Carbamidomethyl); C10(Carbamidomethyl); C12(Carbamidomethyl); K13(iTRAQ8plex)	1.201e-11	5.37874	2	2310.02	-2.94036	0
fQSISTEFLSLMk	2	Unigene97688_B	N-Term(iTRAQ8plex); K13(iTRAQ8plex)	1.561e-12	5.37664	2	2139.19	-4.78666	0	0.937677	1.0396	1.33118	1.41322
eVLSLDDEIQk	7	Unigene98773_B 2 619 glutamine--fructose-6-phosphate transaminase 1 [Xenopus laevis] >gi	N-Term(iTRAQ8plex); K11(iTRAQ8plex)	4.774e-09	5.37605	2	1897.07	-1.52912	0	0.928604	1.08704	0.948534	1.04942
gAQAAIVVYDITNQETFAR	1	Unigene76327_OR 14 658 minus strand RAB5B, member RAS oncogene family [Xenopus (Silurana) tropicalis] >gi	N-Term(iTRAQ8plex)	7.618e-12	5.37604	3	2371.25	-2.7439	0	1.10522	0.775095	0.597329	0.429729
lLEPLVAQVTTLVNSSNk	2	Unigene97348_B	N-Term(iTRAQ8plex); K18(iTRAQ8plex)	2.116e-12	5.37578	2	2534.49	-4.87673	0	0.97595	1.00504	1.23513	1.19219
dyGDLHFPELPcDEPFQNVk	3	Unigene97447_B	N-Term(iTRAQ8plex); Y2(iTRAQ8plex); C12(Carbamidomethyl); K20(iTRAQ8plex)	4.99e-07	5.3749	4	3332.68	-7.02661	0	1.11684	0.967514	1.1583	1.26483
kLTPTLPVEDAPTVSIk	3	Unigene97315_B 1 810 minus strand transketolase [Xenopus (Silurana) tropicalis] >gi	N-Term(iTRAQ8plex); K1(iTRAQ8plex); K17(iTRAQ8plex)	2.032e-07	5.37431	3	2721.63	-8.55681	1	1.02331	0.957142	0.76524	0.76801
ikDLSTVEALTNLk	1	Unigene96175_B 206 703 minus strand acidic leucine-rich nuclear phosphoprotein 32 family member E [Xenopus laevis] >gi	N-Term(iTRAQ8plex); K2(iTRAQ8plex); K14(iTRAQ8plex)	2.935e-07	5.37384	3	2457.49	-7.01362	1	1.09081	1.17677	1.65233	1.63865
iINEPTAAAIAYGLDk	8	Unigene94356_B;Unigene75517_OR	N-Term(iTRAQ8plex); K16(iTRAQ8plex)	1.279e-08	5.37268	2	2268.29	-5.40606	0
vVVALMTPANIYDAQQLR	2	Unigene29259_B	N-Term(iTRAQ8plex)	8.037e-12	5.36957	2	2306.28	-2.32451	0	0.899228	0.950688	0.967247	1.29461
vVTIAPGLFATPLLMGLPEk	1	Unigene97062_B	N-Term(iTRAQ8plex); K20(iTRAQ8plex)	8.592e-07	5.36897	3	2675.6	-1.60796	0	0.85241	0.948035	1.06229	1.27994
fASYYGDHMVLQQQPAR	2	Unigene73245_B	N-Term(iTRAQ8plex)	2.071e-07	5.36711	3	2315.15	-2.72761	0	1.0169	0.8638	1.26758	1.12137
iEDLGAAMEEALILDNk	1	Unigene78117_OR 2 5464 minus strand spectrin, alpha, non-erythrocytic 1 (alpha-fodrin) [Xenopus (Silurana) tropicalis] >gi	N-Term(iTRAQ8plex); K17(iTRAQ8plex)	1.846e-09	5.36476	3	2453.33	-6.02479	0	0.800786	1.01717	1.37522	1.53461
sVDLNDDDyLGGYEcTLGQIVSNR	1	Unigene94832_B 4 633 copine I [Xenopus laevis] >gi	N-Term(iTRAQ8plex); Y9(iTRAQ8plex); C15(Carbamidomethyl)	5.358e-11	5.36449	3	3311.61	-6.82196	0	0.864897	0.811531	0.819266	0.669345
lFQVEYAIEAIk	5	Unigene44266_OR;Unigene96710_B 2 688 minus strand proteasome (prosome, macropain) subunit, alpha type, 5 [Xenopus (Silurana) tropicalis] >gi	N-Term(iTRAQ8plex); K12(iTRAQ8plex)	2.75e-10	5.36407	2	2032.18	-7.82175	0
aATTINPGLTEEEEEER	4	Unigene74136_OR 291 656 minus strand LOC100137638 protein [Xenopus laevis] >gi	N-Term(iTRAQ8plex)	5.32e-12	5.36375	2	2193.07	-5.8747	0	0.855135	0.803887	1.08906	0.862971
mQHLNPDPQFIPDQVNADINPEcVVSPR	1	Unigene101130_B	N-Term(iTRAQ8plex); C23(Carbamidomethyl)	1.668e-09	5.36372	3	3534.74	0.290654	0	1.36139	1.34665	0.498535	0.346927
aVSDLLIDAQGSk	5	Unigene78112_OR 5 3439 laminin subunit gamma-1 precursor [Xenopus (Silurana) tropicalis] >gi	N-Term(iTRAQ8plex); K13(iTRAQ8plex)	4.766e-11	5.36344	2	1925.11	-4.45462	0	0.986305	1.07108	1.20005	1.27661
tEGLSVLNQAMSVIk	1	Unigene100154_B 107 1051 minus strand eukaryotic translation initiation factor 2 subunit 1 [Xenopus (Silurana) tropicalis] >gi	N-Term(iTRAQ8plex); K15(iTRAQ8plex)	2.854e-11	5.36217	2	2198.27	-0.61886	0	1.75702	1.90722	1.12334	1.2754
eDkLEcSEELGDLVk	2	Unigene101077_B	N-Term(iTRAQ8plex); K3(iTRAQ8plex); C6(Carbamidomethyl); K15(iTRAQ8plex)	6.799e-10	5.36183	2	2676.44	-4.0199	1	0.844575	1.01531	1.40675	1.4294
iTSQGSYQYScYDySR	2	Unigene68152_OR	N-Term(iTRAQ8plex); C11(Carbamidomethyl); Y14(iTRAQ8plex)	8.587e-11	5.36005	3	2586.23	-4.44357	0	1.00952	0.962901	1.28801	1.56416
vkEQSILELGGLLAk	2	Unigene94047_B	N-Term(iTRAQ8plex); K2(iTRAQ8plex); K15(iTRAQ8plex)	1.545e-07	5.35943	3	2510.55	-6.82582	1	0.949324	1.00109	1.17979	1.52801
gFSGQFPDcQPcHQcFGDWDR	1	Unigene94566_B 2 619 laminin, beta 2 (laminin S) [Xenopus laevis] >gi	N-Term(iTRAQ8plex); C9(Carbamidomethyl); C12(Carbamidomethyl); C15(Carbamidomethyl)	8.25e-11	5.35886	3	2905.21	-1.19282	0	1.06057	1.25865	0.749148	0.762744
vADGLPLAASmQEDEQSGR	2	Unigene99865_B 72 716 vesicle-trafficking protein SEC22b [Xenopus (Silurana) tropicalis] >gi	N-Term(iTRAQ8plex); M11(Oxidation)	1.42e-10	5.35847	3	2294.12	-0.662912	0	0.95252	0.832892	0.669576	0.62828
lDDLQADADSVSk	2	Unigene47164_OR	N-Term(iTRAQ8plex); K13(iTRAQ8plex)	5.648e-12	5.35831	2	1985.05	-5.17887	0	0.939275	0.88185	0.446032	0.437308
gLPASLNELHLDHNR	4	Unigene99366_B 95 1093 biglycan [Xenopus laevis] >gi	N-Term(iTRAQ8plex)	1.738e-07	5.35801	3	1990.08	0.256576	0	1.0593	1.04686	1.02481	1.17094
sGVLEEPIIATILk	2	Unigene41715_OR	N-Term(iTRAQ8plex); K14(iTRAQ8plex)	5.651e-09	5.35768	2	2091.28	-4.41205	0	0.884464	1.5648	1.30047	1.49011
aLTVPELTQQMFDAk	7	Unigene18671_OR 1 594 tubulin, beta 3 [Xenopus laevis] >gi;Unigene17928_B	N-Term(iTRAQ8plex); K15(iTRAQ8plex)	6.585e-09	5.35763	2	2300.27	-4.33745	0
vDQSILTGESVSVIk	2	Unigene3185_OR 121 3246 ATPase, Ca++ transporting, slow twitch 2 [Xenopus laevis] >gi	N-Term(iTRAQ8plex); K15(iTRAQ8plex)	2.578e-11	5.35747	2	2183.27	-3.76061	0	0.991875	1.12891	1.10566	1.20987
vSVVLSHGDQEIGcAk	1	Unigene100021_B 71 682 GM2 ganglioside activator [Xenopus (Silurana) tropicalis] >gi	N-Term(iTRAQ8plex); C14(Carbamidomethyl); K16(iTRAQ8plex)	3.702e-07	5.35714	3	2307.24	-6.05058	0	1.06035	1.03529	1.06664	1.25019
hTGPNSPDTANDGFVR	2	Unigene77445_OR 49 1356 minus strand heterogeneous nuclear ribonucleoprotein H2 (H') [Xenopus laevis] >gi	N-Term(iTRAQ8plex)	6.161e-07	5.35671	3	1988.97	-3.10381	0	1.04765	0.905987	1.08971	1.01003
fLAAETIANVAk	2	Unigene69817_B	N-Term(iTRAQ8plex); K12(iTRAQ8plex)	7.836e-10	5.35576	2	1856.1	-7.19356	0	1.63393	1.63062	0.983536	0.926315
ikGEHPGLTIGDVAk	2	Unigene60987_B	N-Term(iTRAQ8plex); K2(iTRAQ8plex); K15(iTRAQ8plex)	5.337e-07	5.3549	2	2447.46	-6.09725	1	1.03494	1.42021	2.06469	2.11585
aVGWGATQLVESADNVVLR	1	Unigene78105_OR 3 2954 minus strand huntingtin interacting protein 1 related [Xenopus laevis] >gi	N-Term(iTRAQ8plex)	1.463e-10	5.35485	3	2289.25	-1.79021	0	1.16004	1.04765	0.645877	0.582348
lDVAPVSDVIDIk	2	Unigene76230_OR	N-Term(iTRAQ8plex); K13(iTRAQ8plex)	1.105e-08	5.35314	2	1992.17	-4.90595	0	0.826968	0.915121	1.14465	1.12164
nILEWTLPVIDSk	2	Unigene74986_OR 1 531 minus strand archain 1 [Xenopus (Silurana) tropicalis] >gi	N-Term(iTRAQ8plex); K13(iTRAQ8plex)	3.697e-10	5.3528	2	2136.24	-4.58184	0	0.819789	0.953434	1.06997	1.33875
kGVNLPGAEVDLPALSER	4	Unigene72952_B	N-Term(iTRAQ8plex); K1(iTRAQ8plex)	1.988e-10	5.35272	2	2473.42	-0.650395	1	1.21299	1.10517	0.922159	0.87957
hIVLSGGSTMYPGLPSR	1	Unigene77426_OR 37 1218 minus strand actin-related protein 2 [Xenopus (Silurana) tropicalis] >gi	N-Term(iTRAQ8plex)	2.345e-09	5.35075	3	2076.12	-2.1308	0	1.2935	1.35406	0.805747	0.642618
tLcLDLLELSTTHNVFk	1	Unigene77921_OR	N-Term(iTRAQ8plex); C3(Carbamidomethyl); K17(iTRAQ8plex)	2.1e-11	5.34935	3	2612.45	-4.07954	0	1.17902	1.01891	1.85781	1.96342
sYELPDGQVITIGNER	24	Unigene91058_B;Unigene14250_B;Unigene91764_B	N-Term(iTRAQ8plex)	8.251e-10	5.34912	2	2095.1	0.634391	0
lNEGVVEFASYSDLk	3	Unigene30695_OR	N-Term(iTRAQ8plex); K15(iTRAQ8plex)	4.198e-10	5.34893	2	2279.23	-2.09694	0	0.920631	0.946681	1.29199	1.08249
eAPFYSVTSSEQSVk	2	Unigene98447_B 48 929 nidogen 2 (osteonidogen) [Xenopus laevis] >gi	N-Term(iTRAQ8plex); K15(iTRAQ8plex)	3.51e-15	5.34846	2	2267.2	0.48651	0	0.924283	0.87913	1.19955	1.07717
lDASLEDmQALVEEVIHPEPyTR	1	Unigene100343_B 13 1377 galactokinase 2 [Xenopus (Silurana) tropicalis] >gi	N-Term(iTRAQ8plex); M8(Oxidation); Y21(iTRAQ8plex)	3.965e-08	5.34657	4	3279.7	-2.24442	0	1.14176	1.11591	1.19816	1.07772
sSEMNILVPGSGGEYSEFPVPEQFk	1	Unigene97504_B 2 553 minus strand similar to adenylyl cyclase-associated protein [Xenopus laevis] >gi	N-Term(iTRAQ8plex); K25(iTRAQ8plex)	3.41e-08	5.34641	3	3336.7	2.03263	0	1.02702	1.222	1.02713	0.65653
yDTLAQMLTLGNIHAGSR	2	Unigene74626_OR 90 701 minus strand tRNA methyltransferase 6 homolog [Xenopus (Silurana) tropicalis] >gi	Y1(iTRAQ8plex)	5.88e-10	5.34603	3	2265.19	-2.30712	0	1.23479	1.17157	1.11514	0.936924
hPEPLLETAAPPIYPYDQYDYTAYDk	1	Unigene10570_B	N-Term(iTRAQ8plex); K26(iTRAQ8plex)	7.715e-10	5.34589	3	3678.84	-2.93159	0	1.3147	1.09166	0.842006	0.710697
iAALQSFADQLITADHyAk	2	Unigene78117_OR 2 5464 minus strand spectrin, alpha, non-erythrocytic 1 (alpha-fodrin) [Xenopus (Silurana) tropicalis] >gi	N-Term(iTRAQ8plex); Y17(iTRAQ8plex); K19(iTRAQ8plex)	2.764e-08	5.34571	3	2988.68	-2.84485	0	0.924204	0.912705	1.247	1.55363
iNTIVLELDkDSVk	29	Unigene101391_B	N-Term(iTRAQ8plex); K10(iTRAQ8plex); K14(iTRAQ8plex)	6.641e-10	5.34359	2	2499.51	-1.15627	1	0.887015	0.968778	0.367777	0.368732
lcYVGYNIEQEQk	1	Unigene77426_OR 37 1218 minus strand actin-related protein 2 [Xenopus (Silurana) tropicalis] >gi	N-Term(iTRAQ8plex); C2(Carbamidomethyl); K13(iTRAQ8plex)	5.905e-10	5.34124	2	2252.18	-3.47582	0	0.938058	1.15672	0.954301	0.860729
aFVHWYVGEGMEEGEFSEAR	16	Unigene59540_B	N-Term(iTRAQ8plex)	4.157e-10	5.34081	3	2634.22	-2.92069	0	0.919326	0.972616	0.712438	0.78358
iNTVEPWDGkDGELPVEDDIDLSDVDLDEFDkDEL	1	Unigene48265_OR 1 228 minus strand protein disulfide isomerase A6 [Xenopus (Silurana) tropicalis] >gi	N-Term(iTRAQ8plex); K10(iTRAQ8plex); K32(iTRAQ8plex)	9.508e-09	5.34023	4	4902.44	1.4556	2	0.789432	1.19067	0.899991	0.667301
ePLQLNDNVQPVcFSHSk	2	Unigene99704_B 29 1168 RecName: Full=Ovochymase-2; AltName: Full=Oviductin; AltName: Full=Oviductal protease; Flags: Precursor >gi	N-Term(iTRAQ8plex); C13(Carbamidomethyl); K18(iTRAQ8plex)	5.032e-11	5.3399	3	2720.42	-4.63735	0	1.0452	1.53716	0.640444	0.493124
gALSGHLETLmLGLMk	10	Unigene60923_OR	N-Term(iTRAQ8plex); M11(Oxidation); K16(iTRAQ8plex)	1.634e-07	5.33903	3	2295.3	-2.19004	0	1.00146	0.830916	1.12999	0.94987
qLLEYEQLLDVk	1	Unigene100700_B	N-Term(iTRAQ8plex); K12(iTRAQ8plex)	1.531e-09	5.33804	2	2099.21	-5.28623	0	0.896546	1.05216	2.30495	2.14416
iSDDELVITEAFVESHLQPk	1	Unigene91112_B	N-Term(iTRAQ8plex); K20(iTRAQ8plex)	3.817e-12	5.33736	3	2878.56	-1.71755	0	0.750688	0.978627	2.4437	2.18129
aVcETDGTIPSIQLGTER	4	Unigene84477_B 22 375 epithelial cell adhesion molecule [Xenopus (Silurana) tropicalis] >gi	N-Term(iTRAQ8plex); C3(Carbamidomethyl)	2.37e-13	5.33713	2	2251.15	-2.22899	0	1.0231	0.902974	0.860668	0.664781
emGTHEPLPGVTVGDIGPk	2	Unigene77203_B 1 300 acyl-CoA oxidase 1, palmitoyl [Xenopus laevis] >gi	N-Term(iTRAQ8plex); M2(Oxidation); K19(iTRAQ8plex)	4.17e-08	5.33602	3	2558.37	-1.37997	0	0.876014	0.842615	0.645123	0.533136
gFLTVPEDGPEGTILIHNk	2	Unigene20745_OR	N-Term(iTRAQ8plex); K19(iTRAQ8plex)	2.069e-08	5.33581	3	2645.46	-4.9241	0	1.69212	1.57873	1.31134	1.22938
fLSEPQIHTVLVER	3	Unigene59897_OR 22 300 minus strand PREDICTED: cytoplasmic dynein 1 heavy chain 1 isoform 3 [Bos taurus] >gi	N-Term(iTRAQ8plex)	2.188e-09	5.33424	3	1972.11	-2.901	0	1.23304	0.98619	1.09501	1.05711
qVAGSVTELIQAAEAMk	2	Unigene101082_B	N-Term(iTRAQ8plex); K17(iTRAQ8plex)	2.675e-09	5.33393	3	2354.31	-2.72774	0	0.947749	0.978113	0.856561	0.884599
hQIVEVAGDDk	2	Unigene100449_B 121 1413 Rho GTPase activating protein 1 [Xenopus laevis] >gi	N-Term(iTRAQ8plex); K11(iTRAQ8plex)	6.434e-09	5.33244	2	1819.01	-2.35204	0	1.00751	1.04074	1.08552	1.27387
aSAQLALGDNAEVVQSGR	1	Unigene99115_B 1 1038 aspartate aminotransferase, mitochondrial precursor [Xenopus (Silurana) tropicalis] >gi	N-Term(iTRAQ8plex)	1.25e-16	5.33119	2	2090.11	-2.04117	0	1.12134	1.05983	1.2475	1.15265
lTVADALEPVQFEDGQk	2	Unigene76694_OR 188 1039 minus strand protein kinase, cAMP-dependent, regulatory, type I,beta [Xenopus laevis] >gi	N-Term(iTRAQ8plex); K17(iTRAQ8plex)	5.138e-11	5.33062	2	2468.34	-2.44779	0	0.847753	0.881856	0.588731	0.71761
tVFEALQAPAcHENLVk	3	Unigene101353_B 107 2923 minus strand adaptor-related protein complex 2, alpha 2 subunit [Xenopus (Silurana) tropicalis] >gi	N-Term(iTRAQ8plex); C11(Carbamidomethyl); K17(iTRAQ8plex)	6.979e-08	5.33052	3	2535.38	-3.02196	0	0.928478	0.98583	1.07534	1.04387
gLTGPIGPPGPGGAPGDk	10	Unigene74209_OR	N-Term(iTRAQ8plex); K18(iTRAQ8plex)	2.787e-09	5.32934	3	2153.21	-3.65565	0	0.959476	1.06591	1.2606	0.87399
gDVTAQISLQPALk	2	Unigene97592_B 91 762 minus strand superoxide dismutase 2, mitochondrial [Xenopus (Silurana) tropicalis] >gi	N-Term(iTRAQ8plex); K14(iTRAQ8plex)	1.264e-10	5.32901	2	2049.21	-3.98288	0	1.00622	0.96621	1.0052	0.879391
vTGMVGESLVLPcPFPASk	1	Unigene68685_OR	N-Term(iTRAQ8plex); C13(Carbamidomethyl); K19(iTRAQ8plex)	4.784e-11	5.32894	3	2597.41	-6.12614	0	1.01698	1.10872	1.04247	1.35765
nNVSLIENQAMDFR	3	Unigene87157_B 2 412 glutathione S-transferase mu 2 [Xenopus laevis] >gi	N-Term(iTRAQ8plex)	2.197e-12	5.3284	2	1954.99	-1.36043	0	1.01492	1.03469	1.01018	0.909006
gVSGPPGAVGAAGk	16	Unigene75759_OR	N-Term(iTRAQ8plex); K14(iTRAQ8plex)	3.315e-06	5.32832	2	1733.01	-5.56587	0	0.888983	0.906179	1.09004	0.923601
hLNLGLNAIDVLPTTIGALk	2	Unigene93377_B	N-Term(iTRAQ8plex); K20(iTRAQ8plex)	4.032e-10	5.32808	4	2681.6	-4.9689	0	0.99745	1.02693	1.80861	1.66106
eVGEAFYTVYGk	4	Unigene98873_B	N-Term(iTRAQ8plex); K12(iTRAQ8plex)	4.529e-10	5.32625	2	1971.06	-5.36993	0	0.992786	1.01698	1.19892	1.34646
tQFQcQNVVTDYk	2	Unigene88110_B	N-Term(iTRAQ8plex); C5(Carbamidomethyl); K13(iTRAQ8plex)	2.272e-11	5.32552	2	2239.16	-3.87128	0	0.89322	1.05678	0.252044	0.195089
eMVESDLHLMk	4	Unigene30264_OR	N-Term(iTRAQ8plex); K11(iTRAQ8plex)	1.952e-08	5.32457	2	1940.04	-3.62072	0	1.13432	1.04955	1.30188	1.19755
vYVNQEHELISYSLR	2	Unigene100557_B	N-Term(iTRAQ8plex)	2.383e-06	5.32376	3	2154.15	-1.5862	0	1.03364	1.16421	1.05552	0.921491
hQALQAEIAGHEPR	2	Unigene78117_OR 2 5464 minus strand spectrin, alpha, non-erythrocytic 1 (alpha-fodrin) [Xenopus (Silurana) tropicalis] >gi	N-Term(iTRAQ8plex)	1.998e-09	5.3236	3	1860.99	-5.0057	0	0.987022	0.863095	0.609548	0.673105
gTGGVDTAAVGGVFDISNADR	3	Unigene93671_B 1 456 brain creatine kinase [Xenopus laevis] >gi	N-Term(iTRAQ8plex)	2.701e-12	5.32334	3	2283.15	-2.32605	0	0.937691	0.863211	0.734598	0.619648
gYDSAGVGIDGGNEk	5	Unigene52850_OR 3 254 glutamine--fructose-6-phosphate transaminase 1 [Xenopus laevis] >gi	N-Term(iTRAQ8plex); K15(iTRAQ8plex)	4.974e-14	5.32323	2	2047.04	-7.41785	0	0.845747	0.901282	1.16877	0.932289
iLEPVLLLLLHPk	1	Unigene78109_OR 96 3785 protein dopey-2 [Xenopus laevis] >gi	N-Term(iTRAQ8plex); K13(iTRAQ8plex)	2.676e-10	5.32288	3	2106.38	-3.68283	0	0.786224	0.805343	0.799549	1.10261
nPNAMLVNLNEPLNTVYQDTLHQAk	1	Unigene18920_OR	N-Term(iTRAQ8plex); K25(iTRAQ8plex)	7.964e-08	5.32191	3	3445.83	-2.25873	0	1.34315	1.32543	0.821256	0.71225
qAADmILLDDNFASIVTGVEEGR	1	Unigene10542_B 162 386 ATPase, Na+/K+ transporting, alpha 2 polypeptide [Xenopus (Silurana) tropicalis] >gi	N-Term(iTRAQ8plex); M5(Oxidation)	3.797e-12	5.3204	3	2784.4	-1.65881	0	1.50204	1.30162	0.89448	0.901433
vFSVAISPNHLEPR	2	Unigene101373_B 124 3252 minus strand collagen alpha-1(VI) chain precursor [Xenopus laevis] >gi	N-Term(iTRAQ8plex)	5.206e-10	5.31916	3	1870.05	-1.11987	0	1.08107	0.993114	0.928044	1.21337
aEEYEFLTPLEEAPk	14	Unigene99587_B;Unigene71612_OR 1 513 Rho GDP dissociation inhibitor (GDI) alpha [Xenopus laevis] >gi	N-Term(iTRAQ8plex); K15(iTRAQ8plex)	4.089e-09	5.31858	2	2374.25	-5.51386	0
lAIPLAQDLHLAELR	4	Unigene98676_B	N-Term(iTRAQ8plex)	3.228e-10	5.31786	3	1977.17	-2.93595	0	0.931764	1.0158	1.97026	2.29245
eAFGVDPVTNQNVQYFLDR	2	Unigene76726_OR 78 1049 pyruvate dehydrogenase kinase 4 [Xenopus (Silurana) tropicalis] >gi	N-Term(iTRAQ8plex)	5.264e-09	5.31785	3	2516.26	-6.86386	0	1.27621	0.94603	1.1245	0.917237
syELPDGQVITIGNER	6	Unigene91058_B;Unigene14250_B;Unigene91764_B	N-Term(iTRAQ8plex); Y2(iTRAQ8plex)	1.322e-10	5.31747	3	2399.29	-3.66477	0
lIESVDNMLANk	3	Unigene13716_OR 314 1606 minus strand EH-domain containing 4 [Xenopus laevis] >gi	N-Term(iTRAQ8plex); K12(iTRAQ8plex)	3.304e-10	5.31615	2	1955.1	-6.64023	0	0.879524	1.14048	1.19876	1.32364
hLVFPLLEFLSVk	1	Unigene95972_B 28 699 eukaryotic translation initiation factor 3 subunit E-B [Xenopus laevis] >gi	N-Term(iTRAQ8plex); K13(iTRAQ8plex)	2.036e-06	5.31597	3	2150.32	-0.881755	0	0.827478	0.801539	0.72996	0.980404
rFEQDLVAQETALDQk	1	Unigene100412_B 63 1400 minus strand nucleobindin 1 [Xenopus (Silurana) tropicalis] >gi	N-Term(iTRAQ8plex); K16(iTRAQ8plex)	1.764e-07	5.31591	3	2499.36	-1.69466	1	1.10776	1.16959	0.835044	0.877594
hQVPLNELVESGIIR	1	Unigene101374_B	N-Term(iTRAQ8plex)	4.426e-08	5.31493	3	2008.14	-2.64683	0	1.35534	0.955492	1.06506	1.07767
dGcAEQVDVSPTSQR	2	Unigene75917_OR 3 869 aconitase 2, mitochondrial [Xenopus (Silurana) tropicalis] >gi	N-Term(iTRAQ8plex); C3(Carbamidomethyl)	2.399e-11	5.31352	2	1952.92	-4.65667	0	1.16448	1.00068	1.59198	1.24182
qNIAYEYLcHLEEAk	1	Unigene98240_B	N-Term(iTRAQ8plex); C9(Carbamidomethyl); K15(iTRAQ8plex)	4.511e-10	5.31283	3	2489.29	-2.84018	0	1.05888	1.04196	1.19941	0.934278
lIDHEFSVLPAPcVFR	2	Unigene76156_OR	N-Term(iTRAQ8plex); C13(Carbamidomethyl)	2.397e-07	5.31002	3	2204.18	-2.22486	0	1.13665	1.16589	0.653948	0.539039
vAVNNENLFQYk	1	Unigene89102_B 5 409 lectin, galactoside-binding, soluble, 3 [Xenopus laevis] >gi	N-Term(iTRAQ8plex); K12(iTRAQ8plex)	3.321e-11	5.30906	2	2047.13	-4.72797	0	0.988038	1.14487	1.46865	1.49119
aGLIDDVFALASSER	3	Unigene78057_OR	N-Term(iTRAQ8plex)	1.715e-11	5.30824	2	1868	-3.59406	0	0.689576	1.12026	0.602701	0.410683
qLIAELPVIYAk	1	Unigene101208_B 160 1773 EH-domain containing 2 [Xenopus (Silurana) tropicalis] >gi	N-Term(iTRAQ8plex); K12(iTRAQ8plex)	8.014e-08	5.30759	2	1966.2	-7.8059	0	0.978969	1.2813	1.41367	1.41177
lAmQEFMILPVGASSFk	3	Unigene94072_B 1 600 Alpha-enolase [Salmo salar] >gi	N-Term(iTRAQ8plex); M3(Oxidation); K17(iTRAQ8plex)	2.821e-10	5.3072	2	2493.36	-4.39951	0	1.03278	1.09154	2.0737	1.95312
sLAEEFAEQSIk	2	Unigene77500_OR;Unigene100447_B	N-Term(iTRAQ8plex); K12(iTRAQ8plex)	1.687e-10	5.3063	2	1960.08	-1.06225	0
vENIAATDLSEGIWR	1	Unigene77122_OR	N-Term(iTRAQ8plex)	5.087e-07	5.30563	3	1978.04	-5.14725	0	0.992043	0.823331	0.669785	0.675479
nLEALALNLLEPEPIEDLTLPk	2	Unigene21709_B 31 1557 minus strand X-ray repair complementing defective repair in Chinese hamster cells 6 [Xenopus (Silurana) tropicalis] >gi	N-Term(iTRAQ8plex); K22(iTRAQ8plex)	1.944e-10	5.3054	3	3053.74	-7.06744	0	0.801389	0.803512	1.0156	0.872377
eAFSLFDkDGDGTITTk	11	Unigene76910_B 93 302 PREDICTED: calmodulin 2-like [Bos taurus] >gi	N-Term(iTRAQ8plex); K8(iTRAQ8plex); K17(iTRAQ8plex)	5.841e-10	5.30486	2	2757.5	-3.64796	1	1.10156	1.12681	1.92494	1.99037
nmALGGGLLLLLAESR	2	Unigene74540_OR 45 692 minus strand MGC82578 protein [Xenopus laevis] >gi	N-Term(iTRAQ8plex); M2(Oxidation)	8.074e-11	5.30385	3	1948.12	-1.11291	0	1.48472	0.721761	0.46416	0.509568
sAPAITLESPDIk	2	Unigene98301_B 103 915 minus strand cytochrome b5 reductase 3 [Xenopus (Silurana) tropicalis] >gi	N-Term(iTRAQ8plex); K13(iTRAQ8plex)	6.57e-11	5.30385	2	1950.13	-3.77881	0	1.46626	1.12772	0.794278	0.89642
kQELEEILHDLESR	9	Unigene78090_OR;Unigene58911_B;Unigene101332_B	N-Term(iTRAQ8plex); K1(iTRAQ8plex)	1.581e-09	5.30223	3	2347.3	-3.08015	1
sEEQPPSkEESQAAEPk	5	Unigene100191_B	N-Term(iTRAQ8plex); K8(iTRAQ8plex); K17(iTRAQ8plex)	1.579e-08	5.30184	2	2783.47	-2.96337	1	0.970916	0.870333	1.19217	1.17274
aYDDLIDEFMQAVTNR	2	Unigene23692_OR 2 154 malic enzyme 3, NADP(+)-dependent, mitochondrial [Xenopus (Silurana) tropicalis] >gi	N-Term(iTRAQ8plex)	5.775e-09	5.30107	3	2205.08	-1.00149	0	1.10505	0.611529	0.959939	0.739744
tVTYEWAPPVQNQTLAR	2	Unigene100973_B 84 1349 minus strand testin [Xenopus laevis] >gi	N-Term(iTRAQ8plex)	3.102e-07	5.30039	2	2278.2	-5.23118	0	0.954632	1.04437	0.88282	0.889672
aGDVVEcEIDELGVIR	2	Unigene99606_B 79 1002 fumarylacetoacetate hydrolase domain-containing protein 2 [Xenopus laevis] >gi	N-Term(iTRAQ8plex); C7(Carbamidomethyl)	4.519e-14	5.30012	2	2078.07	-1.96786	0	0.742131	0.654942	0.965024	0.638877
yYGLQILENVIk	2	Unigene23192_B	N-Term(iTRAQ8plex); K12(iTRAQ8plex)	4.457e-09	5.2998	2	2061.21	-6.25079	0	0.963441	0.989373	1.5665	1.49823
rDEcPYGSGILcIWDk	1	Unigene98454_B 30 938 minus strand myeloid-associated differentiation marker homolog [Xenopus laevis] >gi	N-Term(iTRAQ8plex); C4(Carbamidomethyl); C12(Carbamidomethyl); K16(iTRAQ8plex)	9.716e-07	5.29928	3	2577.29	-4.69773	1	1.20691	0.941472	1.06557	1.16446
mLDAEDIVGTARPDEk	4	Unigene76966_OR;Unigene78102_OR 1 2676 minus strand actinin, alpha 4 [Xenopus laevis] >gi	N-Term(iTRAQ8plex); K16(iTRAQ8plex)	3.028e-12	5.29921	2	2368.25	-3.89951	0
gAGTDEGcLIEILASR	4	Unigene49739_B 3 197 minus strand annexin A4 [Rana catesbeiana] >gi	N-Term(iTRAQ8plex); C8(Carbamidomethyl)	7.015e-12	5.29893	3	1966.02	1.2715	0	1.34582	1.13164	0.945263	0.744956
DyLGDFIEHYAQLGPSNPDMAQDEPR	2	Unigene98406_B 1 852 minus strand purine-rich element binding protein A [Xenopus (Silurana) tropicalis] >gi	Y2(iTRAQ8plex)	1.811e-08	5.2983	4	3282.54	2.09032	0	0.942788	0.968302	0.922126	0.84778
nIGQDLPLDYQDNVDIFyTHSFT	1	Unigene55167_B 3 149 N-acetylglucosamine kinase [Xenopus laevis] >gi	N-Term(iTRAQ8plex); Y18(iTRAQ8plex)	2.975e-09	5.29807	3	3323.67	1.2375	0	1.07952	0.913313	1.03305	1.10919
lLTNFLELDSAGFHSR	1	Unigene31676_B	N-Term(iTRAQ8plex)	2.242e-09	5.29721	3	2124.13	-2.59927	0	1.11585	0.985696	1.3333	1.49906
nVEEVTLTGIVPAk	2	Unigene23678_B 122 1411 minus strand protein kinase C and casein kinase substrate in neurons 3 [Xenopus laevis] >gi	N-Term(iTRAQ8plex); K14(iTRAQ8plex)	1.96e-11	5.29689	2	2078.23	-2.95818	0	0.961893	1.28386	2.06724	2.19601
eGDETASNIPADIVFVLk	1	Unigene100129_B 11 1045 DnaJ (Hsp40) homolog, subfamily B, member 1 [Xenopus (Silurana) tropicalis] >gi	N-Term(iTRAQ8plex); K18(iTRAQ8plex)	2.595e-07	5.29612	2	2526.39	1.13572	0	1.21816	1.01154	1.33217	1.36939
lGGSEEEQINNVMDk	5	Unigene99588_B	N-Term(iTRAQ8plex); K15(iTRAQ8plex)	3.33e-09	5.29579	2	2271.17	-2.75042	0	1.00729	0.899517	0.907406	0.800028
iTYVANVNPGGWAPASVLR	1	Unigene98857_B 1 984 minus strand collagen type IV alpha-3-binding protein [Xenopus (Silurana) tropicalis] >gi	N-Term(iTRAQ8plex)	2.293e-10	5.29446	2	2289.26	-2.28268	0	1.22133	0.87573	0.836142	0.620384
qHLGDEVILFTTDGSGLTLVR	6	Unigene66132_OR 1 378 minus strand galactosidase, beta 1-like [Xenopus (Silurana) tropicalis] >gi;Unigene99312_B 42 1082 minus strand galactosidase, beta 1-like [Xenopus (Silurana) tropicalis] >gi	N-Term(iTRAQ8plex)	3.489e-11	5.29364	3	2575.41	1.02458	0
fNDEHIPQSPFLVPIIAPSDDAR	3	Unigene101362_B	N-Term(iTRAQ8plex)	8.369e-06	5.29227	2	2882.49	-2.89369	0	0.905538	0.947593	0.599853	0.710852
aTNFDTITkPVTVSVEYEPk	3	Unigene85589_B 7 297 minus strand intercellular adhesion molecule 5, telencephalin [Xenopus (Silurana) tropicalis] >gi	N-Term(iTRAQ8plex); K9(iTRAQ8plex); K20(iTRAQ8plex)	1.615e-10	5.29158	3	3151.76	-1.72552	0	0.90094	1.09157	0.842033	0.838012
vIASAQLGyLGVQPALmAk	1	Unigene23354_B	N-Term(iTRAQ8plex); Y9(iTRAQ8plex); M17(Oxidation); K19(iTRAQ8plex)	4.903e-08	5.2913	4	2858.68	-4.23229	0	1.28559	0.837254	0.970907	0.560868
aITVFSPDGHLFQVEYAQEAVk	1	Unigene73696_OR 75 626 proteasome alpha 7 subunit [Xenopus (Silurana) tropicalis] >gi	N-Term(iTRAQ8plex); K22(iTRAQ8plex)	2.502e-09	5.2909	3	3057.64	-2.24008	0	0.890142	0.980126	0.749538	0.585219
lDENSAFLQFNWk	1	Unigene78117_OR 2 5464 minus strand spectrin, alpha, non-erythrocytic 1 (alpha-fodrin) [Xenopus (Silurana) tropicalis] >gi	N-Term(iTRAQ8plex); K13(iTRAQ8plex)	4.726e-09	5.29026	2	2220.19	-0.992257	0	0.870452	0.990678	0.579677	0.58924
dTMLLDLQNNk	3	Unigene99366_B 95 1093 biglycan [Xenopus laevis] >gi	N-Term(iTRAQ8plex); K11(iTRAQ8plex)	7.533e-09	5.29	2	1913.05	-5.01889	0	0.790613	1.0075	1.41597	1.41251
dLyANNVLSGGTTMYPGIADR	3	Unigene14250_B	N-Term(iTRAQ8plex); Y3(iTRAQ8plex)	8.54e-15	5.28983	3	2836.46	-6.46777	0	1.22678	1.25016	1.06398	1.11117
lDPFTLGcLTAMyEHk	2	Unigene98609_B 3 962 glucose-6-phosphate isomerase [Xenopus laevis] >gi	N-Term(iTRAQ8plex); C8(Carbamidomethyl); Y13(iTRAQ8plex); K16(iTRAQ8plex)	2.671e-09	5.28869	4	2808.51	-3.03879	0	1.00742	0.94596	1.41401	1.73498
vIHVVTSEmDNYEPGIYTEk	1	Unigene77876_OR;Unigene100462_B 3 1436 minus strand catenin (cadherin-associated protein), alpha 1, 102kDa [Xenopus laevis] >gi	N-Term(iTRAQ8plex); M9(Oxidation); K20(iTRAQ8plex)	8.839e-07	5.28813	3	2948.51	-3.38137	0
gMYDGPVFDLSSTPk	6	Unigene100375_B 1 846 minus strand dihydropyrimidinase-related protein 3 [Xenopus (Silurana) tropicalis] >gi	N-Term(iTRAQ8plex); K15(iTRAQ8plex)	2.883e-10	5.28715	2	2222.15	-3.94628	0	0.882394	0.95059	1.32902	1.2036
vLHIAENPLPIAVSVTPTVk	1	Unigene64962_OR 7 360 leucine rich repeat containing 47 [Xenopus (Silurana) tropicalis] >gi	N-Term(iTRAQ8plex); K20(iTRAQ8plex)	1.089e-09	5.28656	3	2706.63	-4.0438	0	1.00318	1.09624	0.735441	0.610754
gVDIVMDPLGGSDTck	4	Unigene100191_B	N-Term(iTRAQ8plex); C15(Carbamidomethyl); K16(iTRAQ8plex)	8.636e-12	5.28597	2	2272.16	-5.85134	0	1.0887	1.09382	1.02603	0.779882
lFVGNLPPAANQTELk	5	Unigene89295_B	N-Term(iTRAQ8plex); K16(iTRAQ8plex)	5.672e-10	5.28557	2	2320.34	-4.78437	0	0.989919	0.919741	0.853595	0.684594
iEEFLEEVLcPPk	3	Unigene94715_B 1 603 chloride intracellular channel 1 [Xenopus laevis] >gi	N-Term(iTRAQ8plex); C10(Carbamidomethyl); K13(iTRAQ8plex)	1.394e-09	5.28496	2	2211.21	-5.91216	0	1.0437	0.988493	1.06203	1.02915
aGPGALSVTIEGPSk	3	Unigene101362_B	N-Term(iTRAQ8plex); K15(iTRAQ8plex)	1.809e-10	5.28403	2	1992.15	-3.55618	0	1.11011	1.15912	1.07161	0.956964
vNTNVALVQVNEAIDR	2	Unigene77578_B 3 305 IQ motif containing GTPase activating protein 2 [Xenopus laevis] >gi	N-Term(iTRAQ8plex)	1.151e-08	5.2833	3	2059.14	-1.53582	0	0.901794	0.884719	0.530768	0.351583
eAAESIVAAMDFk	6	Unigene84007_B	N-Term(iTRAQ8plex); K13(iTRAQ8plex)	1.812e-11	5.28223	2	1990.07	-5.11083	0	1.0039	1.05683	1.02278	1.01548
iQAVEMGDLSTLPNLYR	4	Unigene99366_B 95 1093 biglycan [Xenopus laevis] >gi	N-Term(iTRAQ8plex)	7.158e-09	5.28191	2	2224.19	-1.69122	0	0.914173	0.855885	0.786588	0.739789
qQQSLIWLENTQR	2	Unigene69845_B	N-Term(iTRAQ8plex)	4.78e-08	5.27964	3	1948.06	0.648583	0	1.05139	1.02435	0.290463	0.281659
aFPETNLSNLDQk	3	Unigene56360_OR	N-Term(iTRAQ8plex); K13(iTRAQ8plex)	1.771e-10	5.27748	2	2085.15	0.898792	0	2.39319	3.09247	0.894257	0.757296
vESIFLNIEAVNTHR	2	Unigene94189_B 1 183 minus strand RecName: Full=6-phosphofructo-2-kinase/fructose-2, 6-biphosphatase; Short=6PF-2-K/Fru-2,6-P2ase; Short=PFK/FBPase; AltName: Full=6PF-2-K/Fru-2,6-P2ase liver/muscle isozymes; Includes: RecName: Full=6-phosphofructo-2-kinase; Includes: RecName: Full=Fructose-2,6-bisphosphatase >gi	N-Term(iTRAQ8plex)	5.805e-09	5.27707	3	2046.13	-1.38052	0	0.975462	0.895238	1.04989	1.1133
sDPLcVVLQSIGDGk	5	Unigene94832_B 4 633 copine I [Xenopus laevis] >gi	N-Term(iTRAQ8plex); C5(Carbamidomethyl); K15(iTRAQ8plex)	3.56e-10	5.27663	2	2196.2	-6.49568	0	1.07703	0.996058	1.51557	1.6753
hPVVSESDVFQQFLNFR	2	Unigene101319_B 2 1741 sorting nexin 9 [Xenopus laevis] >gi	N-Term(iTRAQ8plex)	2.237e-11	5.27658	3	2353.22	-3.68898	0	0.906709	0.908105	1.32708	1.3812
aAAYSEGDVTPDSLNIVVVPHR	3	Unigene74889_OR 109 729 LOC100126628 protein [Xenopus laevis] >gi	N-Term(iTRAQ8plex)	5.667e-11	5.27601	3	2614.38	-0.586899	0	1.18802	1.04652	0.56281	0.507832
iQTLDLGPDGLIPLEVR	2	Unigene89111_B 5 451 selenium-binding protein 1-A [Xenopus laevis] >gi	N-Term(iTRAQ8plex)	1.529e-10	5.27503	2	2153.24	-1.61647	0	0.991848	1.0395	0.744347	1.08857
iVSEIIAVScGPQQcQETIR	1	Unigene97391_B 29 790 electron-transfer-flavoprotein, beta polypeptide [Xenopus (Silurana) tropicalis] >gi	N-Term(iTRAQ8plex); C10(Carbamidomethyl); C15(Carbamidomethyl)	2.305e-12	5.27487	3	2592.34	-1.99422	0	1.08702	0.809236	0.676931	0.500261
tTFLQNPQFVFDVk	3	Unigene3071_B	N-Term(iTRAQ8plex); K14(iTRAQ8plex)	2.742e-09	5.27483	2	2292.27	-4.43468	0	1.07445	1.56474	1.56405	1.37566
vcLLGcGVSTGYGAALNTAk	1	Unigene66072_OR 1 375 minus strand alcohol dehydrogenase 5 (class III), chi polypeptide [Xenopus laevis] >gi	N-Term(iTRAQ8plex); C2(Carbamidomethyl); C6(Carbamidomethyl); K20(iTRAQ8plex)	2.247e-10	5.27427	3	2620.41	0.904189	0	1.21064	1.49348	1.23093	1.17375
hVINFDLPSDIEEyVHR	2	Unigene76479_OR	N-Term(iTRAQ8plex); Y14(iTRAQ8plex)	1.676e-08	5.2739	3	2691.43	-2.07427	0	0.913663	0.819827	0.722153	0.990285
lDSDQLILNQHPAADk	1	Unigene18413_OR	N-Term(iTRAQ8plex); K16(iTRAQ8plex)	5.554e-09	5.27389	3	2386.31	-3.53074	0	1.12156	1.01475	1.23518	1.38099
vLSmAPGLTSVEIIPFR	3	Unigene98000_B 2 877 3'-phosphoadenosine 5'-phosphosulfate synthase 2 [Xenopus laevis] >gi	N-Term(iTRAQ8plex); M4(Oxidation)	2.541e-11	5.27373	3	2150.22	-0.759706	0	0.955024	0.93145	0.775363	0.54867
gFcFITFTEEEPVkk	1	Unigene83694_B 2 364 heterogeneous nuclear ribonucleoprotein D (AU-rich element RNA binding protein 1, 37kDa) [Xenopus (Silurana) tropicalis] >gi	N-Term(iTRAQ8plex); C3(Carbamidomethyl); K14(iTRAQ8plex); K15(iTRAQ8plex)	4.677e-07	5.27327	3	2744.5	-4.88808	1	1.04055	1.07231	1.41692	1.32463
yDGQIAVFGSELQQk	6	Unigene76321_OR 2 946 minus strand ubiquitin-like modifier activating enzyme 1 [Xenopus laevis] >gi	Y1(iTRAQ8plex); K15(iTRAQ8plex)	4.395e-11	5.27219	2	2291.24	-4.74959	0	0.88626	0.96104	0.846807	0.81446
qGFNFQcPHGQVIVAIR	3	Unigene96401_B 24 611 dermatopontin [Xenopus (Silurana) tropicalis] >gi	N-Term(iTRAQ8plex); C7(Carbamidomethyl)	4.508e-08	5.27108	3	2275.2	-4.99753	0	1.08499	1.11892	1.1211	0.926888
lLkDEISILSAEk	3	Unigene15296_OR 38 1510 minus strand spermatogenesis-associated protein 18 homolog [Xenopus laevis] >gi	N-Term(iTRAQ8plex); K3(iTRAQ8plex); K13(iTRAQ8plex)	1.845e-07	5.27094	3	2371.44	-6.5836	1	0.80042	0.724206	2.99989	3.15679
aIGALPLIHGEYMVIcDk	2	Unigene73290_OR	N-Term(iTRAQ8plex); C16(Carbamidomethyl); K18(iTRAQ8plex)	2.369e-10	5.2708	2	2608.44	-2.74088	0	0.916081	0.982416	1.22764	0.793111
acEcSSNIDPNAVGNcDR	2	Unigene78112_OR 5 3439 laminin subunit gamma-1 precursor [Xenopus (Silurana) tropicalis] >gi	N-Term(iTRAQ8plex); C2(Carbamidomethyl); C4(Carbamidomethyl); C16(Carbamidomethyl)	1.16e-13	5.27018	2	2343.01	0.432204	0	1.01065	0.918195	2.14882	1.56218
imDPNIVGHEHyDVAR	3	Unigene84936_B 3 380 minus strand RecName: Full=ATP synthase subunit beta, mitochondrial; Flags: Precursor >gi	N-Term(iTRAQ8plex); M2(Oxidation); Y12(iTRAQ8plex)	2.52e-06	5.26644	4	2490.29	-5.04234	0	1.05553	0.989525	0.628901	0.755948
kVGEADASVIEGIGk	2	Unigene11552_OR	N-Term(iTRAQ8plex); K1(iTRAQ8plex); K15(iTRAQ8plex)	6.225e-10	5.266	3	2385.4	-4.71473	1	1.67644	0.989537	1.2512	1.34396
tPDIDLETPDVTLDGPEGk	1	Unigene101214_B 3 2225 neuroblast differentiation-associated protein AHNAK isoform 1 [Homo sapiens] >gi	N-Term(iTRAQ8plex); K19(iTRAQ8plex)	1.435e-08	5.26596	3	2620.37	-3.26418	0	0.952782	0.949842	1.67595	1.35103
vIGLVSHVVEQNDEGDAAYk	3	Unigene97373_B 4 438 minus strand AU RNA binding protein/enoyl-CoA hydratase [Xenopus (Silurana) tropicalis] >gi	N-Term(iTRAQ8plex); K20(iTRAQ8plex)	1.965e-08	5.26536	3	2751.47	-3.55331	0	1.01578	1.07076	1.06508	1.13372
kPVVDcVVAVPcFFTDAER	2	Unigene78031_OR 3 2345 heat shock 70kDa protein 4 [Xenopus (Silurana) tropicalis] >gi;Unigene101072_B 101 1936 heat shock 70kDa protein 4 [Xenopus laevis] >gi	K1(iTRAQ8plex); N-Term(iTRAQ8plex); C6(Carbamidomethyl); C12(Carbamidomethyl)	4.628e-13	5.26303	3	2817.48	-3.31252	0
eFSNTYGFPIIFk	1	Unigene72793_B 2 274 pyruvate carboxylase, gene 2 [Xenopus (Silurana) tropicalis] >gi	N-Term(iTRAQ8plex); K13(iTRAQ8plex)	7.08e-10	5.26094	2	2171.19	-3.13773	0	0.86237	0.913213	1.07315	1.21985
aDIEEEHLQEHFSQFGPVDk	1	Unigene73633_OR 4 621 minus strand PREDICTED: similar to heterogeneous nuclear ribonucleoprotein A0 isoform 2 [Canis familiaris] >gi	N-Term(iTRAQ8plex); K20(iTRAQ8plex)	2.807e-07	5.2608	4	2963.5	1.41845	0	0.885412	0.87532	0.619564	0.775744
vDDTLIVNAMNTQTEk	1	Unigene97305_B	N-Term(iTRAQ8plex); K16(iTRAQ8plex)	1.28e-09	5.26071	3	2400.29	-1.33814	0	0.80528	0.870267	1.0815	1.29654
vSLSQNDNIVEISSSSVPAVSEk	1	Unigene101364_B	N-Term(iTRAQ8plex); K23(iTRAQ8plex)	1.784e-12	5.26063	3	2997.62	-0.536396	0	1.34458	1.43623	0.996671	0.951209
sVQcVAGIGEVLGQR	2	Unigene62745_B 55 234 minus strand barrier-to-autointegration factor A [Xenopus laevis] >gi	N-Term(iTRAQ8plex); C4(Carbamidomethyl)	6.196e-10	5.25999	3	1877.02	-2.56548	0	1.55401	1.30956	0.95716	0.483513
rIDLTGNVIEEIEEk	14	Unigene64196_OR 3 350 osteoglycin [Xenopus laevis] >gi	N-Term(iTRAQ8plex); K15(iTRAQ8plex)	9.228e-08	5.25835	3	2366.33	-4.79839	1	0.952656	1.00772	1.18241	1.1739
sFVTGPDNLITFHDR	1	Unigene91844_B	N-Term(iTRAQ8plex)	2.893e-09	5.25825	3	2023.05	-3.65226	0	1.08628	1.15877	0.978587	1.18783
sLGGDIADSVFDcTHLVTDR	1	Unigene88577_B	N-Term(iTRAQ8plex); C13(Carbamidomethyl)	2.497e-11	5.25787	3	2482.21	-4.31688	0	1.1904	0.958892	0.850294	0.726327
dVyIVQDLMETDLYk	1	Unigene77294_OR 29 1108 minus strand mitogen-activated protein kinase 1 [Xenopus (Silurana) tropicalis] >gi	N-Term(iTRAQ8plex); Y3(iTRAQ8plex); K15(iTRAQ8plex)	2.932e-09	5.25763	3	2757.5	-6.28128	0	1.14649	0.926153	0.997354	1.1206
vSDNLIVQFATVSEEk	5	Unigene96596_B 182 745 interleukin enhancer-binding factor 3 [Xenopus (Silurana) tropicalis] >gi	N-Term(iTRAQ8plex); K16(iTRAQ8plex)	4.629e-08	5.25633	3	2387.31	-6.55227	0	0.911172	0.971452	0.690741	0.6807
lSSGADDDPLIDLTLIR	1	Unigene100058_B 2 1048 tripartite motif-containing 28 [Xenopus laevis] >gi	N-Term(iTRAQ8plex)	1.466e-09	5.25548	2	2118.16	-0.771763	0	1.15018	0.943133	1.4872	1.28511
sDALETLGLLNHFQmk	2	Unigene76373_OR 7 858 heterogeneous nuclear ribonucleoprotein L [Xenopus laevis] >gi	N-Term(iTRAQ8plex); M15(Oxidation); K16(iTRAQ8plex)	1.296e-09	5.25485	3	2441.32	-4.9891	0	1.04816	0.988296	2.06007	1.63751
sEDcLcAVFSNyIR	22	Unigene54571_B	N-Term(iTRAQ8plex); C4(Carbamidomethyl); C6(Carbamidomethyl); Y12(iTRAQ8plex)	4.933e-10	5.25474	3	2342.17	-1.82524	0	0.942595	0.930634	0.238957	0.220556
lTSFNANNNLIk	3	Unigene64196_OR 3 350 osteoglycin [Xenopus laevis] >gi	N-Term(iTRAQ8plex); K12(iTRAQ8plex)	1.204e-10	5.25338	2	1957.12	-4.16529	0	0.897669	0.924512	1.32333	1.25783
gDGTFVDmAASAGVDDTYQHGR	1	Unigene75820_OR 2 853 RecName: Full=Cartilage acidic protein 1; AltName: Full=ASPIC; Flags: Precursor >gi	N-Term(iTRAQ8plex); M8(Oxidation)	5.281e-12	5.25192	3	2590.18	-0.345543	0	1.18121	1.08918	0.620704	0.694948
mGAIQHPDADSFNTVAEIVGSk	2	Unigene100715_B 86 1495 plasma glutamate carboxypeptidase precursor [Xenopus laevis] >gi	N-Term(iTRAQ8plex); K22(iTRAQ8plex)	2.219e-08	5.25093	3	2895.5	-4.02773	0	0.839199	0.803559	0.521053	0.446977
hVQSVIGTLEEQLTNLR	2	Unigene18502_OR 1 414 keratin 13 [Xenopus laevis] >gi;Unigene100865_B 251 1504 keratin 13 [Xenopus laevis] >gi	N-Term(iTRAQ8plex)	3.976e-09	5.25084	3	2241.25	-1.24327	0
eALkDTYDDLSDLTGSQR	4	Unigene97444_B 65 583 progesterone receptor membrane component 1 [Xenopus (Silurana) tropicalis] >gi	N-Term(iTRAQ8plex); K4(iTRAQ8plex)	4.031e-11	5.25072	2	2635.36	-3.58877	1	1.05002	0.937356	0.859923	0.883208
nLIGTYMcIcGPGFQR	1	Unigene78048_OR;Unigene100077_B 5 1276 fibrillin 1, isoform CRA_a [Rattus norvegicus] >gi	N-Term(iTRAQ8plex); C8(Carbamidomethyl); C10(Carbamidomethyl)	2.38e-08	5.25055	3	2191.07	-2.25596	0
fTQAGSEVSALLGR	6	Unigene69860_B	N-Term(iTRAQ8plex)	2.721e-09	5.2489	3	1739.96	-1.8336	0	1.05377	1.01131	0.970363	0.869497
vLSMAPGLTSVEIIPFR	2	Unigene98000_B 2 877 3'-phosphoadenosine 5'-phosphosulfate synthase 2 [Xenopus laevis] >gi	N-Term(iTRAQ8plex)	7.331e-09	5.24871	3	2134.23	0.827163	0	1.01603	0.933837	1.04269	0.95643
gNDHQASLEPSELAELVR	4	Unigene99577_B	N-Term(iTRAQ8plex)	1.809e-10	5.24867	3	2269.17	-2.05291	0	1.30755	1.20294	0.923342	0.808848
qLcDNAGFDATNILNk	1	Unigene56409_OR	N-Term(iTRAQ8plex); C3(Carbamidomethyl); K16(iTRAQ8plex)	2.624e-12	5.24865	2	2402.25	-5.55062	0	0.956819	0.941684	0.808494	0.794702
dTGGEEDkPATASADSELSAk	2	Unigene99779_B 66 758 EF hand domain family, member D1 [Xenopus (Silurana) tropicalis] >gi	N-Term(iTRAQ8plex); K8(iTRAQ8plex); K21(iTRAQ8plex)	2.342e-08	5.24816	3	2991.54	-3.91799	0	1.08145	1.01732	1.22827	1.21586
lcNFVLDEDEVYQIMSk	2	Unigene100815_B	N-Term(iTRAQ8plex); C2(Carbamidomethyl); K17(iTRAQ8plex)	6.974e-10	5.24781	2	2711.38	-4.6395	0	0.901773	1.06144	1.52222	1.293
eHADPFmEELNPGDASEPDGR	4	Unigene97426_B 1 816 minus strand RecName: Full=Cartilage acidic protein 1; AltName: Full=ASPIC; Flags: Precursor >gi	N-Term(iTRAQ8plex); M7(Oxidation)	1.766e-07	5.2465	3	2633.15	-7.56093	0	0.998857	1.10714	0.394803	0.333762
iQNVIYLTGPDGEk	1	Unigene15828_B	N-Term(iTRAQ8plex); K14(iTRAQ8plex)	7.323e-10	5.24601	2	2155.21	-3.37975	0	1.12419	0.830291	0.588972	0.597729
eILILLQGVHQk	3	Unigene50514_OR	N-Term(iTRAQ8plex); K12(iTRAQ8plex)	1.071e-09	5.24491	3	1999.25	-2.21149	0	1.1731	0.927292	1.33209	1.86533
gASQQGMTVYGLPR	2	Unigene100339_B 45 932 calponin 2 [Xenopus (Silurana) tropicalis] >gi	N-Term(iTRAQ8plex)	1.05e-11	5.24409	2	1768.93	-3.37632	0	0.952915	1.13909	1.74635	1.33665
dVDEIEAWISEk	3	Unigene78117_OR 2 5464 minus strand spectrin, alpha, non-erythrocytic 1 (alpha-fodrin) [Xenopus (Silurana) tropicalis] >gi	N-Term(iTRAQ8plex); K12(iTRAQ8plex)	8.37e-10	5.24392	2	2042.08	-3.82758	0	0.999146	1.12815	1.25196	1.23757
eAAENSLVAYk	3	Unigene89424_B 2 457 minus strand tyrosine 3-monooxygenase/tryptophan 5-monooxygenase activation protein, epsilon polypeptide [Xenopus laevis] >gi	N-Term(iTRAQ8plex); K11(iTRAQ8plex)	4.828e-08	5.24237	2	1803	-6.06532	0	1.09621	1.22689	1.23224	1.16472
mSDILDEGITIVEDVNk	1	Unigene17467_B 36 1802 minus strand syntaxin binding protein 2 [Xenopus (Silurana) tropicalis] >gi	N-Term(iTRAQ8plex); K17(iTRAQ8plex)	4.448e-07	5.24206	3	2499.35	1.54364	0	0.951369	1.04066	0.946617	0.998321
sLEEVATEIEPYLk	2	Unigene101374_B	N-Term(iTRAQ8plex); K14(iTRAQ8plex)	1.704e-08	5.24196	2	2229.24	-4.10564	0	0.912522	0.896926	1.74773	1.76174
lTLSEVASVFPDDSIFQk	1	Unigene898_B	N-Term(iTRAQ8plex); K18(iTRAQ8plex)	1.097e-09	5.24168	3	2604.44	0.415382	0	0.816429	0.972346	1.53425	0.962363
tDASNASSFLDSDELER	1	Unigene99644_B 3 1154 RNA binding motif protein 39 [Xenopus (Silurana) tropicalis] >gi	N-Term(iTRAQ8plex)	4.592e-13	5.24118	2	2161.02	-0.0362378	0	1.07093	1.10412	0.610015	0.557964
iQAVEmGDLSTLPNLYR	3	Unigene99366_B 95 1093 biglycan [Xenopus laevis] >gi	N-Term(iTRAQ8plex); M6(Oxidation)	4.05e-08	5.24009	3	2240.18	-5.21857	0	1.15158	1.05872	1.06755	1.02354
ekAPSIIFIDELDAIGTk	1	Unigene99576_B	N-Term(iTRAQ8plex); K2(iTRAQ8plex); K18(iTRAQ8plex)	1.616e-09	5.23988	3	2872.66	-6.61355	1	1.0389	1.02375	1.78594	2.0567
sAGFLEEVTLVTAQR	8	Unigene78112_OR 5 3439 laminin subunit gamma-1 precursor [Xenopus (Silurana) tropicalis] >gi;Unigene101275_B 333 2438 minus strand laminin subunit gamma-1 precursor [Xenopus (Silurana) tropicalis] >gi	N-Term(iTRAQ8plex)	4.583e-11	5.2397	2	1925.07	1.21597	0
lTSAVSSLPELLEk	2	Unigene77316_OR 2 1291 sec1 family domain containing 1 [Xenopus (Silurana) tropicalis] >gi;Unigene100652_B 23 1543 minus strand sec1 family domain containing 1 [Xenopus (Silurana) tropicalis] >gi	N-Term(iTRAQ8plex); K14(iTRAQ8plex)	7.293e-07	5.23891	2	2095.26	4.09092	0
vVLAYEPVWAIGTGk	8	Unigene25198_OR	N-Term(iTRAQ8plex); K15(iTRAQ8plex)	4.78e-12	5.23776	2	2211.29	-3.06832	0	1.04423	1.0079	1.08234	1.15144
lTEIINTDHENVk	2	Unigene97081_B 116 787 minus strand glycerol-3-phosphate dehydrogenase 1 (soluble) [Xenopus laevis] >gi;Unigene99722_B 66 1118 minus strand glycerol-3-phosphate dehydrogenase 1-like protein [Xenopus (Silurana) tropicalis] >gi	N-Term(iTRAQ8plex); K13(iTRAQ8plex)	1.385e-10	5.23694	2	2134.19	-4.28165	0
gSFSEQGINEFLR	2	Unigene48265_OR 1 228 minus strand protein disulfide isomerase A6 [Xenopus (Silurana) tropicalis] >gi	N-Term(iTRAQ8plex)	2.245e-10	5.23549	2	1787.92	-1.01857	0	1.07674	1.40789	0.736884	0.63551
gkLPIVNDSDELVAIIAR	1	Unigene20510_OR 1 1041 minus strand inosine monophosphate dehydrogenase 1 [Xenopus (Silurana) tropicalis] >gi	N-Term(iTRAQ8plex); K2(iTRAQ8plex)	4.556e-12	5.23517	3	2531.49	-5.65691	1	1.02902	0.97858	1.73419	1.59576
eEAPHTLQALQSPk	1	Unigene73511_OR	N-Term(iTRAQ8plex); K14(iTRAQ8plex)	1.653e-09	5.23368	3	2157.21	-1.89326	0	0.937608	0.808369	0.887376	0.98424
eAFNNQLPFLFk	1	Unigene75520_OR;Unigene99882_B	N-Term(iTRAQ8plex); K12(iTRAQ8plex)	8.106e-08	5.23326	2	2076.17	-3.52081	0
cPTIASAIAAVNALHGR	1	Unigene47676_OR 3 182 minus strand RNA binding motif protein 39 [Xenopus (Silurana) tropicalis] >gi	N-Term(iTRAQ8plex); C1(Carbamidomethyl)	1.024e-10	5.23313	3	2026.11	-3.74419	0	0.992902	0.873947	1.30256	1.20219
qYIEQGLPVPDELITR	1	Unigene13186_OR	N-Term(iTRAQ8plex)	1.446e-06	5.23225	2	2175.19	-4.94065	0	1.52595	1.27893	1.39352	0.899583
nYTVEDGDIIFFk	2	Unigene92387_B 2 532 obg-like ATPase 1 [Xenopus laevis] >gi	N-Term(iTRAQ8plex); K13(iTRAQ8plex)	9.865e-08	5.23185	2	2169.16	-4.87773	0	0.956701	1.03753	1.04899	1.13962
sTTcTIVTYQTIk	2	Unigene77500_OR;Unigene100447_B	N-Term(iTRAQ8plex); C4(Carbamidomethyl); K13(iTRAQ8plex)	1.409e-10	5.23158	2	2124.18	-3.64129	0
tLGQWIAAHPDcLGTk	2	Unigene75520_OR;Unigene99882_B	N-Term(iTRAQ8plex); C12(Carbamidomethyl); K16(iTRAQ8plex)	2.009e-09	5.23147	3	2376.29	-3.37358	0
dGEGRPDEEWIFVASk	3	Unigene29458_B	N-Term(iTRAQ8plex); K16(iTRAQ8plex)	3.577e-07	5.22924	2	2443.26	-3.16046	0	1.04967	0.978925	1.00727	1.02269
aASDIAmTELPPTHPIR	6	Unigene89424_B 2 457 minus strand tyrosine 3-monooxygenase/tryptophan 5-monooxygenase activation protein, epsilon polypeptide [Xenopus laevis] >gi	N-Term(iTRAQ8plex); M7(Oxidation)	8.683e-08	5.2289	3	2140.13	-2.75749	0	0.998237	1.05936	0.666198	0.554759
vTcLDLNPNFQTFLGk	3	Unigene86921_B 1 408 minus strand methyltransferase like 7A [Xenopus laevis] >gi	N-Term(iTRAQ8plex); C3(Carbamidomethyl); K16(iTRAQ8plex)	9.725e-11	5.22852	2	2475.35	-2.88393	0	0.968165	0.974809	1.45749	1.47536
dyPDFDAGQDAETLYk	2	Unigene74237_OR	N-Term(iTRAQ8plex); Y2(iTRAQ8plex); K16(iTRAQ8plex)	8.51e-09	5.2275	3	2760.4	-5.47635	0	1.11856	1.43934	1.15858	1.28025
tSIDMILScFGk	5	Unigene29393_OR 2 166 RecName: Full=Arginase, hepatic >gi	N-Term(iTRAQ8plex); C9(Carbamidomethyl); K12(iTRAQ8plex)	1.661e-09	5.22722	2	1980.07	-5.17263	0	1.06521	1.1663	1.52699	2.02133
sGYISAASMPAAVQAAGFQLNEQLHQLLVR	2	Unigene98887_B	N-Term(iTRAQ8plex)	1.287e-11	5.22701	3	3474.85	1.36652	0	0.889875	1.17179	0.49563	0.449425
aPQETYADIGGLDNQIQEIk	1	Unigene76678_OR	N-Term(iTRAQ8plex); K20(iTRAQ8plex)	2.692e-08	5.22531	3	2811.49	-1.81005	0	1.0827	1.07104	1.49046	1.50538
eGGIGEAVASALAGEPGFIVQSLAVk	1	Unigene100603_B 1 1476 transketolase-like 2 [Xenopus (Silurana) tropicalis] >gi	N-Term(iTRAQ8plex); K26(iTRAQ8plex)	1.853e-11	5.22452	3	3078.72	-3.27204	0	1.0471	1.07364	2.49363	2.72998
iAEVEENkPLDEDPSVDSILSk	3	Unigene77869_OR	N-Term(iTRAQ8plex); K8(iTRAQ8plex); K22(iTRAQ8plex)	5.137e-11	5.22435	3	3339.83	-1.1277	0	1.22853	1.4843	0.589155	0.778577
vQVELENVTVLLSEAETk	10	Unigene78116_OR;Unigene101389_B	N-Term(iTRAQ8plex); K18(iTRAQ8plex)	6.294e-09	5.2228	3	2609.49	0.550493	0
fLAAANLGVVPSGQNNVHR	1	Unigene101383_B 3 3125 minus strand adaptor-related protein complex 3, beta 1 subunit [Xenopus laevis] >gi	N-Term(iTRAQ8plex)	1.015e-08	5.22256	3	2268.25	-1.51671	0	1.32918	1.19997	1.34648	1.09456
tSRPENAVIYNNNEEFk	3	Unigene97724_B 1 684 transketolase [Xenopus (Silurana) tropicalis] >gi	N-Term(iTRAQ8plex); K17(iTRAQ8plex)	7.632e-07	5.22236	3	2633.37	-3.3518	0	1.0429	1.00361	1.07794	0.899591
GyEALTTPVLEYYQNk	2	Unigene64432_B	Y2(iTRAQ8plex); K16(iTRAQ8plex)	2.544e-06	5.22201	3	2497.33	-3.83803	0	0.9681	1.20186	0.89355	0.984041
aHNQDLGLAGScLQR	1	Unigene1011_B	N-Term(iTRAQ8plex); C12(Carbamidomethyl)	1.627e-11	5.22178	2	1943.99	-3.81928	0	0.976728	0.835381	2.12492	1.59859
nTDLGFVLNEPFEETTADGR	1	Unigene81748_B	N-Term(iTRAQ8plex)	1.511e-11	5.22168	3	2529.23	-4.49972	0	1.33085	0.997826	0.645601	0.573452
lVEVMFVTNPAIQHR	1	Unigene19923_OR	N-Term(iTRAQ8plex)	9.092e-09	5.21925	3	2058.14	-1.6215	0	0.983941	0.959518	1.05986	1.14626
qVELALWDTAGQEDYDR	3	Unigene99067_B;Unigene96217_B 116 703 ras homolog gene family, member B [Xenopus laevis] >gi;Unigene87081_B	N-Term(iTRAQ8plex)	1.327e-12	5.21859	2	2313.13	-1.66571	0
sLLLNPGSPQPILQcLk	2	Unigene59364_OR	N-Term(iTRAQ8plex); C15(Carbamidomethyl); K17(iTRAQ8plex)	5.978e-08	5.21635	3	2486.46	-2.93629	0	1.098	1.11771	1.00626	1.06494
iEDPNQFVPLNTNPTDVLQk	1	Unigene14133_OR	N-Term(iTRAQ8plex); K20(iTRAQ8plex)	4.561e-08	5.21492	3	2890.56	-4.45524	0	1.1069	0.889466	0.916355	0.875365
qIESAADFTAFLAcAGDk	2	Unigene77885_B	N-Term(iTRAQ8plex); C14(Carbamidomethyl); K18(iTRAQ8plex)	3.008e-09	5.21477	3	2523.29	-5.88849	0	0.77713	0.847227	0.919491	0.970234
gTMTAGHNVADLVVILk	4	Unigene65258_OR 3 362 minus strand interleukin enhancer-binding factor 2 homolog [Xenopus (Silurana) tropicalis] >gi	N-Term(iTRAQ8plex); K17(iTRAQ8plex)	6.039e-07	5.21299	3	2347.35	-3.82403	0	1.20246	1.02818	1.08676	0.853512
eHQLLASDVEIPELATETk	2	Unigene78078_OR 60 2273 vesicle-fusing ATPase [Xenopus (Silurana) tropicalis] >gi	N-Term(iTRAQ8plex); K19(iTRAQ8plex)	5.209e-08	5.21295	3	2731.48	-6.79314	0	1.19872	1.10272	0.820531	0.674773
eEEGALSPILAHGGVR	1	Unigene16149_OR 113 283 minus strand adaptor-related protein complex 1, mu 1 subunit [Xenopus laevis] >gi	N-Term(iTRAQ8plex)	1.177e-07	5.21263	3	1939.05	-4.38737	0	1.30534	0.972093	0.749782	0.793603
iPIHNEDITYDELVLMMQR	2	Unigene86738_B	N-Term(iTRAQ8plex)	6.548e-09	5.21124	3	2634.36	0.00519754	0	1.13541	0.941335	1.04089	0.929196
mPSVSLPDFDLNVk	2	Unigene101214_B 3 2225 neuroblast differentiation-associated protein AHNAK isoform 1 [Homo sapiens] >gi	N-Term(iTRAQ8plex); K14(iTRAQ8plex)	3.159e-06	5.21072	2	2170.2	-3.80475	0	0.902614	1.04154	1.72314	1.52571
fVSVEELMDAAk	2	Unigene77879_OR 278 1726 t-complex 11-like 1 [Xenopus laevis] >gi	N-Term(iTRAQ8plex); K12(iTRAQ8plex)	4.252e-10	5.21058	2	1947.07	-3.04962	0	1.02027	0.971907	0.762196	0.871703
gHVEMLAPTVQELASLEk	1	Unigene86922_B 3 251 ATP-dependent RNA helicase DDX1 [Xenopus (Silurana) tropicalis] >gi	N-Term(iTRAQ8plex); K18(iTRAQ8plex)	1.228e-08	5.20809	4	2560.42	-4.44438	0	0.752489	0.973704	1.18503	1.13343
tTGIVLDSGDGVTHNVPIYEGYALPHAImR	2	Unigene91764_B;Unigene14463_B 2 457 PREDICTED: actin, alpha cardiac muscle 1 isoform 3 [Macaca mulatta] >gi	N-Term(iTRAQ8plex); M29(Oxidation)	3.452e-06	5.20691	4	3516.8	-2.15464	0
dHQPcIIFMDEIDAIGGR	1	Unigene98463_B 2 937 minus strand proteasome (prosome, macropain) 26S subunit, ATPase, 6 [Rattus norvegicus] >gi	N-Term(iTRAQ8plex); C5(Carbamidomethyl)	1.113e-08	5.2064	3	2391.17	-1.77044	0	1.07411	1.11236	1.54128	1.59609
lccPVALTQEVTNALQDSLEk	1	Unigene100151_B	N-Term(iTRAQ8plex); C2(Carbamidomethyl); C3(Carbamidomethyl); K21(iTRAQ8plex)	3.256e-09	5.20497	3	2997.57	-3.96063	0	0.814703	1.08354	0.834268	0.905384
vAEPHGFPPEEIFDLEGk	5	Unigene99577_B	N-Term(iTRAQ8plex); K18(iTRAQ8plex)	1.726e-06	5.20437	3	2619.39	0.517736	0	1.22267	1.26262	1.15927	1.05034
tLLDGAMAcLk	3	Unigene69845_B	N-Term(iTRAQ8plex); C9(Carbamidomethyl); K11(iTRAQ8plex)	4.723e-08	5.20431	2	1801.01	-3.0366	0	0.862711	0.96052	0.328736	0.302127
fMQTFVLAPEGSVANk	1	Unigene77352_OR 1 1284 minus strand GTPase activating protein (SH3 domain) binding protein 1 [Xenopus (Silurana) tropicalis] >gi	N-Term(iTRAQ8plex); K16(iTRAQ8plex)	4.214e-08	5.20352	3	2347.28	-6.28399	0	1.0198	1.32685	1.18062	1.29953
iFAASLEQSDVELQDLIk	7	Unigene38799_B 1 174 minus strand sialic acid acetylesterase [Xenopus laevis] >gi	N-Term(iTRAQ8plex); K18(iTRAQ8plex)	2.36e-09	5.2021	3	2627.46	-6.09662	0	0.990237	1.10629	1.36781	1.32068
iAQDLEMYGINYFEIk	14	Unigene90510_B 3 479 minus strand ezrin [Xenopus laevis] >gi	N-Term(iTRAQ8plex); K16(iTRAQ8plex)	3.427e-09	5.20179	2	2555.35	-7.50779	0	0.919864	1.04365	1.02771	1.10016
aLAGcPLPcPANSQYk	9	Unigene58302_B	N-Term(iTRAQ8plex); C5(Carbamidomethyl); C9(Carbamidomethyl); K16(iTRAQ8plex)	5.466e-07	5.20176	2	2355.24	-1.229	0	0.866743	0.931141	0.484256	0.454393
yLIATSEQPIAALHR	6	Unigene101019_B 75 1607 seryl-tRNA synthetase [Xenopus laevis] >gi	N-Term(iTRAQ8plex)	6.958e-09	5.20048	3	1987.12	-2.09344	0	0.930808	1.2032	1.05474	0.849773
vEAYEFLTPPEDAPk	4	Unigene95287_B	N-Term(iTRAQ8plex); K15(iTRAQ8plex)	2.526e-07	5.20019	2	2314.23	-4.64954	0	0.924732	0.990351	1.16723	1.2299
dLVPGDIVEVAVGDk	2	Unigene3185_OR 121 3246 ATPase, Ca++ transporting, slow twitch 2 [Xenopus laevis] >gi	N-Term(iTRAQ8plex); K15(iTRAQ8plex)	2.248e-13	5.1997	2	2134.21	-4.30199	0	1.12832	1.02153	0.654143	0.889909
sIDEIQAMDQDDESLR	2	Unigene71612_OR 1 513 Rho GDP dissociation inhibitor (GDI) alpha [Xenopus laevis] >gi	N-Term(iTRAQ8plex)	1.491e-11	5.19847	2	2169.02	-3.94109	0	1.10094	1.27314	0.937937	0.906643
aFTEITPTFFEEHLLGR	1	Unigene99478_B	N-Term(iTRAQ8plex)	1.414e-09	5.19731	3	2312.21	-3.73397	0	0.98932	1.09146	0.925638	0.949165
sTAGDTHLGGEDFDNR	6	Unigene74033_OR;Unigene23299_B;Unigene94356_B	N-Term(iTRAQ8plex)	7.163e-09	5.19729	2	1995.93	-1.37833	0
vVQcSDLGLTSVPk	6	Unigene99366_B 95 1093 biglycan [Xenopus laevis] >gi	N-Term(iTRAQ8plex); C4(Carbamidomethyl); K14(iTRAQ8plex)	1.368e-11	5.19547	2	2111.19	-5.23848	0	1.09773	1.08848	1.1694	0.950176
tVTVTVIPAVIFEHIIk	1	Unigene69080_OR 1 393 similar to syndecan binding protein (syntenin) [Xenopus laevis] >gi	N-Term(iTRAQ8plex); K17(iTRAQ8plex)	2.874e-09	5.19499	3	2488.54	0.0240324	0	0.627874	0.868334	0.759803	0.778181
vVQVLNADAMVVk	1	Unigene100746_B 2 1600 staphylococcal nuclease and tudor domain containing 1 [Xenopus (Silurana) tropicalis] >gi	N-Term(iTRAQ8plex); K13(iTRAQ8plex)	7.216e-11	5.19422	2	1994.19	-2.68465	0	0.85369	0.872024	0.658809	0.638409
eYLNLLIcEESHLk	2	Unigene18078_OR;Unigene101398_B	N-Term(iTRAQ8plex); C8(Carbamidomethyl); K14(iTRAQ8plex)	5.267e-09	5.19413	3	2369.29	-4.68497	0
sVTELNEPLSNEDR	1	Unigene77599_OR 71 811 tyrosine 3-monooxygenase/tryptophan 5-monooxygenase activation protein, eta polypeptide [Xenopus (Silurana) tropicalis] >gi	N-Term(iTRAQ8plex)	8.706e-10	5.19306	2	1906.96	-0.966129	0	0.995022	1.04295	1.57241	1.55519
lIGIGPETVGLQEFLDGk	2	Unigene68810_OR	N-Term(iTRAQ8plex); K18(iTRAQ8plex)	4.407e-09	5.19184	2	2494.44	-1.07243	0	0.879544	0.923277	1.4032	1.36191
tMTSNAIAAMLSTILYSR	1	Unigene98134_B	N-Term(iTRAQ8plex)	1.259e-13	5.19125	2	2248.2	0.737243	0	0.582768	0.67987	1.01067	1.06333
vLQNQLSAFGEYVSEIMPk	1	Unigene98171_B	N-Term(iTRAQ8plex); K19(iTRAQ8plex)	4.504e-11	5.19118	3	2761.49	-4.20087	0	1.03082	1.07264	1.09087	1.02496
aALAGGTTMIIDHVVPEPESSLTEAFEk	5	Unigene97140_B 1 792 dihydropyrimidinase-related protein 3 [Xenopus (Silurana) tropicalis] >gi	N-Term(iTRAQ8plex); K28(iTRAQ8plex)	5.495e-06	5.19043	3	3521.85	-3.20965	0	0.842862	1.00388	0.697876	0.587686
kLADDNTIGQEEIQQR	1	Unigene78117_OR 2 5464 minus strand spectrin, alpha, non-erythrocytic 1 (alpha-fodrin) [Xenopus (Silurana) tropicalis] >gi	N-Term(iTRAQ8plex); K1(iTRAQ8plex)	7.482e-10	5.18963	3	2466.32	-6.75029	1	0.93238	1.01445	0.830321	0.931181
vLHEAEGHIVTcETNTGEVYR	1	Unigene93305_B 106 483 minus strand small nuclear ribonucleoprotein Sm D3 [Homo sapiens] >gi	N-Term(iTRAQ8plex); C12(Carbamidomethyl)	1.8e-11	5.18879	3	2718.35	0.372535	0	0.917067	1.29083	0.629238	0.667912
eNDEISFATLVER	11	Unigene68006_OR 1 414 minus strand glutamine--fructose-6-phosphate transaminase 1 [Xenopus laevis] >gi	N-Term(iTRAQ8plex)	2.454e-09	5.18873	2	1826.93	-6.63576	0	1.09884	1.08579	0.957068	0.881205
lASGcDGTEIPDEVk	1	Unigene86278_B	N-Term(iTRAQ8plex); C5(Carbamidomethyl); K15(iTRAQ8plex)	2.682e-10	5.18823	2	2199.14	0.997455	0	1.01184	1.13928	1.21576	1.5356
vTEGLTDVILyHQPDDk	3	Unigene72801_OR;Unigene92099_B	N-Term(iTRAQ8plex); Y11(iTRAQ8plex); K17(iTRAQ8plex)	3.445e-05	5.18801	4	2855.61	5.26366	0
dQEGQDVLLFIDNIFR	1	Unigene69860_B	N-Term(iTRAQ8plex)	3.83e-08	5.18716	3	2226.17	-1.75458	0	0.737088	0.232856	0.853172	0.81902
hNAEVAAFHLDR	1	Unigene100163_B 346 1308 minus strand family with sequence similarity 20, member B [Xenopus laevis] >gi	N-Term(iTRAQ8plex)	3.639e-09	5.18646	3	1683.89	-0.408409	0	0.98883	0.954302	0.598285	0.697941
gPQLDLETSDIAIEYPEGk	2	Unigene101214_B 3 2225 neuroblast differentiation-associated protein AHNAK isoform 1 [Homo sapiens] >gi	N-Term(iTRAQ8plex); K19(iTRAQ8plex)	2.667e-08	5.18536	2	2683.42	-2.53359	0	1.30556	1.38844	1.03521	0.978251
lADDNTIGQEEIQQR	3	Unigene78117_OR 2 5464 minus strand spectrin, alpha, non-erythrocytic 1 (alpha-fodrin) [Xenopus (Silurana) tropicalis] >gi	N-Term(iTRAQ8plex)	4.922e-13	5.18501	2	2034.04	-2.15871	0	1.17326	0.953236	1.13664	0.892955
vQcVGDDIAWMk	2	Unigene100682_B 2 1285 phosphoenolpyruvate carboxykinase 1, cytosolic [Xenopus (Silurana) tropicalis] >gi	N-Term(iTRAQ8plex); C3(Carbamidomethyl); K12(iTRAQ8plex)	4.052e-11	5.18477	2	2030.06	-5.24116	0	0.876145	1.00898	1.03636	1.00175
lANPSVANEVLVSVENTLR	1	Unigene101178_B 420 1934 ectonucleoside triphosphate diphosphohydrolase 1 [Xenopus (Silurana) tropicalis] >gi	N-Term(iTRAQ8plex)	3.727e-16	5.18443	2	2329.3	-2.06414	0	1.06475	0.978797	1.69105	1.16234
gTLcGLcGTYDENR	8	Unigene101391_B	N-Term(iTRAQ8plex); C4(Carbamidomethyl); C7(Carbamidomethyl)	5.019e-09	5.18443	2	1919.88	-4.39211	0	1.15565	0.984157	0.428597	0.296715
eLAVLLGMLDPDEk	2	Unigene63612_OR	N-Term(iTRAQ8plex); K14(iTRAQ8plex)	7.966e-11	5.18414	2	2151.22	-0.97744	0	1.01157	0.96582	0.395787	0.435564
gESGSPGAPGPAGEEGk	1	Unigene71164_OR 4 501 collagen, type III, alpha 1 (Ehlers-Danlos syndrome type IV, autosomal dominant) [Xenopus laevis] >gi	N-Term(iTRAQ8plex); K17(iTRAQ8plex)	3.533e-09	5.18385	2	2092.06	-6.56071	0	0.862522	0.877532	2.51624	1.48968
dAGEGGLSLAIEGPSk	4	Unigene100890_B	N-Term(iTRAQ8plex); K16(iTRAQ8plex)	1.795e-10	5.1838	2	2109.15	-5.78707	0	1.15225	1.19271	1.10398	1.0602
aFPNAAPVSAQPGk	1	Unigene18199_OR 3 593 drebrin-like [Xenopus (Silurana) tropicalis] >gi	N-Term(iTRAQ8plex); K14(iTRAQ8plex)	5.041e-09	5.18306	2	1963.11	-3.88248	0	1.00635	0.855601	2.64167	2.58629
sITSSDLSADDEASLLER	3	Unigene92890_B	N-Term(iTRAQ8plex)	2.924e-13	5.183	2	2213.09	-7.18463	0	1.0534	0.783785	0.685625	0.606087
lQEAGLTFTQk	2	Unigene77606_B 1 306 minus strand voltage-dependent anion channel 3 [Xenopus laevis] >gi	N-Term(iTRAQ8plex); K11(iTRAQ8plex)	1.687e-08	5.18287	2	1844.07	-0.873147	0	0.99591	1.02929	1.3159	1.44059
kEELIFIFWAPDcAPLk	2	Unigene94413_B 204 611 cofilin-1 [Sus scrofa] >gi	N-Term(iTRAQ8plex); K1(iTRAQ8plex); C13(Carbamidomethyl); K17(iTRAQ8plex)	2.003e-10	5.1819	3	2989.68	-7.61444	1	0.870749	0.876035	1.17013	1.45448
tmTSNAIAAMLSTILYSR	1	Unigene98134_B	N-Term(iTRAQ8plex); M2(Oxidation)	3.651e-11	5.18096	3	2264.19	-1.47593	0	0.868436	0.384465	0.574426	0.560065
sNTEDQILYQTER	1	Unigene98850_B	N-Term(iTRAQ8plex)	9.491e-11	5.17987	2	1900.95	-2.78306	0	0.909484	1.02213	0.836701	0.969259
vGVVQySHEGTFEAIQLNDPR	2	Unigene78107_OR	N-Term(iTRAQ8plex); Y6(iTRAQ8plex)	1.658e-11	5.17945	3	2967.58	0.395518	0	1.05336	1.25562	0.948046	0.899404
vLIFQEENEIPASVFVk	4	Unigene75365_OR	N-Term(iTRAQ8plex); K17(iTRAQ8plex)	2.688e-08	5.17932	3	2570.47	0.458164	0	1.03382	0.979749	1.0853	1.08675
iTSEALLVTQQLVk	2	Unigene20290_OR	N-Term(iTRAQ8plex); K14(iTRAQ8plex)	2.969e-13	5.17821	2	2151.31	-3.55191	0	1.05331	1.05386	0.834317	0.943776
fEEYGSVLEcDIVk	3	Unigene89295_B	N-Term(iTRAQ8plex); C10(Carbamidomethyl); K14(iTRAQ8plex)	7.442e-10	5.17813	2	2296.19	-3.14136	0	0.907179	1.03193	1.37252	1.12815
lTFDTTFSPNTGk	6	Unigene51162_B 2 199 minus strand voltage-dependent anion channel 2-2 [Salmo salar] >gi	N-Term(iTRAQ8plex); K13(iTRAQ8plex)	5.691e-09	5.17729	2	2037.11	-1.88592	0	0.967563	1.01792	1.43202	1.25957
yQELIFEELSk	4	Unigene95448_B 2 667 minus strand family with sequence similarity 129, member B [Xenopus laevis] >gi	N-Term(iTRAQ8plex); K11(iTRAQ8plex)	2.476e-08	5.17699	2	2007.12	-3.76538	0	0.861364	1.03152	2.15048	2.58656
qETEVELYNEFPEPIk	1	Unigene97874_B 76 696 RAB7A, member RAS oncogene family [Xenopus (Silurana) tropicalis] >gi	N-Term(iTRAQ8plex); K16(iTRAQ8plex)	3.575e-08	5.17685	3	2573.35	-5.58547	0	1.08209	1.04636	0.832172	0.755753
rLPDIPGVTSPITAVEPPk	2	Unigene52236_OR 2 169 minus strand MGC83416 protein [Xenopus laevis] >gi	N-Term(iTRAQ8plex); K19(iTRAQ8plex)	7.123e-09	5.17675	3	2595.53	-2.57364	1	2.04148	1.07203	0.669448	0.587019
vIYLEDDDVAAVVDGR	21	Unigene96909_B	N-Term(iTRAQ8plex)	5.038e-14	5.17672	2	2053.07	-1.46801	0	0.932073	0.994797	1.43183	1.6229
iSSVQSIVPALEIANAHR	4	Unigene100887_B 4 1713 minus strand heat shock 60kDa protein 1 (chaperonin) [Xenopus laevis] >gi	N-Term(iTRAQ8plex)	8.197e-09	5.17636	3	2209.26	-2.00138	0	0.950334	0.750087	0.620495	0.574887
eANELQQWINEk	2	Unigene78117_OR 2 5464 minus strand spectrin, alpha, non-erythrocytic 1 (alpha-fodrin) [Xenopus (Silurana) tropicalis] >gi	N-Term(iTRAQ8plex); K12(iTRAQ8plex)	2.407e-08	5.17626	2	2110.13	-4.84406	0	0.956343	1.04969	1.11033	1.17271
eDSLEEVGHTQGPLDGSLYAk	1	Unigene18670_B	N-Term(iTRAQ8plex); K21(iTRAQ8plex)	2.124e-06	5.17543	3	2853.47	-0.627628	0	1.18075	1.06227	0.796199	0.837956
gFcFITFTEEEPVk	2	Unigene68528_OR;Unigene83694_B 2 364 heterogeneous nuclear ribonucleoprotein D (AU-rich element RNA binding protein 1, 37kDa) [Xenopus (Silurana) tropicalis] >gi	N-Term(iTRAQ8plex); C3(Carbamidomethyl); K14(iTRAQ8plex)	2.317e-09	5.17415	2	2312.2	-3.51	0
vVDALGNAIDGk	8	Unigene66559_OR 1 384 minus strand ATP synthase subunit alpha, mitochondrial precursor [Salmo salar] >gi	N-Term(iTRAQ8plex); K12(iTRAQ8plex)	4.141e-10	5.17395	2	1780.03	-5.96245	0	1.00955	1.05852	1.12321	1.08517
hIGmLAGGTGITPmLQLIR	2	Unigene74437_OR 1 657 minus strand NADH-cytochrome b5 reductase 2 [Xenopus laevis] >gi;Unigene98301_B 103 915 minus strand cytochrome b5 reductase 3 [Xenopus (Silurana) tropicalis] >gi	N-Term(iTRAQ8plex); M4(Oxidation); M14(Oxidation)	1.084e-09	5.17333	3	2315.27	-5.98856	0
sNImDATTAQNLQDGLTSIEEVSR	1	Unigene77982_OR;Unigene101290_B	N-Term(iTRAQ8plex); M4(Oxidation)	4.16e-13	5.17264	3	2913.44	-0.11056	0
dkSDDLEDDSFSLAQDLDTLEEk	2	Unigene100497_B	N-Term(iTRAQ8plex); K2(iTRAQ8plex); K23(iTRAQ8plex)	2.496e-09	5.17242	4	3540.77	-5.21621	1	0.981852	1.10082	1.39343	1.53301
dVGVTWVILGHSER	15	Unigene71012_B	N-Term(iTRAQ8plex)	3.669e-10	5.17237	2	1872.03	-1.6449	0	0.960623	0.914951	0.813334	0.822314
eGNQLIAEkPETEAIVk	1	Unigene101134_B	N-Term(iTRAQ8plex); K9(iTRAQ8plex); K17(iTRAQ8plex)	5.128e-07	5.17237	4	2781.6	-6.18482	0	1.04107	0.804395	1.38485	1.47568
kDDPVTNLNNAFEVAEk	1	Unigene78102_OR 1 2676 minus strand actinin, alpha 4 [Xenopus laevis] >gi	N-Term(iTRAQ8plex); K1(iTRAQ8plex); K17(iTRAQ8plex)	3.781e-10	5.17168	3	2816.54	-7.22049	1	1.10544	0.830711	1.00164	0.90703
sAESQVVAGANYk	1	Unigene79078_B	N-Term(iTRAQ8plex); K13(iTRAQ8plex)	4.93e-12	5.17008	2	1932.06	-4.64771	0	1.00051	1.09642	0.4263	0.361483
lDDTDSISFLTDIk	17	Unigene65997_OR	N-Term(iTRAQ8plex); K14(iTRAQ8plex)	1.16e-09	5.16827	2	2191.19	-1.93575	0	0.995239	1.06888	1.16575	1.08335
aVSSSIAQLLGEIVHGNENYTGR	1	Unigene101361_B	N-Term(iTRAQ8plex)	3.113e-08	5.1678	3	2719.43	-1.03077	0	1.26401	1.65136	0.684587	0.55597
aVcmLSNTTAIAEAWAR	7	Unigene87478_B	N-Term(iTRAQ8plex); C3(Carbamidomethyl); M4(Oxidation)	1.237e-08	5.16749	3	2185.1	-4.25481	0	1.61673	1.05876	0.745248	0.633933
gESGPAGSQGPPGPPGEEGkR	1	Unigene75759_OR	N-Term(iTRAQ8plex); K20(iTRAQ8plex)	4.361e-05	5.16723	3	2556.32	-2.75484	1	1.07299	1.30134	1.08435	0.764095
nDPLLMGIPASENPFk	2	Unigene84076_B 73 288 minus strand guanine nucleotide binding protein (G protein), gamma 12 [Xenopus (Silurana) tropicalis] >gi	N-Term(iTRAQ8plex); K16(iTRAQ8plex)	6.512e-06	5.16676	3	2351.28	-5.54048	0	1.22086	1.02837	0.810738	0.659044
vVVALMTPANIyDAQQLR	1	Unigene29259_B	N-Term(iTRAQ8plex); Y12(iTRAQ8plex)	7.916e-12	5.16645	2	2610.48	-4.03208	0	1.05559	1.03557	1.10054	1.7064
aGDFTIYQSNAILR	4	Unigene79037_B	N-Term(iTRAQ8plex)	1.917e-08	5.16412	2	1873.01	-2.4866	0	1.17008	1.24388	1.27868	1.11106
gVNIGGVGSYIYDLTPR	2	Unigene73238_B	N-Term(iTRAQ8plex)	3.855e-13	5.16364	2	2085.12	-4.69781	0	0.292123	0.225995	0.176681	0.174992
nVHLAPGWLMQLEk	1	Unigene78085_OR	N-Term(iTRAQ8plex); K14(iTRAQ8plex)	0.00036	5.16329	3	2244.27	-5.25188	0	0.778601	0.754524	0.957867	1.20009
sLELQGLINELQk	1	Unigene76767_OR	N-Term(iTRAQ8plex); K13(iTRAQ8plex)	4.227e-12	5.16229	2	2093.23	-5.92342	0	0.957437	1.01389	1.61672	1.66259
gLGLEFVQQFLk	1	Unigene76074_OR	N-Term(iTRAQ8plex); K12(iTRAQ8plex)	5.15e-09	5.16215	2	1987.17	-4.76021	0	0.995543	0.980879	1.56495	1.66525
iLASPNVSPELNALTFk	2	Unigene100305_B	N-Term(iTRAQ8plex); K17(iTRAQ8plex)	1.746e-06	5.16133	2	2422.41	-3.15725	0	0.857343	0.837522	1.00954	1.15945
gDLFWDDGDSLATFER	1	Unigene97542_B	N-Term(iTRAQ8plex)	1.342e-10	5.16038	2	2148.02	-0.997264	0	0.968235	0.934405	2.25943	1.63451
lVQLLEEEHk	2	Unigene72653_OR 1 564 minus strand ubiquinone biosynthesis protein COQ9-A, mitochondrial precursor [Xenopus laevis] >gi	N-Term(iTRAQ8plex); K10(iTRAQ8plex)	7.029e-09	5.16008	3	1846.08	-3.8686	0	1.03803	1.02636	1.26917	1.31162
tELEDTLDSTAAQQELR	3	Unigene89428_B	N-Term(iTRAQ8plex)	1.103e-08	5.15965	3	2224.12	-3.08855	0	1.12403	0.804396	0.803913	0.982341
aTVcEPNTPGGQIk	1	Unigene77265_OR;Unigene97805_B	N-Term(iTRAQ8plex); C4(Carbamidomethyl); K14(iTRAQ8plex)	3.777e-09	5.15941	2	2080.12	-7.09303	0
iMTYEWNDDVLYk	1	Unigene51365_B	N-Term(iTRAQ8plex); K13(iTRAQ8plex)	7.295e-09	5.15941	2	2298.21	5.09466	0	1.15857	1.28985	0.366304	0.3063
sTLINSLFLTDLYPER	1	Unigene16397_OR 50 520 minus strand septin-2B [Xenopus (Silurana) tropicalis] >gi;Unigene99399_B 9 1055 minus strand septin-2 [Gallus gallus] >gi	N-Term(iTRAQ8plex)	6.874e-09	5.15834	3	2186.19	-2.84647	0
lAIVEQAEEHAk	3	Unigene100497_B	N-Term(iTRAQ8plex); K12(iTRAQ8plex)	6.868e-11	5.15729	3	1946.11	-5.49255	0	1.16534	1.14022	1.62024	1.63185
gMVFGIPDGVLSLkPSR	3	Unigene90205_B	N-Term(iTRAQ8plex); K14(iTRAQ8plex)	9.517e-09	5.15694	3	2381.37	-4.43497	0	1.03079	0.971612	2.29242	1.97853
aTVEGIQTTVk	3	Unigene101372_B 108 3302 minus strand vinculin [Xenopus (Silurana) tropicalis] >gi	N-Term(iTRAQ8plex); K11(iTRAQ8plex)	7.561e-08	5.15664	2	1755.04	-4.36054	0	0.825607	0.957349	0.908442	0.651065
aNIPLLDTGENPEVPFPR	4	Unigene78004_OR 55 2217 V-type proton ATPase 116 kDa subunit a isoform 1 [Xenopus (Silurana) tropicalis] >gi	N-Term(iTRAQ8plex)	1.679e-08	5.15529	2	2283.22	-1.99832	0	1.11958	1.18152	0.80814	0.757731
rPAIVTFHDVGMDHk	1	Unigene39485_B 2 175 minus strand protein NDRG2 [Xenopus laevis] >gi	N-Term(iTRAQ8plex); K15(iTRAQ8plex)	3.497e-07	5.15523	4	2331.28	-3.01223	0	1.12753	1.00124	0.600244	0.743358
eLLEASVYEFAETEk	1	Unigene101127_B 77 1900 leukotriene A4 hydrolase [Xenopus laevis] >gi	N-Term(iTRAQ8plex); K15(iTRAQ8plex)	5.15e-08	5.1539	3	2366.24	-7.28203	0	0.918203	1.12795	0.955403	0.931552
fQDLGAAYEVLSDEEk	1	Unigene50263_B	N-Term(iTRAQ8plex); K16(iTRAQ8plex)	9.421e-08	5.15295	3	2422.26	0.18031	0	0.76194	0.787094	0.795559	0.809266
rPFTQSLGLQEMGIELDNR	1	Unigene99825_B	N-Term(iTRAQ8plex)	1.258e-08	5.15288	3	2508.32	-1.13122	0	1.04318	1.11677	0.525663	0.48144
nFGDIDDSWASVk	1	Unigene21063_B 53 1255 galactosidase, alpha [Xenopus (Silurana) tropicalis] >gi	N-Term(iTRAQ8plex); K13(iTRAQ8plex)	3.439e-10	5.15245	2	2062.06	-6.90355	0	0.978784	0.898984	0.950773	0.79435
fEAFVESVPVLk	2	Unigene40929_B	N-Term(iTRAQ8plex); K12(iTRAQ8plex)	4.951e-08	5.152	2	1973.15	-4.84348	0	0.893156	1.00021	2.04283	2.58609
tSLDTAAAAVAVGLk	2	Unigene99643_B 1 1152 minus strand mitochondrial trifunctional protein, alpha subunit [Xenopus (Silurana) tropicalis] >gi	N-Term(iTRAQ8plex); K15(iTRAQ8plex)	3.309e-13	5.15174	2	1996.18	-4.73593	0	0.890539	0.950119	1.28722	1.23461
aGTLSLTQFADMISNR	3	Unigene101374_B	N-Term(iTRAQ8plex)	1.76e-11	5.15149	2	2029.06	-3.26051	0	1.05417	0.998394	1.22387	1.11586
gAFTGEISPAMIk	4	Unigene71012_B	N-Term(iTRAQ8plex); K13(iTRAQ8plex)	7.296e-07	5.15113	2	1930.09	-2.7985	0	1.04368	1.18182	1.71068	1.53949
vVPNATVFYPSDAVSTEk	3	Unigene97724_B 1 684 transketolase [Xenopus (Silurana) tropicalis] >gi	N-Term(iTRAQ8plex); K18(iTRAQ8plex)	1.394e-05	5.15021	2	2532.39	2.71186	0	1.54352	1.27467	0.845399	0.793792
sAAYEALMEIVk	2	Unigene78021_OR	N-Term(iTRAQ8plex); K12(iTRAQ8plex)	2.494e-09	5.15002	2	1933.09	-0.0871893	0	0.884732	0.718839	1.09772	1.16122
dVHNIYGLyVHQATAEGLIHR	1	Unigene101199_B 1 2169 glucosidase, alpha; neutral AB [Xenopus laevis] >gi	N-Term(iTRAQ8plex); Y9(iTRAQ8plex)	0.003159	5.1495	5	3014.65	2.45171	0	0.881626	0.954515	1.15921	1.40135
fcIFDAALLEGk	3	Unigene87675_B	N-Term(iTRAQ8plex); C2(Carbamidomethyl); K12(iTRAQ8plex)	1.355e-10	5.14806	2	1992.1	-2.10815	0	1.04195	0.961569	0.515938	0.508975
hNPSLIAALAQETASFYQR	2	Unigene98891_B 118 1005 BRO1 domain-containing protein BROX [Xenopus (Silurana) tropicalis] >gi	N-Term(iTRAQ8plex)	2.711e-07	5.14721	3	2421.3	5.22202	0	1.06616	0.922237	0.849187	0.900144
eGDDLIHTANIELVk	1	Unigene20535_OR 548 1066 DnaJ (Hsp40) related, subfamily B, member 13 [Danio rerio] >gi	N-Term(iTRAQ8plex); K15(iTRAQ8plex)	3.346e-06	5.1465	3	2275.27	-3.03854	0	1.02994	0.987941	0.854991	1.08482
lVNMLDSVQENQQk	2	Unigene75365_OR	N-Term(iTRAQ8plex); K14(iTRAQ8plex)	8.477e-12	5.1465	2	2254.23	-2.80079	0	0.928596	1.16636	0.852517	0.919086
tETVcPLFcDFYNNDR	1	Unigene31788_OR	N-Term(iTRAQ8plex); C5(Carbamidomethyl); C9(Carbamidomethyl)	2.231e-06	5.14647	2	2355.07	1.29747	0	1.5144	1.1281	0.359744	0.272325
vTDEEFAHLLER	1	Unigene34287_B	N-Term(iTRAQ8plex)	1.521e-09	5.14609	3	1762.92	-3.14646	0	1.64048	0.924222	1.25667	0.974063
eSEGLAVSNLLHSLR	1	Unigene22877_OR	N-Term(iTRAQ8plex)	1.215e-10	5.14565	3	1929.08	2.8961	0	1.22644	0.895889	1.07451	1.2449
vADGLPLAASMQEDEQSGR	2	Unigene99865_B 72 716 vesicle-trafficking protein SEC22b [Xenopus (Silurana) tropicalis] >gi	N-Term(iTRAQ8plex)	4.498e-10	5.14531	3	2278.12	-4.8019	0	1.16859	1.00853	0.765737	0.727066
gAGTTENVLTEILASR	11	Unigene29259_B	N-Term(iTRAQ8plex)	3.682e-09	5.14441	3	1936.06	-3.14714	0	1.09514	1.04546	0.8589	0.88817
aLMLQGVDLLADAVAVTmGPk	1	Unigene100887_B 4 1713 minus strand heat shock 60kDa protein 1 (chaperonin) [Xenopus laevis] >gi	N-Term(iTRAQ8plex); M18(Oxidation); K21(iTRAQ8plex)	8.493e-10	5.14418	3	2737.54	-1.58813	0	1.2883	0.802213	0.800894	0.705616
qVVLcQAIASYVLScQk	1	Unigene86625_B	N-Term(iTRAQ8plex); C5(Carbamidomethyl); C15(Carbamidomethyl); K17(iTRAQ8plex)	1.246e-08	5.14402	3	2575.41	-4.22562	0	1.14133	1.1904	1.04273	1.13741
eEDAMEYVAGFTVAHDVSAR	1	Unigene99606_B 79 1002 fumarylacetoacetate hydrolase domain-containing protein 2 [Xenopus laevis] >gi	N-Term(iTRAQ8plex)	1.09e-10	5.14366	3	2501.19	-1.52916	0	1.12752	1.11394	0.764106	0.624974
vGAIPANAIDDGQWSQGLISAAR	1	Unigene101082_B	N-Term(iTRAQ8plex)	2.785e-08	5.1435	2	2614.39	0.200711	0	1.16857	0.999466	1.23882	1.00593
lANSLSGVQNQLQAFNTyR	1	Unigene101039_B	N-Term(iTRAQ8plex); Y18(iTRAQ8plex)	1.127e-09	5.14343	3	2732.49	-1.4664	0	0.967875	0.9669	0.990801	0.984997
iAPLEEGALPYNLAEAQR	2	Unigene63053_B	N-Term(iTRAQ8plex)	3.097e-12	5.14231	2	2259.23	-1.25867	0	1.16564	0.859708	1.02485	1.03483
tVTGTDVDIVFSk	4	Unigene97597_B 253 780 tubulin polymerization-promoting protein family member 3 [Xenopus (Silurana) tropicalis] >gi	N-Term(iTRAQ8plex); K13(iTRAQ8plex)	8.134e-12	5.1417	2	1990.12	-6.0523	0	1.0462	1.10318	1.62264	1.62928
gFIGPGIDVPAPDMSTGER	2	Unigene100950_B 98 1714 glutamate dehydrogenase 1 [Xenopus laevis] >gi	N-Term(iTRAQ8plex)	9.477e-08	5.14078	2	2220.12	-3.33345	0	1.67284	1.39836	1.23278	0.593286
aALSEMVEYITHNR	1	Unigene8278_OR	N-Term(iTRAQ8plex)	7.855e-09	5.14036	3	1938	-2.95056	0	0.918618	0.83368	0.966708	1.17429
lTLVcAEAPGPLELDLQGDLEk	1	Unigene71612_OR 1 513 Rho GDP dissociation inhibitor (GDI) alpha [Xenopus laevis] >gi	N-Term(iTRAQ8plex); C5(Carbamidomethyl); K22(iTRAQ8plex)	1.854e-08	5.13982	3	2989.63	-3.44216	0	0.988069	0.883648	1.64168	1.80531
vLGTDISAAQIEEAk	1	Unigene18124_OR	N-Term(iTRAQ8plex); K15(iTRAQ8plex)	9.669e-13	5.13901	2	2153.22	-4.57659	0	1.06514	1.60574	0.57258	0.530257
aVDHINNTLAPALVGk	9	Unigene94072_B 1 600 Alpha-enolase [Salmo salar] >gi	N-Term(iTRAQ8plex); K16(iTRAQ8plex)	4.243e-09	5.13809	2	2241.31	-3.33515	0	1.08605	1.00077	0.633696	0.587559
nLDYVAQSIYEAATk	2	Unigene19011_OR 61 1284 minus strand glutamic-oxaloacetic transaminase 1, soluble (aspartate aminotransferase 1) [Xenopus laevis] >gi	N-Term(iTRAQ8plex); K15(iTRAQ8plex)	1.198e-07	5.13783	3	2294.23	-7.17726	0	0.985908	1.14931	1.22106	1.38555
gAPVEDFVSLAMAQGHLEFR	2	Unigene101142_B	N-Term(iTRAQ8plex)	5.712e-08	5.13719	3	2478.27	-0.598159	0	1.01439	1.02056	0.893133	0.855276
kLDDFLNTPLTEEIDANSR	3	Unigene72066_OR 1 537 chloride intracellular channel 6 [Xenopus laevis] >gi;Unigene61154_B 1 228 chloride intracellular channel 4 [Xenopus (Silurana) tropicalis] >gi	N-Term(iTRAQ8plex); K1(iTRAQ8plex)	3.169e-12	5.13672	2	2799.5	0.014808	1
nWFYIGSYQQSINEAQk	1	Unigene31205_B 37 159 minus strand coatomer protein complex, subunit epsilon [Xenopus (Silurana) tropicalis] >gi	N-Term(iTRAQ8plex); K17(iTRAQ8plex)	3.812e-08	5.13398	3	2684.37	-7.26989	0	1.0577	0.965855	1.04102	0.999073
gVDDLDFYIGDEAIDkPTYATk	3	Unigene78258_B 2 310 minus strand Actr3 protein [Danio rerio] >gi	N-Term(iTRAQ8plex); K16(iTRAQ8plex); K22(iTRAQ8plex)	3.494e-08	5.13378	4	3358.79	2.88185	0	1.13282	1.2273	1.17531	1.1728
vGEPGQEGDPALVTAYGDGLDR	1	Unigene101362_B	N-Term(iTRAQ8plex)	1.574e-12	5.13214	2	2520.26	2.97897	0	1.04659	1.25336	1.21071	1.33705
nTDLAPTPAEQASILSLVTk	5	Unigene65258_OR 3 362 minus strand interleukin enhancer-binding factor 2 homolog [Xenopus (Silurana) tropicalis] >gi	N-Term(iTRAQ8plex); K20(iTRAQ8plex)	5.995e-07	5.13181	3	2677.51	-3.1696	0	1.09279	1.0091	1.16577	1.01961
iQGSAENIIENER	1	Unigene91184_B	N-Term(iTRAQ8plex)	2.174e-11	5.13177	2	1776.93	-3.30458	0	1.02076	0.981558	1.18871	0.920264
sELVAMLEEEELkk	2	Unigene87875_B 74 427 ADP-ribosylation factor-like 1 [Xenopus (Silurana) tropicalis] >gi	N-Term(iTRAQ8plex); K13(iTRAQ8plex); K14(iTRAQ8plex)	2.108e-11	5.12975	3	2560.45	-6.70038	1	0.868708	0.885638	1.17502	1.63536
dADSITLFDVQQk	2	Unigene94637_B 3 623 minus strand coatomer protein complex, subunit alpha [Xenopus laevis] >gi	N-Term(iTRAQ8plex); K13(iTRAQ8plex)	9.436e-12	5.129	2	2088.14	-2.10124	0	1.00202	1.12212	1.00278	1.07217
tLLVDGFHAAEQVR	2	Unigene77474_OR 235 1383 trimethyllysine hydroxylase, epsilon [Xenopus laevis] >gi	N-Term(iTRAQ8plex)	1.089e-11	5.12887	3	1860.03	-1.36741	0	1.02689	0.839456	0.666683	0.639783
lQAQQDAVNIVcHSk	1	Unigene59182_B	N-Term(iTRAQ8plex); C12(Carbamidomethyl); K15(iTRAQ8plex)	1.536e-10	5.12739	3	2319.27	-0.672439	0	0.750722	0.772209	0.423989	0.406268
eLPDPYLSVLLVPDk	2	Unigene100305_B	N-Term(iTRAQ8plex); K15(iTRAQ8plex)	2.029e-08	5.12711	2	2306.34	-3.84726	0	0.89065	1.14587	1.17844	1.13856
aEkPPPPPPAPTPEPTPEVk	2	Unigene98828_B 28 642 minus strand hematological and neurological expressed 1-like [Xenopus laevis] >gi	N-Term(iTRAQ8plex); K3(iTRAQ8plex); K20(iTRAQ8plex)	1.096e-07	5.1268	4	2988.7	-6.27437	0	0.744235	0.813175	0.901619	1.08449
mENNVLTLLSVkPEDAGTYVcTAANR	2	Unigene74400_OR	N-Term(iTRAQ8plex); K12(iTRAQ8plex); C21(Carbamidomethyl)	8.474e-12	5.12469	3	3474.81	-1.93068	0	0.906228	0.962741	0.934253	0.804944
qAADMILLDDNFASIVTGVEEGR	1	Unigene10542_B 162 386 ATPase, Na+/K+ transporting, alpha 2 polypeptide [Xenopus (Silurana) tropicalis] >gi	N-Term(iTRAQ8plex)	3.975e-12	5.12339	3	2768.39	-4.73984	0	1.50468	1.29561	1.612	1.15971
eAINVEQAFQTIAR	2	Unigene97874_B 76 696 RAB7A, member RAS oncogene family [Xenopus (Silurana) tropicalis] >gi	N-Term(iTRAQ8plex)	1.243e-09	5.12286	3	1894.03	-2.62491	0	1.5802	1.01094	1.17931	1.10123
iNFDDLTVNLGGLkDHLk	4	Unigene96909_B	N-Term(iTRAQ8plex); K14(iTRAQ8plex); K18(iTRAQ8plex)	2.628e-10	5.12268	3	2924.68	-7.57256	1	0.920162	0.985968	2.46573	3.24122
cEPcDScVVTLLEDLQR	2	Unigene100497_B	N-Term(iTRAQ8plex); C1(Carbamidomethyl); C4(Carbamidomethyl); C7(Carbamidomethyl)	1.034e-11	5.12189	2	2398.14	0.225436	0	0.924953	0.866952	1.48963	1.02568
vLSVcPSNkPAIVEAGGmQALGk	1	Unigene101289_B 111 2333 junction plakoglobin [Xenopus laevis] >gi	N-Term(iTRAQ8plex); C5(Carbamidomethyl); K9(iTRAQ8plex); M18(Oxidation); K23(iTRAQ8plex)	6.141e-05	5.12181	3	3254.82	-4.46092	0	0.836622	0.829184	0.788637	0.747058
aVAAQLQDALk	4	Unigene101372_B 108 3302 minus strand vinculin [Xenopus (Silurana) tropicalis] >gi	N-Term(iTRAQ8plex); K11(iTRAQ8plex)	1.924e-08	5.12179	2	1736.05	-4.16092	0	1.01223	0.937808	0.861912	0.772276
lLHPDQSPYLAQLDTLk	2	Unigene6550_OR 138 665 glucosidase, alpha; neutral C [Xenopus (Silurana) tropicalis] >gi	N-Term(iTRAQ8plex); K17(iTRAQ8plex)	2.132e-06	5.12141	3	2560.45	-3.01701	0	1.19139	1.22522	1.47979	1.42981
vAVLDEATIVSVPYk	6	Unigene97461_B 3 815 LOC397792 protein [Xenopus laevis] >gi	N-Term(iTRAQ8plex); K15(iTRAQ8plex)	5.959e-12	5.12025	2	2212.3	-2.96247	0	1.03992	1.02145	0.833686	0.789553
yFFDFLDEQAEk	2	Unigene19111_OR 4 3783 minus strand plexin-B2 [Rattus norvegicus] >gi	Y1(iTRAQ8plex); K12(iTRAQ8plex)	4.585e-10	5.11997	2	2160.1	-3.7732	0	0.821121	0.956234	1.35314	1.43232
iFccHGGLSPDLQSMEQVR	1	Unigene86276_B 1 399 minus strand protein phosphatase 1, catalytic subunit, alpha isozyme [Xenopus laevis] >gi	N-Term(iTRAQ8plex); C3(Carbamidomethyl); C4(Carbamidomethyl)	3.298e-08	5.1182	3	2538.22	-0.847586	0	0.751556	0.78867	0.70463	0.686308
acALSIAESSkPGETLPPLk	2	Unigene75055_OR 1 660 minus strand succinate dehydrogenase [ubiquinone] flavoprotein subunit, mitochondrial precursor [Xenopus (Silurana) tropicalis] >gi	N-Term(iTRAQ8plex); C2(Carbamidomethyl); K11(iTRAQ8plex); K20(iTRAQ8plex)	1.369e-06	5.11701	4	2981.69	-6.49171	0	0.95908	1.15849	1.50994	1.54646
lFPDYNLYTEVPk	5	Unigene76195_OR 1 918 minus strand interleukin enhancer-binding factor 3-B [Xenopus laevis] >gi	N-Term(iTRAQ8plex); K13(iTRAQ8plex)	1.336e-08	5.11664	2	2207.21	-4.35937	0	0.972486	1.05791	1.18332	1.25887
vDHTLITLDPVYIVk	2	Unigene98891_B 118 1005 BRO1 domain-containing protein BROX [Xenopus (Silurana) tropicalis] >gi	N-Term(iTRAQ8plex); K15(iTRAQ8plex)	3.138e-06	5.11623	3	2334.38	-4.26822	0	0.943492	1.06949	0.970319	1.2032
lALDGQNIYNAccTLR	3	Unigene77471_OR 1 1371 minus strand polypyrimidine tract binding protein 1 [Xenopus (Silurana) tropicalis] >gi;Unigene97471_B 44 823 polypyrimidine tract binding protein 1 [Xenopus (Silurana) tropicalis] >gi	N-Term(iTRAQ8plex); C12(Carbamidomethyl); C13(Carbamidomethyl)	8.235e-12	5.11582	2	2186.11	4.0826	0
lTTPTYGDLNHLVSATmSGVTTcLR	6	Unigene73636_B 1 279 minus strand tubulin, beta 4 [Xenopus (Silurana) tropicalis] >gi	N-Term(iTRAQ8plex); M17(Oxidation); C23(Carbamidomethyl)	2.003e-09	5.1156	3	3028.54	-0.296333	0	1.08679	1.21473	1.03635	0.742206
vSSAIDAIVAADSASR	1	Unigene100808_B 2 1642 minus strand ubiquitin specific peptidase 5 [Xenopus (Silurana) tropicalis] >gi	N-Term(iTRAQ8plex)	3.337e-10	5.1147	2	1836.99	-5.34198	0	1.49719	1.12355	1.29161	1.46453
vISDEEEDIDFDIIPNANDTFTVk	1	Unigene13055_OR	N-Term(iTRAQ8plex); K24(iTRAQ8plex)	8.566e-11	5.1147	3	3347.71	2.33684	0	0.993526	0.910922	1.06416	0.810348
aANQTAkPAPAPAEPVDPEEEEk	3	Unigene72736_OR 1 567 minus strand zinc finger protein 326 [Xenopus (Silurana) tropicalis] >gi	N-Term(iTRAQ8plex); K7(iTRAQ8plex); K23(iTRAQ8plex)	2.549e-05	5.1144	4	3301.74	-7.03253	0	0.924882	0.901143	2.39543	2.92118
aLSNALEPPSEk	3	Unigene101030_B	N-Term(iTRAQ8plex); K12(iTRAQ8plex)	8.586e-08	5.11427	2	1864.05	-6.0876	0	0.971505	1.13127	0.748035	0.710794
gSVLLADNVVcPGAPDFLk	1	Unigene71109_OR 1 444 minus strand catechol-O-methyltransferase [Xenopus laevis] >gi	N-Term(iTRAQ8plex); C11(Carbamidomethyl); K19(iTRAQ8plex)	7.253e-10	5.11423	3	2580.42	-3.65869	0	1.40829	1.37306	0.765712	0.576319
sDGLHVDPVNPNk	5	Unigene96869_B	N-Term(iTRAQ8plex); K13(iTRAQ8plex)	2.335e-08	5.11315	2	2000.1	-2.83394	0	1.04274	0.978143	0.648092	0.532992
iAQDLEmYGINYFEIk	4	Unigene90510_B 3 479 minus strand ezrin [Xenopus laevis] >gi	N-Term(iTRAQ8plex); M7(Oxidation); K16(iTRAQ8plex)	2.749e-09	5.11285	3	2571.36	-0.36163	0	1.0523	1.16867	1.92098	2.08073
dFSILFHIQPTTTk	5	Unigene14274_OR	N-Term(iTRAQ8plex); K14(iTRAQ8plex)	1.63e-08	5.11213	2	2256.28	-3.95997	0	1.22608	0.936681	1.14714	1.15161
mLLEYTATPYEDk	2	Unigene87157_B 2 412 glutathione S-transferase mu 2 [Xenopus laevis] >gi	N-Term(iTRAQ8plex); K13(iTRAQ8plex)	3.926e-07	5.11098	3	2182.14	-7.09904	0	1.0667	0.948589	1.14285	1.22928
lEDAFEDVITkPPVR	2	Unigene97682_B 3 662 minus strand dynein, cytoplasmic 1, light intermediate chain 1 [Xenopus laevis] >gi	N-Term(iTRAQ8plex); K11(iTRAQ8plex)	3.498e-09	5.11068	3	2337.32	-4.91082	0	1.16348	0.952751	0.90087	0.942177
tLVGcPLQcPANSEYk	4	Unigene70865_OR	N-Term(iTRAQ8plex); C5(Carbamidomethyl); C9(Carbamidomethyl); K16(iTRAQ8plex)	7.549e-09	5.10949	3	2445.27	-1.29431	0	1.16813	1.05383	0.511377	0.387855
iFPLLGLHEEGISk	2	Unigene77346_OR	N-Term(iTRAQ8plex); K14(iTRAQ8plex)	1.267e-08	5.10943	3	2161.27	-4.60248	0	0.98112	0.939569	1.25335	1.27234
hFIQEGLNVVLSQSYAk	2	Unigene99115_B 1 1038 aspartate aminotransferase, mitochondrial precursor [Xenopus (Silurana) tropicalis] >gi	N-Term(iTRAQ8plex); K17(iTRAQ8plex)	9.429e-08	5.10905	3	2541.42	-4.87895	0	0.961047	0.880632	0.986303	1.12279
lQQELDDLmVDLDHQR	2	Unigene101332_B	N-Term(iTRAQ8plex); M9(Oxidation)	2.103e-10	5.10891	3	2288.14	-3.77776	0	1.14798	1.11754	1.41188	1.45823
gTGLDEAMEWLVEALk	3	Unigene87262_B	N-Term(iTRAQ8plex); K16(iTRAQ8plex)	6.46e-13	5.10847	2	2370.28	-2.61571	0	0.910248	0.948333	1.10601	1.36839
icDQWDNLGVLTQk	2	Unigene72121_OR;Unigene94398_B	N-Term(iTRAQ8plex); C2(Carbamidomethyl); K14(iTRAQ8plex)	3.663e-07	5.10843	3	2298.22	-5.49632	0
dIQEVImVPLDHk	1	Unigene77119_OR	N-Term(iTRAQ8plex); M7(Oxidation); K13(iTRAQ8plex)	4.94e-07	5.10742	3	2161.22	2.0049	0	1.59082	1.20204	1.03279	1.23037
cEALDFDSPSEVELFR	1	Unigene65623_OR	N-Term(iTRAQ8plex); C1(Carbamidomethyl)	6.793e-09	5.10737	3	2218.06	-3.06629	0	0.916568	0.893045	0.611933	0.484659
gFFDPNTHENLTYLQLk	2	Unigene20506_OR;Unigene101290_B	N-Term(iTRAQ8plex); K17(iTRAQ8plex)	1.595e-07	5.10735	3	2645.41	-4.07286	0
sSELQAALLSGNLLGYcQNk	1	Unigene99153_B	N-Term(iTRAQ8plex); C17(Carbamidomethyl); K20(iTRAQ8plex)	1.086e-07	5.1071	3	2774.48	-5.06225	0	0.89939	0.99919	0.391557	0.378743
iSEAFEQIcLLQETR	2	Unigene77086_OR 2 943 tektin 2 (testicular) [Xenopus laevis] >gi;Unigene99579_B 63 1139 tektin 2 (testicular) [Xenopus laevis] >gi	N-Term(iTRAQ8plex); C9(Carbamidomethyl)	3.052e-12	5.10683	2	2141.12	-2.08972	0
gQPFLLQIFVEPEQyR	4	Unigene89102_B 5 409 lectin, galactoside-binding, soluble, 3 [Xenopus laevis] >gi	N-Term(iTRAQ8plex); Y15(iTRAQ8plex)	1.697e-07	5.1063	4	2572.44	-0.682266	0	1.24346	1.00573	1.90513	2.12063
eGFPVGLGLSQGLSSAk	1	Unigene13516_OR 179 1534 minus strand MGC80945 protein [Xenopus laevis] >gi	N-Term(iTRAQ8plex); K17(iTRAQ8plex)	3.001e-13	5.10524	2	2255.28	-1.26763	0	1.18988	1.60204	0.910917	0.821914
iFDANTkPNLNLQVLSNPEFLAEGTAVk	2	Unigene101228_B	N-Term(iTRAQ8plex); K7(iTRAQ8plex); K28(iTRAQ8plex)	7.978e-07	5.10454	4	3956.21	-4.29051	0	1.17208	1.07126	1.3225	1.59273
aEPLLPVSDEPPNPTNVEESLk	1	Unigene74831_OR 3 719 tropomodulin 3 (ubiquitous) [Xenopus (Silurana) tropicalis] >gi	N-Term(iTRAQ8plex); K22(iTRAQ8plex)	5.331e-11	5.10423	3	2983.6	-3.72573	0	1.32555	0.98913	1.40806	1.24209
SGDSGAQGPPGAAGPSGER	2	Unigene77661_OR 1 1536 collagen, type III, alpha 1 (Ehlers-Danlos syndrome type IV, autosomal dominant) [Xenopus (Silurana) tropicalis] >gi		1.575e-08	5.10341	2	1654.74	-1.06091	0
lEAMFQDMESELk	1	Unigene77869_OR	N-Term(iTRAQ8plex); K13(iTRAQ8plex)	9.213e-09	5.10212	2	2179.12	-0.330852	0	0.857718	0.919346	0.666086	0.829477
iVSYISGNIGVIk	1	Unigene100233_B	N-Term(iTRAQ8plex); K13(iTRAQ8plex)	4.065e-08	5.10152	2	1971.2	-3.28965	0	0.901245	1.15738	0.461411	0.424551
kAEPTAALADADADLEER	1	Unigene97986_B 156 815 charged multivesicular body protein 2a [Xenopus (Silurana) tropicalis] >gi	N-Term(iTRAQ8plex); K1(iTRAQ8plex)	1.315e-06	5.0998	3	2494.32	-3.69179	1	1.04504	1.07416	0.525216	0.574215
iTEVNQLLNTLEk	1	Unigene23853_B 17 1213 adenosine deaminase, RNA-specific [Xenopus laevis] >gi	N-Term(iTRAQ8plex); K13(iTRAQ8plex)	5.486e-11	5.09725	2	2123.24	-6.44381	0	0.833254	0.965046	1.64067	1.673
gEELNSPLNLEQAAYAR	2	Unigene1361_OR 104 3187 RecName: Full=Myosin-Ic; AltName: Full=Myosin I beta; Short=MMI-beta; Short=MMIb; Short=aMIb >gi	N-Term(iTRAQ8plex)	1.023e-10	5.09721	2	2179.12	-4.16142	0	0.84793	0.683456	0.850567	0.630087
lEEFLLSVQEk	6	Unigene100343_B 13 1377 galactokinase 2 [Xenopus (Silurana) tropicalis] >gi	N-Term(iTRAQ8plex); K11(iTRAQ8plex)	3.11e-09	5.0959	2	1943.13	-1.99087	0	0.944318	0.817999	0.91237	0.876562
iDHFGFAEDSTFk	9	Unigene3545_OR 74 343 minus strand prolylcarboxypeptidase [Xenopus (Silurana) tropicalis] >gi	N-Term(iTRAQ8plex); K13(iTRAQ8plex)	5.616e-11	5.0943	2	2122.1	-3.71844	0	1	1.01475	1.16467	1.15611
vQAYLLSLNEEQLETLk	1	Unigene76589_OR	N-Term(iTRAQ8plex); K17(iTRAQ8plex)	3.145e-09	5.09282	3	2599.47	-3.92941	0	0.979775	1.17754	0.835778	1.02699
fFQAAcEVPEPEEk	3	Unigene73011_OR	N-Term(iTRAQ8plex); C6(Carbamidomethyl); K14(iTRAQ8plex)	4.566e-07	5.09217	2	2289.16	-2.3222	0	0.974421	1.0172	1.12754	1.13482
iMEGPAFNYLDSPVFR	1	Unigene63202_OR 2 328 pyruvate dehydrogenase (lipoamide) beta [Xenopus laevis] >gi	N-Term(iTRAQ8plex)	1.76e-07	5.09171	3	2160.09	-7.36489	0	1.06566	0.740893	1.40244	1.04543
lEIcNLTPDALk	2	Unigene101283_B 84 2219 calpain 1, large subunit [Xenopus laevis] >gi	N-Term(iTRAQ8plex); C4(Carbamidomethyl); K12(iTRAQ8plex)	9.767e-09	5.0917	2	1995.13	-7.69156	0	1.00445	1.03207	1.54347	1.49323
tWENFWLNEGHTVYLER	1	Unigene101127_B 77 1900 leukotriene A4 hydrolase [Xenopus laevis] >gi	N-Term(iTRAQ8plex)	4.589e-10	5.09135	3	2498.24	-0.74357	0	0.590618	0.517169	0.286679	0.299749
kTVTAMDVVYALk	11	Unigene79038_B	N-Term(iTRAQ8plex); K1(iTRAQ8plex); K13(iTRAQ8plex)	1.563e-09	5.09118	3	2351.4	-7.42964	1	0.885087	0.832258	1.34256	1.45841
eAFGEVTNVSGIDAMNPSSR	1	Unigene90363_B	N-Term(iTRAQ8plex)	3.027e-09	5.09039	2	2385.16	-0.640233	0	1.38382	1.2022	0.673815	0.563396
iGNIPDEYFQGFk	12	Unigene76271_OR 6 935 minus strand lumican [Xenopus (Silurana) tropicalis] >gi	N-Term(iTRAQ8plex); K13(iTRAQ8plex)	4.969e-10	5.0901	2	2136.15	-4.04998	0	0.935099	0.992159	1.58753	1.74197
aGGDMHTIGFAVYEVPDEFk	2	Unigene77653_OR 1 1287 minus strand calpain 1, large subunit [Xenopus (Silurana) tropicalis] >gi	N-Term(iTRAQ8plex); K20(iTRAQ8plex)	4.449e-07	5.09004	3	2791.41	-3.69416	0	0.934719	0.90419	0.879878	0.815399
gQESQPLVGDFATk	1	Unigene35590_B 1 168 minus strand fibronectin precursor [Xenopus laevis] >gi	N-Term(iTRAQ8plex); K14(iTRAQ8plex)	9.689e-11	5.08901	2	2085.13	-6.24827	0	1.46263	1.4066	1.48882	1.59714
wQQHQGLLPPGMTIDLFR	1	Unigene100974_B 67 1605 minus strand WD40 repeat-containing protein SMU1 [Bos taurus] >gi	N-Term(iTRAQ8plex)	2.257e-06	5.0886	3	2441.29	-5.57016	0	0.955963	0.745864	0.635569	0.599145
vVIQDEQLVLGAHk	3	Unigene75778_OR 67 846 minus strand twinfilin-2-B [Xenopus laevis] >gi	N-Term(iTRAQ8plex); K14(iTRAQ8plex)	7.86e-09	5.08795	3	2157.28	-2.69749	0	1.24048	0.9204	1.09756	0.997383
vGDPSQAGDPGMVSAyGAGLEGGTTGNAAEFIVNTTk	1	Unigene90601_B	N-Term(iTRAQ8plex); Y16(iTRAQ8plex); K37(iTRAQ8plex)	1.882e-07	5.08745	4	4452.28	1.04776	0	1.37769	1.24455	0.700456	0.720914
iDTTTcLFPAEEk	6	Unigene96909_B	N-Term(iTRAQ8plex); C6(Carbamidomethyl); K13(iTRAQ8plex)	9.45e-09	5.08671	2	2133.12	-6.42597	0	0.894409	0.984922	1.28028	1.22588
nNLVEQHIQDVVIHyNFNk	1	Unigene79713_B 2 325 ribophorin I [Xenopus (Silurana) tropicalis] >gi	N-Term(iTRAQ8plex); Y15(iTRAQ8plex); K19(iTRAQ8plex)	8.229e-06	5.08572	4	3236.78	-4.98408	0	0.953091	0.926481	0.791998	0.946741
dVVLLQSPGEVk	3	Unigene99704_B 29 1168 RecName: Full=Ovochymase-2; AltName: Full=Oviductin; AltName: Full=Oviductal protease; Flags: Precursor >gi	N-Term(iTRAQ8plex); K12(iTRAQ8plex)	2.616e-07	5.08517	2	1892.13	0.0338005	0	1.0193	1.09597	0.63436	0.609568
gFcYVEFDDLESLk	2	Unigene90016_B 61 468 eukaryotic translation initiation factor 4H [Xenopus laevis] >gi	N-Term(iTRAQ8plex); C3(Carbamidomethyl); K14(iTRAQ8plex)	1.865e-12	5.0847	2	2330.18	0.372705	0	1.05558	1.07092	1.14954	1.15835
sLSMLDEILEDVR	1	Unigene8802_B	N-Term(iTRAQ8plex)	2.49e-07	5.08449	2	1823.97	-2.66467	0	0.966767	1.10363	1.33667	1.2484
yAPTEAGLHEMDIk	6	Unigene100890_B	N-Term(iTRAQ8plex); K14(iTRAQ8plex)	5.797e-11	5.08394	2	2183.16	-2.60232	0	0.600069	0.60358	0.904364	0.903955
vEGPNEDcPDVLPYEIScSNENNVk	2	Unigene101391_B	N-Term(iTRAQ8plex); C8(Carbamidomethyl); C18(Carbamidomethyl); K25(iTRAQ8plex)	4.665e-07	5.08278	3	3486.66	-0.439984	0	1.04231	0.865867	0.289613	0.184256
dLQAEALSLEDLTHR	1	Unigene16477_B	N-Term(iTRAQ8plex)	6.457e-10	5.08256	3	2015.07	-2.48432	0	1.1687	0.907284	0.832327	0.679655
aVTGYkDPETGNIISLFQAMNk	1	Unigene101374_B	N-Term(iTRAQ8plex); K6(iTRAQ8plex); K22(iTRAQ8plex)	1.922e-07	5.08227	4	3309.81	-5.3223	1	1.12189	1.34834	3.89583	4.48476
vQENLLASGVDLVTYVTR	2	Unigene77174_OR 2 1117 minus strand V-type proton ATPase subunit C 1 [Xenopus (Silurana) tropicalis] >gi	N-Term(iTRAQ8plex)	1.379e-13	5.08208	2	2281.26	-3.00352	0	1.18755	0.788069	1.03357	1.00914
aVSLNSNDVFVLk	3	Unigene99333_B 2 1087 villin-like [Xenopus (Silurana) tropicalis] >gi	N-Term(iTRAQ8plex); K13(iTRAQ8plex)	2.202e-08	5.08172	2	2014.17	-4.59234	0	1.02788	1.11105	1.32676	1.39973
nAFAcFDEEGVGIIPEDYLR	1	Unigene63577_B 3 236 minus strand myosin, light chain 12, genome duplicate 2 [Danio rerio] >gi	N-Term(iTRAQ8plex); C5(Carbamidomethyl)	2.176e-09	5.08041	3	2619.26	-2.90763	0	1.02434	1.66267	0.675592	0.602576
vAPTNDSFQPSGPPMHQQQR	1	Unigene71675_OR 28 519 MGC78835 protein [Xenopus laevis] >gi	N-Term(iTRAQ8plex)	6.334e-10	5.08024	3	2526.24	-4.17675	0	0.840117	0.91694	1.30284	0.835363
lVLEQVVTSIASVADTAEEk	1	Unigene20767_OR	N-Term(iTRAQ8plex); K20(iTRAQ8plex)	3.308e-08	5.0798	3	2710.53	-0.693936	0	0.926469	1.17972	2.1502	1.77932
fGANAILGVSLAVck	17	Unigene94072_B 1 600 Alpha-enolase [Salmo salar] >gi	N-Term(iTRAQ8plex); C14(Carbamidomethyl); K15(iTRAQ8plex)	1.163e-07	5.07963	3	2128.23	-4.49101	0	0.822965	0.869384	0.790427	0.736267
ySDIEPSTEGEVIFk	2	Unigene20530_OR;Unigene15828_B	N-Term(iTRAQ8plex); K15(iTRAQ8plex)	1.453e-12	5.07928	2	2322.22	-4.56023	0
lATGEHIAAFcLTEPGSGSDAASIk	2	Unigene77680_OR 2 1558 acyl-CoA dehydrogenase family, member 9 [Xenopus (Silurana) tropicalis] >gi	N-Term(iTRAQ8plex); C11(Carbamidomethyl); K25(iTRAQ8plex)	3.18e-09	5.07894	4	3111.61	-3.69059	0	1.28256	1.03408	0.809824	0.63843
fLGFVASFDENDPk	7	Unigene95118_B	N-Term(iTRAQ8plex); K14(iTRAQ8plex)	1.934e-10	5.07892	2	2194.15	-4.55801	0	0.972826	1.07726	1.10129	1.10836
hALLEADVAAHQDR	1	Unigene78117_OR 2 5464 minus strand spectrin, alpha, non-erythrocytic 1 (alpha-fodrin) [Xenopus (Silurana) tropicalis] >gi	N-Term(iTRAQ8plex)	5.971e-09	5.0787	3	1849.99	2.67865	0	0.911938	0.964963	1.64507	1.95692
sVNESLNNLFITEEDyQALR	1	Unigene101352_B	N-Term(iTRAQ8plex); Y16(iTRAQ8plex)	6.459e-08	5.07796	4	2963.54	-6.03873	0	1.46234	1.18343	1.38621	1.16831
vQDNAGQDVMELLEHcAcR	1	Unigene13539_OR	N-Term(iTRAQ8plex); C16(Carbamidomethyl); C18(Carbamidomethyl)	1.154e-11	5.07767	3	2549.19	0.235641	0	1.13437	1.07965	0.72697	0.618219
sEmSGSFEDALLAIVk	2	Unigene59711_OR 2 301 annexin A4 [Rana catesbeiana] >gi	N-Term(iTRAQ8plex); M3(Oxidation); K16(iTRAQ8plex)	2.158e-13	5.07645	2	2321.25	-0.397259	0	0.972415	0.923129	1.62022	1.50026
yDEIFFNLAPTDGk	4	Unigene101208_B 160 1773 EH-domain containing 2 [Xenopus (Silurana) tropicalis] >gi	Y1(iTRAQ8plex); K14(iTRAQ8plex)	2e-10	5.0753	2	2238.18	-3.84825	0	1.0572	0.886127	0.993638	0.994828
vQQQEDEITVLk	3	Unigene101364_B	N-Term(iTRAQ8plex); K12(iTRAQ8plex)	2.555e-10	5.0748	2	2038.16	-0.165547	0	1.09923	1.17764	1.53631	1.52066
eGATVYAAGTHAEVEDIk	1	Unigene100015_B 59 1015 minus strand pyrroline-5-carboxylate reductase family, member 1 [Xenopus laevis] >gi	N-Term(iTRAQ8plex); K18(iTRAQ8plex)	2.113e-09	5.07454	4	2469.3	-1.95839	0	1.04402	1.03756	0.874379	0.861269
eFVQSHLQEPEIPFYLFITPPR	1	Unigene94713_B 1 486 alveolar soft part sarcoma chromosome region, candidate 1 [Xenopus (Silurana) tropicalis] >gi	N-Term(iTRAQ8plex)	2.91e-10	5.07376	3	2991.58	-3.22457	0	1.30024	1.03229	0.830463	0.676497
nLDLDSIIAEVk	12	Unigene88291_B	N-Term(iTRAQ8plex); K12(iTRAQ8plex)	1.292e-09	5.07357	2	1938.12	-7.3923	0	1.01018	1.10507	1.35107	1.62571
mTLENFYSNLIAQHEER	1	Unigene63372_OR 4 339 serine/threonine kinase 38 [Xenopus laevis] >gi	N-Term(iTRAQ8plex)	2.141e-10	5.07356	3	2399.18	-5.97875	0	2.21532	1.17802	3.81744	1.33048
eGEGDHQAAQEITQLmVER	1	Unigene75467_OR	N-Term(iTRAQ8plex); M16(Oxidation)	2.592e-06	5.07262	3	2461.19	-1.88754	0	0.932195	0.992682	0.512739	0.400274
aIQPHIDNEEFQPAAIAR	1	Unigene89569_B	N-Term(iTRAQ8plex)	2.047e-10	5.07229	3	2324.22	-3.11837	0	1.31359	1.11171	0.750994	0.625644
vELSDVQNPDITVTDNVLHFk	1	Unigene66486_OR	N-Term(iTRAQ8plex); K21(iTRAQ8plex)	8.4e-10	5.07228	4	2991.61	-5.51684	0	1.07358	1.35872	0.730668	0.786232
qAPSSTFIPAHVAFDk	2	Unigene71856_OR 27 527 EF-hand domain (C-terminal) containing 1 [Xenopus laevis] >gi	N-Term(iTRAQ8plex); K16(iTRAQ8plex)	7.877e-05	5.07211	3	2324.28	-0.506884	0	1.01312	0.998603	1.07407	0.832215
qPAVSVENFIAELLPDk	2	Unigene99091_B 8 1033 protein PRRC1 [Xenopus (Silurana) tropicalis] >gi	N-Term(iTRAQ8plex); K17(iTRAQ8plex)	2.219e-10	5.07182	2	2478.4	-4.10889	0	0.901205	0.98777	0.799951	0.83831
nVSLGNVLSVGSITQR	2	Unigene100744_B	N-Term(iTRAQ8plex)	1.304e-08	5.07152	3	1948.11	-2.47106	0	1.0636	1.09477	1.06918	1.0721
kAPSVATVGGIcELNLk	1	Unigene101362_B	N-Term(iTRAQ8plex); K1(iTRAQ8plex); C12(Carbamidomethyl); K17(iTRAQ8plex)	4.651e-08	5.07068	3	2669.56	-7.72251	1	1.00755	0.800495	0.958625	1.00197
sLDLFNcEVTNLNDYR	2	Unigene93089_B	N-Term(iTRAQ8plex); C7(Carbamidomethyl)	7.438e-14	5.06952	2	2277.11	-2.78453	0	1.42903	1.07367	1.40401	1.29099
tAQHYQQQLLSQVAYQQQLR	1	Unigene74623_B 1 285 minus strand coiled-coil domain containing 11 [Xenopus (Silurana) tropicalis] >gi	N-Term(iTRAQ8plex)	3.15e-10	5.06895	3	2735.46	3.9295	0	1.15309	1.05932	0.830947	0.725634
lLLAGYDDFNcNVWDTLk	3	Unigene76907_OR 137 1102 guanine nucleotide binding protein (G protein), beta polypeptide 4 [Xenopus (Silurana) tropicalis] >gi;Unigene100547_B 206 1225 minus strand guanine nucleotide binding protein (G protein), beta polypeptide 1 [Xenopus (Silurana) tropicalis] >gi	N-Term(iTRAQ8plex); C11(Carbamidomethyl); K18(iTRAQ8plex)	1.034e-10	5.06655	2	2765.42	-7.06505	0
gDIESTLLSLVk	13	Unigene90107_B 5 349 annexin A1 [Xenopus (Silurana) tropicalis] >gi	N-Term(iTRAQ8plex); K12(iTRAQ8plex)	1.24e-09	5.06627	2	1883.13	-2.37842	0	0.803414	0.822335	1.20368	1.25047
imDPNIVGHEHYDVAR	2	Unigene84936_B 3 380 minus strand RecName: Full=ATP synthase subunit beta, mitochondrial; Flags: Precursor >gi	N-Term(iTRAQ8plex); M2(Oxidation)	1.234e-07	5.06386	3	2186.09	-3.82204	0	0.959688	0.923301	0.538945	0.647208
gLSSLLYGSIPk	4	Unigene14518_B 1 822 minus strand solute carrier family 25, member 1 [Xenopus (Silurana) tropicalis] >gi	N-Term(iTRAQ8plex); K12(iTRAQ8plex)	3.517e-09	5.06366	2	1843.11	-5.30689	0	0.707925	0.989561	0.84859	0.843713
sPFEVQVGPEAGPQk	3	Unigene13055_OR	N-Term(iTRAQ8plex); K15(iTRAQ8plex)	2.533e-08	5.06294	3	2178.19	-5.53856	0	0.951616	0.934854	0.807268	0.900117
eIEIAEQEMPALMALR	1	Unigene5405_OR 3 431 MGC79134 protein [Xenopus laevis] >gi	N-Term(iTRAQ8plex)	5.729e-09	5.06273	2	2148.13	-3.36214	0	0.946327	0.777971	1.44664	1.14206
tLISGMIDEPHAIVVDPLR	1	Unigene78003_OR	N-Term(iTRAQ8plex)	6.464e-10	5.0622	3	2380.32	-2.15353	0	1.09375	1.12076	1.10203	0.837705
qDISSVTQIIDkPVTETk	1	Unigene77752_OR 181 1581 minus strand RanBP2-type zinc finger [Dictyostelium discoideum AX4] >gi	N-Term(iTRAQ8plex); K12(iTRAQ8plex); K18(iTRAQ8plex)	2.788e-07	5.06108	4	2914.68	-3.27333	0	1.01972	1.0411	1.08782	0.757172
nTQIQVIPEGGETPIFk	2	Unigene17488_OR 3 1463 minus strand SCIN protein [Homo sapiens] >gi	N-Term(iTRAQ8plex); K17(iTRAQ8plex)	4.276e-07	5.06009	2	2479.39	-5.53534	0	1.11468	1.13474	0.983753	1.01553
eQScLLLSDDQVk	3	Unigene101064_B	N-Term(iTRAQ8plex); C4(Carbamidomethyl); K13(iTRAQ8plex)	1.573e-10	5.06002	2	2143.14	-5.19344	0	0.999442	1.10416	1.25977	1.04974
skVDQIQDIVTGNPTVIk	1	Unigene77214_OR 8 1231 IQ motif containing GTPase activating protein 2 [Xenopus laevis] >gi;Unigene93923_B 1 591 IQ motif containing GTPase activating protein 2 [Xenopus laevis] >gi	N-Term(iTRAQ8plex); K2(iTRAQ8plex); K18(iTRAQ8plex)	2.307e-08	5.05924	3	2867.68	-5.81666	1
gFFDPNTEENLTYLQLk	1	Unigene101374_B	N-Term(iTRAQ8plex); K17(iTRAQ8plex)	1.291e-09	5.05922	2	2637.39	-3.03357	0	0.803749	1.18295	1.61355	1.49092
aLFVEFPTDPNTWTIDR	2	Unigene97542_B	N-Term(iTRAQ8plex)	3.495e-10	5.05913	2	2326.2	-1.14384	0	1.13605	1.23047	2.12858	1.55946
lYALPEDLVEVkPk	3	Unigene4917_B 1 1521 minus strand lymphocyte cytosolic protein 1 (L-plastin) [Xenopus laevis] >gi	N-Term(iTRAQ8plex); K12(iTRAQ8plex); K14(iTRAQ8plex)	4.849e-07	5.05872	3	2526.52	-4.59049	0	0.898781	0.839637	1.74209	1.0367
sDDDDDYIPDIDIVSR	1	Unigene661_B	N-Term(iTRAQ8plex)	3.275e-11	5.05725	2	2157.01	-2.50482	0	1.02647	1.00982	0.887488	0.772708
vLISDSLAPAcAHLLR	2	Unigene65949_OR 106 375 minus strand phosphoglycerate dehydrogenase [Xenopus laevis] >gi;Unigene100771_B 124 1617 phosphoglycerate dehydrogenase [Xenopus (Silurana) tropicalis] >gi	N-Term(iTRAQ8plex); C11(Carbamidomethyl)	1.645e-10	5.05695	3	2040.15	-3.22381	0
qAFDDAIAELDTLNEDSYk	1	Unigene77599_OR 71 811 tyrosine 3-monooxygenase/tryptophan 5-monooxygenase activation protein, eta polypeptide [Xenopus (Silurana) tropicalis] >gi	N-Term(iTRAQ8plex); K19(iTRAQ8plex)	2.775e-10	5.05546	3	2766.38	-5.28098	0	0.937546	1.04862	0.965754	1.01151
iLADIQScTGLPASVAR	10	Unigene80502_B	N-Term(iTRAQ8plex); C8(Carbamidomethyl)	1.297e-11	5.05349	2	2076.14	-1.60757	0	0.894314	0.757338	0.244904	0.168041
LyQGGAPNPGAScGGAGGGAGk	2	Unigene94253_B	Y2(iTRAQ8plex); C13(Carbamidomethyl); K22(iTRAQ8plex)	9.097e-09	5.05093	3	2512.27	-3.17566	0	0.348666	0.241142	0.235899	0.195036
hGYIGEFEIIDDHR	2	Unigene58466_B	N-Term(iTRAQ8plex)	3.832e-08	5.04941	4	2005	-1.79251	0	1.38664	1.09808	0.820234	0.894581
sPPILPPHLLQVILNk	2	Unigene98231_B	N-Term(iTRAQ8plex); K16(iTRAQ8plex)	3.147e-06	5.04801	3	2387.49	-3.13992	0	0.853847	0.918574	1.16994	1.24567
lGAVFNQVAFPLQYTPR	1	Unigene101380_B	N-Term(iTRAQ8plex)	3.7e-12	5.04793	2	2225.23	-3.79881	0	0.951436	0.915716	1.06336	1.26069
qAELVNAAVNLQR	2	Unigene84799_B 102 380 CAP, adenylate cyclase-associated protein 1 [Xenopus laevis] >gi	N-Term(iTRAQ8plex)	1.325e-10	5.04678	2	1729.98	-0.93328	0	1.12496	0.907178	0.965891	0.825328
tcFVDcLIEQTHPEVR	2	Unigene6631_B 3 1871 minus strand elongation factor Tu GTP binding domain containing 2 [Xenopus (Silurana) tropicalis] >gi	N-Term(iTRAQ8plex); C2(Carbamidomethyl); C6(Carbamidomethyl)	1.379e-08	5.04676	3	2308.13	-3.61643	0	1.1378	1.0679	0.837968	0.768301
sENEVAHIALETLEGHQR	2	Unigene24300_B 111 1397 minus strand flotillin 1 [Xenopus (Silurana) tropicalis] >gi	N-Term(iTRAQ8plex)	3.194e-08	5.04617	4	2337.2	-2.19259	0	1.39393	1.57063	0.896339	0.850389
lAALAYDLHEDVLQDk	1	Unigene100254_B	N-Term(iTRAQ8plex); K16(iTRAQ8plex)	3.293e-08	5.04601	3	2422.34	-2.14425	0	1.05961	1.07108	1.47213	1.51731
yEITSVPTFLFFk	6	Unigene99193_B 23 997 glutaredoxin-3 [Xenopus (Silurana) tropicalis] >gi	N-Term(iTRAQ8plex); K13(iTRAQ8plex)	6.48e-09	5.04559	2	2200.24	-4.29059	0	0.962164	0.932914	0.83856	0.95237
tAAVWEEIVGESNDkPR	1	Unigene20413_OR 113 1189 minus strand nucleoporin seh1-A [Xenopus laevis] >gi	N-Term(iTRAQ8plex); K15(iTRAQ8plex)	1.978e-07	5.04554	3	2509.33	-6.42498	0	1.36201	1.38693	1.14983	0.989145
vVTIAPGLFATPLLmGLPEk	1	Unigene97062_B	N-Term(iTRAQ8plex); M15(Oxidation); K20(iTRAQ8plex)	4.031e-06	5.04535	3	2691.59	-3.88163	0	1.49626	1.20355	1.74044	1.73989
sPYTVNIGQASNPTAcR	1	Unigene77949_OR	N-Term(iTRAQ8plex); C16(Carbamidomethyl)	1.333e-11	5.04407	2	2140.07	-3.15686	0	1.10481	1.29315	2.91124	2.84522
mVIPGGIDTHTHLQMPyR	3	Unigene97140_B 1 792 dihydropyrimidinase-related protein 3 [Xenopus (Silurana) tropicalis] >gi	N-Term(iTRAQ8plex); Y17(iTRAQ8plex)	4.198e-08	5.04345	4	2674.44	-1.47111	0	1.11684	1.18835	1.19256	1.36867
dEIPEEELAEDAEEIDHAER	1	Unigene77587_OR	N-Term(iTRAQ8plex)	3.777e-12	5.04179	3	2643.22	-1.26841	0	1.0618	1.12254	0.587608	0.486351
lTESLNIFETIVNNR	2	Unigene21905_B	N-Term(iTRAQ8plex)	1.988e-07	5.04126	3	2067.14	2.80829	0	0.99568	0.953218	1.61584	1.56192
tmLVTHMQDLQEVTQDLHyENFR	1	Unigene99399_B 9 1055 minus strand septin-2 [Gallus gallus] >gi	N-Term(iTRAQ8plex); M2(Oxidation); Y19(iTRAQ8plex)	0.0007192	5.04071	4	3472.76	5.41308	0	1.05661	0.980175	1.21623	1.16293
vFITDDFHDMMPk	6	Unigene43706_OR 2 211 heat shock protein 90kDa beta (Grp94), member 1 [Xenopus (Silurana) tropicalis] >gi	N-Term(iTRAQ8plex); K13(iTRAQ8plex)	3.598e-10	5.04003	2	2204.13	-2.43252	0	0.93215	1.02764	0.712136	0.732348
sLVYLDLSyNELTk	4	Unigene76271_OR 6 935 minus strand lumican [Xenopus (Silurana) tropicalis] >gi	N-Term(iTRAQ8plex); Y9(iTRAQ8plex); K14(iTRAQ8plex)	7.642e-10	5.0397	2	2570.47	-7.03962	0	1.07012	0.936512	1.55266	2.62768
gyPGNTGPSGLAGAPGPmGSTGAAGk	3	Unigene87707_B 3 422 minus strand RecName: Full=Collagen alpha-2(I) chain; AltName: Full=Alpha-2 type I collagen; Flags: Precursor >gi	N-Term(iTRAQ8plex); Y2(iTRAQ8plex); M18(Oxidation); K26(iTRAQ8plex)	1.398e-09	5.0397	3	3158.67	-0.0364508	0	1.22335	0.964333	0.949701	0.958665
vYDSLLQLDAALQATR	6	Unigene94576_B 1 480 minus strand claudin 7 [Xenopus laevis] >gi	N-Term(iTRAQ8plex)	3.475e-09	5.03917	3	2081.15	-2.58958	0	0.828895	0.835733	1.22042	1.09193
aVEILADVVQNNSLEDAQVENAR	1	Unigene67539_OR 1 405 minus strand ubiquinol-cytochrome c reductase core protein I [Xenopus laevis] >gi	N-Term(iTRAQ8plex)	1.739e-10	5.03917	3	2801.47	3.97837	0	0.940292	0.865469	0.494792	0.482893
sPNIcPLFcDYYNSk	11	Unigene101391_B	N-Term(iTRAQ8plex); C5(Carbamidomethyl); C9(Carbamidomethyl); K15(iTRAQ8plex)	3.235e-08	5.03817	3	2486.22	-3.3417	0	0.856283	0.856718	0.297633	0.286232
hDADGQATLLNLLLR	3	Unigene76514_OR;Unigene100210_B	N-Term(iTRAQ8plex)	5.327e-11	5.03666	3	1954.09	-5.49277	0
aELQASGLSGEALEk	1	Unigene98609_B 3 962 glucose-6-phosphate isomerase [Xenopus laevis] >gi	N-Term(iTRAQ8plex); K15(iTRAQ8plex)	2.64e-09	5.03658	3	2111.17	-3.5978	0	1.62791	1.06098	0.73592	0.53529
lYIGLAGLATDVQTVAQR	3	Unigene96568_B 53 667 proteasome beta 3 subunit [Xenopus (Silurana) tropicalis] >gi	N-Term(iTRAQ8plex)	1.222e-10	5.03553	2	2193.25	-3.26878	0	1.00324	0.845394	1.14796	1.28441
vYIGSFWSEPLMISDNR	2	Unigene101208_B 160 1773 EH-domain containing 2 [Xenopus (Silurana) tropicalis] >gi	N-Term(iTRAQ8plex)	2.225e-09	5.03527	2	2318.17	-3.08629	0	1.12422	0.966165	2.0974	1.87513
lAkPFGTVAScFILNk	2	Unigene101261_B	N-Term(iTRAQ8plex); K3(iTRAQ8plex); C11(Carbamidomethyl); K16(iTRAQ8plex)	1.17e-06	5.03507	3	2678.58	-0.912314	0	1.10945	0.990246	1.934	2.15051
aQTEGINISEEALNHLGEIGTk	2	Unigene73792_OR 1 594 RecName: Full=RuvB-like 1; AltName: Full=Pontin >gi	N-Term(iTRAQ8plex); K22(iTRAQ8plex)	7.688e-08	5.03493	4	2932.58	-2.8416	0	0.92087	0.98791	0.736995	0.781573
gSQSQPESPSAQLSLISAGQNFLQPGGk	1	Unigene101361_B	N-Term(iTRAQ8plex); K28(iTRAQ8plex)	1.859e-13	5.03395	3	3421.81	-2.72218	0	1.15014	1.19532	0.7387	0.777191
fTDEYQLFEELGk	1	Unigene1564_B 199 360 calcium/calmodulin-dependent protein kinase II delta [Xenopus (Silurana) tropicalis] >gi	N-Term(iTRAQ8plex); K13(iTRAQ8plex)	3.975e-10	5.03379	2	2227.17	-4.14187	0	0.731098	0.839362	0.846405	0.871852
kFDLGQDVVDFTGHALALYR	3	Unigene95590_B	N-Term(iTRAQ8plex); K1(iTRAQ8plex)	7.192e-10	5.03372	4	2873.57	-0.769596	1	1.10623	0.821051	1.20167	1.54155
vVETDPSPYcIVAPDTVIHcEGEPIk	1	Unigene54075_OR	N-Term(iTRAQ8plex); C10(Carbamidomethyl); C20(Carbamidomethyl); K26(iTRAQ8plex)	5.445e-05	5.03076	4	3533.8	-3.4003	0	0.915207	0.798545	0.685755	0.705303
eEVSQLQDEVHLLR	1	Unigene40471_OR 9 200 minus strand kazrin [Xenopus laevis] >gi	N-Term(iTRAQ8plex)	9.707e-09	5.03061	3	1999.07	-3.45773	0	0.89985	1.22076	0.584193	0.551166
ekDGFDELEAFLGGAAPSLPR	1	Unigene72952_OR	N-Term(iTRAQ8plex); K2(iTRAQ8plex)	1.933e-08	5.03034	3	2827.5	-3.42483	1	0.877158	0.850957	1.29635	1.55902
lIALLEVLSQk	5	Unigene76773_OR	N-Term(iTRAQ8plex); K11(iTRAQ8plex)	4.709e-08	5.02911	2	1835.17	-4.30536	0	0.765817	0.906973	3.21187	3.73804
lSSGQQVLEELQSHLQk	1	Unigene29912_B	N-Term(iTRAQ8plex); K17(iTRAQ8plex)	5.404e-07	5.02792	4	2532.42	-2.70184	0	0.956529	1.13188	1.84212	1.81567
vAVIQYSEDPSIEFLLNAHSTk	1	Unigene99880_B	N-Term(iTRAQ8plex); K22(iTRAQ8plex)	1.81e-12	5.02744	4	3069.65	-5.79542	0	1.1986	1.09654	1.91828	1.2972
dQFPEVYVPTVFENyVADIEVDSk	1	Unigene87081_B;Unigene99067_B	N-Term(iTRAQ8plex); Y15(iTRAQ8plex); K24(iTRAQ8plex)	1.046e-07	5.02733	4	3715.93	-5.322	0
dIFQEIYETEYk	3	Unigene75771_OR 58 843 minus strand isocitrate dehydrogenase 1 (NADP+), soluble [Xenopus laevis] >gi;Unigene99428_B 76 1104 minus strand isocitrate dehydrogenase 1 (NADP+), soluble [Xenopus laevis] >gi	N-Term(iTRAQ8plex); K12(iTRAQ8plex)	3.459e-11	5.0269	2	2186.14	-4.68522	0
hVGMAVAGLLADAR	3	Unigene76079_OR	N-Term(iTRAQ8plex)	6.277e-10	5.02678	3	1684.94	-3.34783	0	1.01404	1.02482	0.849017	0.869426
eIDDLGPEVGDIk	1	Unigene77859_OR 120 1790 DEAH (Asp-Glu-Ala-His) box polypeptide 15 [Xenopus laevis] >gi	N-Term(iTRAQ8plex); K13(iTRAQ8plex)	2.183e-09	5.02626	2	2008.1	-2.45085	0	1.08347	1.27003	1.17859	1.18319
vIIDLSQVDLSk	2	Unigene100305_B	N-Term(iTRAQ8plex); K12(iTRAQ8plex)	3.184e-09	5.02575	2	1938.16	-7.07882	0	1.01575	0.932525	1.42003	1.52817
eEIAVGDLPSNEPDPHVVR	1	Unigene100194_B	N-Term(iTRAQ8plex)	2.333e-06	5.02559	3	2377.23	-1.82022	0	0.268304	0.290493	0.107512	0.105331
nLEGYVGFANLPNQVYR	1	Unigene30913_OR	N-Term(iTRAQ8plex)	7.134e-14	5.02547	2	2258.17	-5.6671	0	1.4438	0.985503	0.870497	0.957294
vFHLPTTTFIGGNETALPLR	2	Unigene78056_OR 1 2475 2-oxoglutarate dehydrogenase, mitochondrial precursor [Xenopus laevis] >gi	N-Term(iTRAQ8plex)	4.454e-09	5.02525	3	2488.39	1.99059	0	1.06667	1.00946	0.739654	0.754396
fAPEHTIFASNTSSLPITDIANcTTR	1	Unigene73224_OR 3 596 minus strand hydroxyacyl-CoA dehydrogenase [Xenopus laevis] >gi	N-Term(iTRAQ8plex); C23(Carbamidomethyl)	4.735e-08	5.02468	3	3168.59	-0.526763	0	0.901559	1.08054	0.573051	0.376564
lDAMHGVVGPYVk	2	Unigene21738_OR 3 149 phosphoglucomutase 1 [Xenopus laevis] >gi	N-Term(iTRAQ8plex); K13(iTRAQ8plex)	2.372e-08	5.02446	2	1994.13	-0.524718	0	1.0581	0.94931	1.14794	0.933657
aISEDTADAIcLDAGEIFk	7	Unigene101030_B	N-Term(iTRAQ8plex); C11(Carbamidomethyl); K19(iTRAQ8plex)	3.457e-10	5.02441	3	2647.37	-0.502826	0	0.930764	1.00748	1.00441	0.868389
nLPPGPTPLPVIGNLLHVk	3	Unigene91349_B	N-Term(iTRAQ8plex); K19(iTRAQ8plex)	2.624e-05	5.02438	3	2584.58	-0.555579	0	0.880577	1.29447	0.828534	0.841559
nLANTVTEEILEk	2	Unigene92099_B	N-Term(iTRAQ8plex); K13(iTRAQ8plex)	2.603e-10	5.02413	2	2082.18	-4.84008	0	1.09964	1.12885	1.09001	1.19474
eLDEATESNDVLTR	5	Unigene100893_B	N-Term(iTRAQ8plex)	2.016e-10	5.02408	2	1895.94	-3.23113	0	1.23353	1.00707	1.32897	1.18324
gDLTLTIDSFSPDDAGNyR	2	Unigene66211_OR	N-Term(iTRAQ8plex); Y18(iTRAQ8plex)	2.11e-06	5.02373	3	2665.35	-3.30119	0	1.28153	0.955658	0.698815	0.721796
lGIAPQIQDLLGk	5	Unigene98240_B	N-Term(iTRAQ8plex); K13(iTRAQ8plex)	1.82e-08	5.02361	2	1974.21	-3.80752	0	1.0101	1.054	1.36099	1.51808
eLYESYTVPLDIR	1	Unigene93854_B	N-Term(iTRAQ8plex)	1.91e-06	5.0224	2	1902.01	-4.90943	0	1.51916	1.0438	1.64766	1.22948
lQTYTWQVVEDQGPTEWDDDcITR	1	Unigene100627_B	N-Term(iTRAQ8plex); C21(Carbamidomethyl)	9.331e-11	5.02236	3	3259.51	-1.99015	0	1.61233	1.27534	0.748567	0.618526
nDPLLVGMPTSENPFk	2	Unigene80976_B 52 255 guanine nucleotide binding protein (G protein), gamma 7 [Xenopus laevis] >gi	N-Term(iTRAQ8plex); K16(iTRAQ8plex)	7.539e-06	5.02194	3	2367.28	-3.30132	0	0.8278	1.07131	0.814566	0.826735
eQSILELGGLLAk	1	Unigene94047_B	N-Term(iTRAQ8plex); K13(iTRAQ8plex)	6.218e-11	5.02193	2	1979.19	-3.39054	0	0.977182	1.03972	1.00915	1.16051
nVILIESDkDISVTSIIk	27	Unigene99894_B	N-Term(iTRAQ8plex); K9(iTRAQ8plex); K18(iTRAQ8plex)	2.648e-08	5.02171	3	2899.74	-2.92441	1	0.867208	0.89816	0.339695	0.345506
aDAVDDkEMLDLVELEIR	1	Unigene99931_B	N-Term(iTRAQ8plex); K7(iTRAQ8plex)	2.894e-09	5.0212	3	2682.43	-5.35384	1	0.79233	1.0084	1.5599	1.38944
iIDcLFNTVTDk	2	Unigene101228_B	N-Term(iTRAQ8plex); C4(Carbamidomethyl); K12(iTRAQ8plex)	1e-10	5.02087	2	2047.13	-1.49159	0	0.664537	0.921204	1.08949	1.20285
aNMPLDVQWNDIDYMDAyR	1	Unigene77251_OR	N-Term(iTRAQ8plex); Y18(iTRAQ8plex)	6.253e-09	5.02079	3	2938.42	-3.87849	0	1.46541	1.1646	1.55757	1.33926
sALASVIMGLSPILGk	1	Unigene74815_OR 1 717 protein phosphatase 2, regulatory subunit A, alpha [Xenopus (Silurana) tropicalis] >gi	N-Term(iTRAQ8plex); K16(iTRAQ8plex)	3.021e-09	5.02009	3	2165.31	-3.98395	0	1.18356	1.16765	0.405488	0.335681
dLAQINDLHTQLEEASk	1	Unigene101294_B	N-Term(iTRAQ8plex); K17(iTRAQ8plex)	9.669e-05	5.01989	4	2533.35	-8.14901	0	1.07872	0.757936	1.23219	1.13321
vAIQLNDTHPALAIPELMR	2	Unigene9557_OR 139 2586 minus strand brain glycogen phosphorylase [Xenopus (Silurana) tropicalis] >gi	N-Term(iTRAQ8plex)	7.827e-11	5.01877	2	2406.35	0.528408	0	1.175	0.872832	0.759116	0.732669
dIEAMTQQFEEk	3	Unigene78116_OR;Unigene100893_B	N-Term(iTRAQ8plex); K12(iTRAQ8plex)	6.124e-11	5.01759	2	2077.06	-5.61383	0
sSTFEQEALDTHNk	1	Unigene87775_B 12 425 GLI pathogenesis-related 2 [Xenopus laevis] >gi	N-Term(iTRAQ8plex); K14(iTRAQ8plex)	1.331e-10	5.01755	3	2215.14	-3.56191	0	0.97541	0.796867	0.996484	1.02929
gVVFNVTTVDLk	4	Unigene72066_OR 1 537 chloride intracellular channel 6 [Xenopus laevis] >gi;Unigene90554_B 191 481 chloride intracellular channel 5 [Xenopus laevis] >gi	N-Term(iTRAQ8plex); K12(iTRAQ8plex)	5.526e-10	5.0175	2	1900.14	1.34323	0
eVWDMYGVFFANHPDLR	1	Unigene98171_B	N-Term(iTRAQ8plex)	4.844e-09	5.01733	3	2400.18	1.03785	0	1.13636	0.941778	1.09775	1.00886
gIAVTAYSPLGSPDRPWAkPEDPSLLDEPk	2	Unigene95014_B	N-Term(iTRAQ8plex); K19(iTRAQ8plex); K30(iTRAQ8plex)	6.631e-07	5.0163	3	4119.26	1.14689	0	0.994324	1.0515	1.0423	0.96343
eMHLGILGPVIk	4	Unigene77505_OR;Unigene100627_B	N-Term(iTRAQ8plex); K12(iTRAQ8plex)	5.356e-08	5.01616	2	1915.16	-3.00103	0
gAGIGGLGITVEGPSESk	2	Unigene13055_OR;Unigene14643_B	N-Term(iTRAQ8plex); K18(iTRAQ8plex)	7.859e-13	5.01569	2	2237.26	0.000859869	0
kQEMEEILHEMEAR	2	Unigene78116_OR;Unigene101389_B	N-Term(iTRAQ8plex); K1(iTRAQ8plex)	2.129e-09	5.01554	4	2381.23	-4.32612	1
gFGTDEQTIIDIVANR	4	Unigene100197_B 1 966 minus strand annexin A7 [Xenopus (Silurana) tropicalis] >gi	N-Term(iTRAQ8plex)	5.997e-15	5.01511	2	2053.08	-2.89475	0	0.885878	0.891619	0.933423	0.816916
lADQImQNPQVLAALQER	1	Unigene97667_B 1 843 minus strand nucleosome assembly protein 1-like 4 [Xenopus (Silurana) tropicalis] >gi	N-Term(iTRAQ8plex); M6(Oxidation)	2.97e-09	5.01465	3	2358.27	-0.466948	0	1.47907	1.26822	0.751147	0.570051
aGNNmLLVGVHGPk	3	Unigene85910_B	N-Term(iTRAQ8plex); M5(Oxidation); K14(iTRAQ8plex)	9.178e-10	5.01443	3	2031.15	-6.51991	0	1.0269	1.21573	1.27303	1.07683
vHAcGINPVETYIR	2	Unigene64386_OR	N-Term(iTRAQ8plex); C4(Carbamidomethyl)	8.352e-09	5.01357	3	1933.03	-0.814611	0	1.10283	1.03705	0.844825	0.779547
aAIGSLGDVNSITNELk	2	Unigene77146_OR 81 1202 minus strand LOC100127315 protein [Xenopus laevis] >gi	N-Term(iTRAQ8plex); K17(iTRAQ8plex)	5.203e-11	5.01316	2	2310.3	-6.24075	0	0.974586	0.992485	1.08863	0.86304
sEPSVAAmVYPFTGDHk	1	Unigene77736_OR 1 1614 ATP citrate lyase [Xenopus (Silurana) tropicalis] >gi	N-Term(iTRAQ8plex); M8(Oxidation); K17(iTRAQ8plex)	1.431e-05	5.01281	3	2460.25	-7.30234	0	1.2638	1.09277	0.511064	0.496364
iTDGFTPGHMVQAVDTVLNER	1	Unigene2896_B	N-Term(iTRAQ8plex)	3.719e-07	5.01077	3	2604.33	-3.01581	0	0.847624	0.888657	0.924817	0.657408
iGTGVPQIAFIITGAk	3	Unigene100860_B	N-Term(iTRAQ8plex); K16(iTRAQ8plex)	1.506e-08	5.01066	3	2194.33	-5.53388	0	1.02369	1.06361	2.15431	2.3447
aLVQQLDESQYSELR	2	Unigene87072_B 1 201 proteasome (prosome, macropain) activator subunit 1 (PA28 alpha) [Xenopus laevis] >gi	N-Term(iTRAQ8plex)	1.575e-09	5.01045	2	2083.09	-2.28718	0	1.03324	0.953873	1.03103	0.773801
sAGFSSFSySGAPAGAR	5	Unigene50782_B	N-Term(iTRAQ8plex); Y9(iTRAQ8plex)	5.961e-09	5.0103	2	2228.15	-3.98321	0	1.11186	1.04697	1.67675	2.92743
nEVLVGSPEIATDER	1	Unigene100293_B	N-Term(iTRAQ8plex)	6.686e-10	5.01008	2	1933.02	-0.535912	0	1.14089	1.13182	0.535877	0.706311
gEHVPGSPFQFTVGPLGEGGAEk	2	Unigene101362_B	N-Term(iTRAQ8plex); K23(iTRAQ8plex)	5.857e-06	5.00846	4	2905.52	-4.07288	0	1.33152	1.21042	1.46137	0.909525
nLDPFLMFDEFk	2	Unigene75920_OR 1 852 minus strand pirin (iron-binding nuclear protein) [Xenopus laevis] >gi	N-Term(iTRAQ8plex); K12(iTRAQ8plex)	4.052e-10	5.00836	2	2124.11	-6.98531	0	0.853438	1.00435	1.30054	1.48777
dTkPIISEVASVAEQk	1	Unigene100512_B 1 1443 minus strand RecName: Full=Nuclear pore complex protein Nup93; AltName: Full=Nucleoporin Nup93; AltName: Full=93 kDa nucleoporin; AltName: Full=An4a >gi	N-Term(iTRAQ8plex); K3(iTRAQ8plex); K16(iTRAQ8plex)	5.499e-08	5.00749	3	2627.53	-4.79209	0	1.19155	1.08165	0.990051	1.01077
vVVALmTPANIYDAQQLR	2	Unigene29259_B	N-Term(iTRAQ8plex); M6(Oxidation)	2.135e-10	5.00624	3	2322.26	-7.40491	0	1.33058	1.10997	1.11255	1.14977
aGLQEGDQVLTVNNVDFQDIEHSk	1	Unigene28620_OR	N-Term(iTRAQ8plex); K24(iTRAQ8plex)	7.328e-09	5.00565	3	3264.7	0.67996	0	1.20202	1.16733	0.620141	0.55641
iLTLAAGEVLk	36	Unigene99894_B	N-Term(iTRAQ8plex); K11(iTRAQ8plex)	3.246e-08	5.00543	2	1736.11	-3.11562	0	0.901228	0.934049	0.32336	0.385631
fDHIFYTGNTAVGk	1	Unigene100750_B	N-Term(iTRAQ8plex); K14(iTRAQ8plex)	1.549e-06	5.00444	3	2178.17	-6.66828	0	0.864317	0.862551	1.22013	1.3802
sFLLDLLNATGk	2	Unigene76479_OR	N-Term(iTRAQ8plex); K12(iTRAQ8plex)	7.54e-09	5.00402	2	1900.13	-2.89681	0	0.978178	1.36546	0.787813	0.934386
gISLNPEQWSQLk	4	Unigene72111_B 2 271 minus strand Activated RNA polymerase II transcriptional coactivator p15 [Rana catesbeiana] >gi	N-Term(iTRAQ8plex); K13(iTRAQ8plex)	8.067e-10	5.00281	2	2108.19	-2.64398	0	0.957556	0.962944	1.04207	0.982046
eQPLDEELkDSFQNAYLELGGLGER	2	Unigene89250_B	N-Term(iTRAQ8plex); K9(iTRAQ8plex)	1.227e-07	5.00161	4	3458.79	-0.529835	1	1.16654	1.10968	0.808759	0.734055
lHLQSTDyGTFLANEASPLAVSVIDDk	1	Unigene77334_OR 143 1195 ATPase, H+ transporting, lysosomal 38kDa, V0 subunit d1 [Xenopus laevis] >gi	N-Term(iTRAQ8plex); Y8(iTRAQ8plex); K27(iTRAQ8plex)	1.375e-06	5.00126	4	3817.06	-4.4094	0	1.03457	0.915252	0.946018	0.985083
mNVDQAFHELVR	1	Unigene75135_OR	N-Term(iTRAQ8plex)	1.236e-09	5.00124	3	1762.92	-2.97947	0	0.70943	0.741142	1.06182	1.09016
vEPGLSPDNSTVk	3	Unigene77949_OR;Unigene100910_B	N-Term(iTRAQ8plex); K13(iTRAQ8plex)	8.861e-09	5.00103	2	1951.08	-6.02813	0
lFSLTDDDALAANEELTIk	12	Unigene37333_OR	N-Term(iTRAQ8plex); K19(iTRAQ8plex)	1.88e-10	5.00067	3	2687.46	-1.17174	0	1.1078	0.977911	0.704812	0.805959
eGVPQYLVLLAAGk	9	Unigene98569_B	N-Term(iTRAQ8plex); K14(iTRAQ8plex)	2.075e-13	4.99928	2	2066.24	-4.80252	0	0.896632	0.924079	1.66552	1.57452
lGSASSVcFVDQYYPGDAk	2	Unigene84284_B	N-Term(iTRAQ8plex); C8(Carbamidomethyl); K19(iTRAQ8plex)	3.339e-12	4.99847	2	2672.34	-1.73389	0	1.0056	1.11396	1.33778	0.871717
fADDTYTESyISTIGVDFk	2	Unigene77490_B	N-Term(iTRAQ8plex); Y10(iTRAQ8plex); K19(iTRAQ8plex)	1.77e-08	4.99821	3	3084.61	-1.75947	0	1.08921	0.805192	0.89275	1.0516
gFGFVTFDDHDPVDk	4	Unigene72889_OR	N-Term(iTRAQ8plex); K15(iTRAQ8plex)	1.143e-13	4.99794	2	2304.17	-3.984	0	1.31738	0.988226	2.0791	1.86751
iLGLGDLGSYGMGIPVGk	1	Unigene77548_OR	N-Term(iTRAQ8plex); K18(iTRAQ8plex)	2.229e-11	4.99646	2	2355.35	-1.53538	0	1.06709	0.994818	1.02277	0.971632
lHYGDLTDSTcLVk	7	Unigene50883_B 3 200 GDP-mannose 4,6-dehydratase [Xenopus laevis] >gi	N-Term(iTRAQ8plex); C11(Carbamidomethyl); K14(iTRAQ8plex)	7.906e-07	4.99562	3	2230.19	-3.50444	0	1.03329	1.00761	1.03192	1.12051
sLDLFNcELTNLEDyR	1	Unigene96175_B 206 703 minus strand acidic leucine-rich nuclear phosphoprotein 32 family member E [Xenopus laevis] >gi	N-Term(iTRAQ8plex); C7(Carbamidomethyl); Y15(iTRAQ8plex)	1.163e-10	4.99459	3	2610.33	-1.60699	0	0.903452	0.968669	1.16693	1.05271
lmALVQDLSNNDTILAMR	3	Unigene73073_OR 4 588 minus strand transglutaminase 2 (C polypeptide, protein-glutamine-gamma-glutamyltransferase) [Xenopus laevis] >gi;Unigene98530_B	N-Term(iTRAQ8plex); M2(Oxidation)	8.609e-10	4.99293	3	2338.23	-3.46751	0
qLVIVHGPPDASQDLAEAcR	1	Unigene24302_OR 2 154 minus strand cleavage and polyadenylation specific factor 2, 100kDa [Xenopus (Silurana) tropicalis] >gi	N-Term(iTRAQ8plex); C19(Carbamidomethyl)	3.534e-10	4.9927	3	2480.29	0.281235	0	1.21973	1.13403	0.514604	0.405754
eAIAILckPEAELNAAIPSANPAk	2	Unigene101344_B 177 2774 minus strand programmed cell death 6 interacting protein [Xenopus (Silurana) tropicalis] >gi	N-Term(iTRAQ8plex); C7(Carbamidomethyl); K8(iTRAQ8plex); K24(iTRAQ8plex)	3.502e-08	4.9921	4	3403.93	-2.9659	0	1.23427	1.047	1.02291	0.814069
qYEIPVSHGPEVLk	5	Unigene100497_B	N-Term(iTRAQ8plex); K14(iTRAQ8plex)	1.552e-05	4.99135	3	2204.24	-4.11994	0	1.0474	1.06875	1.03496	1.00654
qIVEQALNQFSNLLNSk	1	Unigene19111_OR 4 3783 minus strand plexin-B2 [Rattus norvegicus] >gi	N-Term(iTRAQ8plex); K17(iTRAQ8plex)	1.676e-08	4.99048	3	2554.44	-2.54914	0	0.890122	1.016	1.24403	1.23251
cNIENVATDYNLGk	2	Unigene68152_OR	N-Term(iTRAQ8plex); C1(Carbamidomethyl); K14(iTRAQ8plex)	1.899e-08	4.98963	3	2219.14	-6.79833	0	1.06493	0.996684	1.1487	1.06947
eIAPALELLEPIEQk	3	Unigene95590_B	N-Term(iTRAQ8plex); K15(iTRAQ8plex)	6.233e-08	4.98944	3	2301.35	-2.62869	0	0.914164	0.991379	0.818866	0.94381
dkLDGNELDLSLSDLSEVPVR	1	Unigene96854_B	N-Term(iTRAQ8plex); K2(iTRAQ8plex)	1.9e-09	4.98906	3	2922.58	-1.43874	1	0.962487	1.04886	0.865471	0.84813
tLSPAGELQELFDGMSQVk	1	Unigene91144_B	N-Term(iTRAQ8plex); K19(iTRAQ8plex)	4.642e-07	4.98902	3	2658.41	-7.29588	0	0.801303	0.787501	0.993706	1.06585
gADIFcVTcHEEk	3	Unigene98790_B 174 989 four and a half LIM domains 1 [Xenopus (Silurana) tropicalis] >gi	N-Term(iTRAQ8plex); C6(Carbamidomethyl); C9(Carbamidomethyl); K13(iTRAQ8plex)	3.145e-08	4.98885	3	2174.07	-7.11994	0	1.20383	1.2546	1.1213	1.22539
aQDTAELFFEDVR	2	Unigene100896_B 53 1375 minus strand long-chain acyl-CoA dehydrogenase [Xenopus (Silurana) tropicalis] >gi	N-Term(iTRAQ8plex)	9.138e-10	4.98875	2	1844.93	-1.37655	0	1.36244	0.990557	1.3617	1.43654
vGVGAFPTEQINDIGTLLQTk	2	Unigene76943_OR 107 1114 adenylosuccinate synthase like 1 [Xenopus (Silurana) tropicalis] >gi	N-Term(iTRAQ8plex); K21(iTRAQ8plex)	9.485e-07	4.988	3	2809.57	-6.37836	0	1.0868	1.01402	1.08754	1.0188
iTAENLPQIIEHLk	4	Unigene101261_B	N-Term(iTRAQ8plex); K14(iTRAQ8plex)	1.117e-07	4.98653	3	2227.31	-5.64986	0	0.981802	0.898603	1.90517	1.79418
vVVLMGSISDLVHcEk	1	Unigene99959_B 26 1231 phosphoribosylaminoimidazole carboxylase, phosphoribosylaminoribosylaminoimidazole succinocarboxamide synthetase [Xenopus laevis] >gi	N-Term(iTRAQ8plex); C14(Carbamidomethyl); K16(iTRAQ8plex)	4.674e-09	4.98641	3	2394.33	-2.77752	0	1.21277	0.828462	1.09876	1.66878
eVVTVVGNFLk	10	Unigene43192_OR 3 197 minus strand prosaposin (variant Gaucher disease and variant metachromatic leukodystrophy) [Xenopus laevis] >gi	N-Term(iTRAQ8plex); K11(iTRAQ8plex)	6.664e-09	4.9859	2	1813.1	-4.69281	0	0.809596	0.897702	1.37378	1.3471
fIATLQQVVGQSPk	2	Unigene77958_OR 1 1938 prolyl endopeptidase [Xenopus (Silurana) tropicalis] >gi	N-Term(iTRAQ8plex); K14(iTRAQ8plex)	2.777e-11	4.98587	2	2124.25	-7.59568	0	1.03189	1.05782	1.27041	1.2995
lLAVAATSPPDAPNRDEMFDER	1	Unigene101372_B 108 3302 minus strand vinculin [Xenopus (Silurana) tropicalis] >gi	N-Term(iTRAQ8plex)	5.775e-06	4.98575	3	2719.36	-2.52636	1	1.60554	1.07239	2.1647	2.06229
iITFIDLAGHEk	1	Unigene96788_B 5 763 minus strand GTP binding protein 1 [Xenopus (Silurana) tropicalis] >gi	N-Term(iTRAQ8plex); K12(iTRAQ8plex)	1.502e-10	4.98553	3	1965.15	-4.29847	0	1.09353	0.977223	1.44346	1.66759
nDDLGAPGNTDHVQPTDTGISk	1	Unigene20551_OR	N-Term(iTRAQ8plex); K22(iTRAQ8plex)	1.399e-12	4.98542	3	2860.45	-2.27544	0	1.1151	0.951163	1.13485	1.80425
lELFLPEEYPMAAPk	2	Unigene70643_B 3 263 minus strand ubiquitin-conjugating enzyme E2N-like [Danio rerio] >gi	N-Term(iTRAQ8plex); K15(iTRAQ8plex)	3.748e-08	4.98481	2	2356.3	-3.184	0	0.861034	0.870118	0.883946	0.796818
lLVLSGLHMMEGLSQEAR	2	Unigene20070_OR	N-Term(iTRAQ8plex)	4.353e-08	4.98432	3	2288.22	-7.39838	0	0.86854	0.849247	0.574998	0.551473
aLSPDMLATDIAYYLVR	2	Unigene21969_B 91 1491 minus strand RecName: Full=Argininosuccinate lyase; Short=ASAL; AltName: Full=Arginosuccinase >gi	N-Term(iTRAQ8plex)	1.978e-08	4.98418	3	2216.19	-1.13796	0	0.979526	0.925988	1.22607	1.13562
gDVEEDEAVPDSEQDIRPR	1	Unigene6379_B	N-Term(iTRAQ8plex)	5.374e-07	4.98398	3	2460.17	-2.18195	0	0.81922	1.49778	1.20935	0.789986
aFMTADLPNELIELLEk	3	Unigene101352_B	N-Term(iTRAQ8plex); K17(iTRAQ8plex)	3.469e-07	4.98351	2	2555.41	-6.33486	0	0.830978	0.965336	1.83382	1.94052
iQAVEmGDLSTLPNLyR	2	Unigene99366_B 95 1093 biglycan [Xenopus laevis] >gi	N-Term(iTRAQ8plex); M6(Oxidation); Y16(iTRAQ8plex)	1.255e-07	4.98263	3	2544.39	-2.35458	0	1.11395	0.908629	1.43534	1.42697
aLSTEQkPYVTk	3	Unigene78117_OR 2 5464 minus strand spectrin, alpha, non-erythrocytic 1 (alpha-fodrin) [Xenopus (Silurana) tropicalis] >gi	N-Term(iTRAQ8plex); K7(iTRAQ8plex); K12(iTRAQ8plex)	4.953e-07	4.98254	2	2277.34	-7.04448	0	1.10352	1.34811	0.988011	1.00663
iTLAFSPLIQk	1	Unigene71844_OR	N-Term(iTRAQ8plex); K11(iTRAQ8plex)	5.809e-07	4.98224	2	1839.14	-6.30092	0	0.92151	1.03837	1.37534	1.19098
aTQLLEGLVQELQk	2	Unigene77578_OR 311 1450 Stat5a protein [Xenopus laevis] >gi	N-Term(iTRAQ8plex); K14(iTRAQ8plex)	1.49e-07	4.98155	3	2178.29	-2.91267	0	1.1383	1.11931	0.634252	0.772807
eSSATTNAQETQGR	1	Unigene101398_B	N-Term(iTRAQ8plex)	8.102e-09	4.98122	2	1783.87	-3.24943	0	1.0157	0.877837	2.03138	1.74567
vDILLDMLSETTAESHLk	2	Unigene95169_B 160 534 minus strand chibby homolog 1 [Xenopus laevis] >gi	N-Term(iTRAQ8plex); K18(iTRAQ8plex)	1.194e-11	4.98112	3	2623.44	-2.55556	0	1.138	0.857282	1.22364	1.19542
iASVNEVAAQLLSTDHR	1	Unigene77840_OR;Unigene101064_B	N-Term(iTRAQ8plex)	5.202e-07	4.98066	3	2128.15	-7.09583	0
eTcLITFLLAGIEcPR	2	Unigene100746_B 2 1600 staphylococcal nuclease and tudor domain containing 1 [Xenopus (Silurana) tropicalis] >gi	N-Term(iTRAQ8plex); C3(Carbamidomethyl); C14(Carbamidomethyl)	2.387e-09	4.98053	2	2197.15	-7.45027	0	0.844809	0.78131	0.928987	0.928155
sLASMIQSDTSGDYR	1	Unigene100197_B 1 966 minus strand annexin A7 [Xenopus (Silurana) tropicalis] >gi	N-Term(iTRAQ8plex)	2.578e-10	4.98002	2	1934.94	-2.51754	0	1.12572	1.17768	1.51116	1.49964
ekFEEYGSVLEcDIVk	1	Unigene89295_B	N-Term(iTRAQ8plex); K2(iTRAQ8plex); C12(Carbamidomethyl); K16(iTRAQ8plex)	5.514e-10	4.97992	3	2857.53	-4.54883	1	0.945625	1.35359	1.81564	1.50865
gAVGALLVYDIAk	5	Unigene79697_B	N-Term(iTRAQ8plex); K13(iTRAQ8plex)	7.244e-11	4.97948	2	1898.16	0.386276	0	1.20254	1.13434	0.497653	0.61122
eVPFADLSNMEIGMk	1	Unigene69338_B 1 246 minus strand integrin-linked protein kinase [Salmo salar] >gi	N-Term(iTRAQ8plex); K15(iTRAQ8plex)	3.206e-10	4.9783	2	2289.2	-3.70034	0	0.857009	0.992019	1.28213	1.33936
iQFLQSGNFLk	3	Unigene44881_B	N-Term(iTRAQ8plex); K11(iTRAQ8plex)	1.906e-09	4.97828	2	1903.12	-1.29601	0	0.957674	1.09063	0.21182	0.158663
lLQGNIIGIVk	4	Unigene77214_OR 8 1231 IQ motif containing GTPase activating protein 2 [Xenopus laevis] >gi	N-Term(iTRAQ8plex); K11(iTRAQ8plex)	2.075e-08	4.97806	2	1776.15	-4.03545	0	1.07495	1.10727	1.43228	1.57615
sGmTNDIAFHFNPR	2	Unigene68525_OR	N-Term(iTRAQ8plex); M3(Oxidation)	9.413e-09	4.97777	3	1926.94	0.326223	0	1.28505	0.94419	1.15619	1.09327
iDEETQEVLENLkDR	1	Unigene77306_OR 7 957 minus strand 45 kDa calcium-binding protein precursor [Xenopus laevis] >gi	N-Term(iTRAQ8plex); K13(iTRAQ8plex)	6.791e-10	4.97754	3	2439.31	-1.58109	1	0.987164	1.00218	1.023	1.10004
sQDAALLSyQLDIDQIIk	2	Unigene78112_OR 5 3439 laminin subunit gamma-1 precursor [Xenopus (Silurana) tropicalis] >gi;Unigene101028_B 1 1245 minus strand laminin subunit gamma-1 precursor [Xenopus (Silurana) tropicalis] >gi	N-Term(iTRAQ8plex); Y9(iTRAQ8plex); K18(iTRAQ8plex)	1.984e-08	4.97667	3	2946.68	-2.72017	0
dIDQEYGSHIEDLLNk	4	Unigene64793_OR 6 191 minus strand catalase [Xenopus (Silurana) tropicalis] >gi;Unigene92976_B	N-Term(iTRAQ8plex); K16(iTRAQ8plex)	1.134e-12	4.97648	2	2497.28	-8.1444	0
lPAGEYVIVPSTFEPHk	4	Unigene17322_OR 224 1366 calpain 2 [Xenopus (Silurana) tropicalis] >gi	N-Term(iTRAQ8plex); K17(iTRAQ8plex)	4.205e-08	4.97643	3	2492.39	-4.16194	0	0.994614	1.12371	1.03903	0.946934
kEVEVLLEDATAEASk	1	Unigene54203_B	N-Term(iTRAQ8plex); K1(iTRAQ8plex); K16(iTRAQ8plex)	8.583e-08	4.97611	3	2644.5	-7.99146	1	1.00614	0.762829	0.921185	1.03621
aLVGDAIEVIFINk	13	Unigene77505_OR;Unigene100627_B	N-Term(iTRAQ8plex); K14(iTRAQ8plex)	1.092e-08	4.97595	3	2110.27	-1.46216	0
qDIFQGQLAAIPEFk	1	Unigene67040_OR 3 395 coatomer subunit gamma-2 [Xenopus (Silurana) tropicalis] >gi	N-Term(iTRAQ8plex); K15(iTRAQ8plex)	3.405e-08	4.97536	3	2313.31	-0.335086	0	1.00274	0.896824	1.02963	1.12326
mQDSAVQTMQDSAVQTVNFDHDAEk	1	Unigene100150_B	N-Term(iTRAQ8plex); K25(iTRAQ8plex)	1.109e-09	4.97487	4	3403.62	-4.34921	0	0.996752	1.01735	0.852713	0.801911
qLSQSLLPAIVELAEDTk	1	Unigene77891_OR 81 1847 minus strand platelet-derived growth factor beta polypeptide (simian sarcoma viral (v-sis) oncogene homolog) [Xenopus (Silurana) tropicalis] >gi	N-Term(iTRAQ8plex); K18(iTRAQ8plex)	6.666e-08	4.97476	3	2563.48	-0.563809	0	0.981864	0.942339	1.20059	1.26665
dLSSVQTLLTk	1	Unigene78117_OR 2 5464 minus strand spectrin, alpha, non-erythrocytic 1 (alpha-fodrin) [Xenopus (Silurana) tropicalis] >gi	N-Term(iTRAQ8plex); K11(iTRAQ8plex)	8.382e-09	4.97448	2	1813.09	0.160923	0	1.09148	1.27452	1.64386	1.74902
hQILEQAVEDyAETVHQLSk	2	Unigene94741_B 2 628 minus strand spectrin beta chain, brain 1 [Bos taurus] >gi	N-Term(iTRAQ8plex); Y11(iTRAQ8plex); K20(iTRAQ8plex)	1.86e-06	4.97283	4	3250.79	0.92237	0	1.1294	1.06502	1.05558	1.2799
sISFIPPDGEFELMR	1	Unigene76669_OR 2 880 minus strand AP-2 complex subunit mu-1 [Xenopus (Silurana) tropicalis] >gi	N-Term(iTRAQ8plex)	3.721e-08	4.9725	2	2042.06	-0.257166	0	1.03911	1.01868	1.27777	1.28972
tIVQEVYGAFLHk	1	Unigene99744_B 2 1153 minus strand exocyst complex component 7 [Xenopus laevis] >gi	N-Term(iTRAQ8plex); K13(iTRAQ8plex)	1.218e-09	4.97241	3	2113.23	-0.613463	0	1.04954	0.999703	2.66243	1.92216
aDGVSESIVETk	1	Unigene76693_OR	N-Term(iTRAQ8plex); K12(iTRAQ8plex)	3.721e-07	4.9718	2	1843.02	-6.36836	0	0.736083	1.1677	1.70564	1.61847
tPASDNkPFAPPMDDQDTLFQR	2	Unigene95920_B 1 696 PDZ and LIM domain 5 [Xenopus (Silurana) tropicalis] >gi	N-Term(iTRAQ8plex); K7(iTRAQ8plex)	2.405e-07	4.9707	4	3099.56	-3.58071	0	1.47723	1.34245	0.734649	0.716895
lQEVVETLLSLEk	1	Unigene97902_B 76 867 26S proteasome non-ATPase regulatory subunit 12 [Bos taurus] >gi	N-Term(iTRAQ8plex); K13(iTRAQ8plex)	1.674e-08	4.97028	3	2109.26	-3.30441	0	0.836155	0.904504	1.29843	1.52641
tLHNLTPIAPEYMIk	1	Unigene101302_B 64 2595 tubulin folding cofactor D [Xenopus (Silurana) tropicalis] >gi	N-Term(iTRAQ8plex); K15(iTRAQ8plex)	1.857e-05	4.9702	3	2349.34	-1.73545	0	0.89405	0.879755	1.42308	1.76119
eLDPGLSEAVSTLIWAAPR	1	Unigene52238_OR	N-Term(iTRAQ8plex)	3.447e-11	4.96928	3	2329.27	0.0531369	0	0.741937	0.630359	0.960932	0.856873
mITSAAGILSLLDEDEPQLk	1	Unigene98777_B	N-Term(iTRAQ8plex); K20(iTRAQ8plex)	1.699e-09	4.96905	3	2752.52	-3.19709	0	0.914623	0.947085	0.970204	1.01778
vEPHTGLLLLPVMk	2	Unigene101374_B	N-Term(iTRAQ8plex); K14(iTRAQ8plex)	2.003e-07	4.96623	3	2155.3	-6.43932	0	1.00999	1.12021	1.27216	1.39713
iMGIPDDEQIGLLk	3	Unigene78090_OR	N-Term(iTRAQ8plex); K14(iTRAQ8plex)	1.883e-06	4.96577	2	2150.23	-2.50549	0	1.02728	1.08031	0.815511	0.999238
vPSVSSSALVSSLHLLk	1	Unigene70198_OR 3 467 minus strand coatomer protein complex, subunit gamma [Xenopus (Silurana) tropicalis] >gi;Unigene93182_B 1 561 coatomer protein complex, subunit gamma [Xenopus (Silurana) tropicalis] >gi	N-Term(iTRAQ8plex); K17(iTRAQ8plex)	2.898e-06	4.96535	3	2332.4	-2.83103	0
tQLEELEDELQGTEDAk	1	Unigene95756_B	N-Term(iTRAQ8plex); K17(iTRAQ8plex)	3.197e-09	4.96525	3	2556.31	-3.05478	0	1.11566	1.13338	0.827802	0.955956
aEEGSGAPPVFSEVLQDLk	3	Unigene20212_OR;Unigene18865_B	N-Term(iTRAQ8plex); K19(iTRAQ8plex)	2.493e-07	4.96475	2	2581.38	-7.10147	0
aNNTAYGLAGGVFTR	1	Unigene101161_B 8 1561 aldehyde dehydrogenase 9 family, member A1 [Xenopus laevis] >gi	N-Term(iTRAQ8plex)	7.317e-10	4.96385	2	1815.96	-1.03012	0	1.09782	1.31747	1.8224	1.57984
aIQTLQMELQQImk	6	Unigene96909_B	N-Term(iTRAQ8plex); M13(Oxidation); K14(iTRAQ8plex)	1.419e-11	4.96328	2	2299.3	3.06382	0	0.929377	1.20068	1.50906	1.77142
gLSFSEASASNLVk	1	Unigene74708_OR	N-Term(iTRAQ8plex); K14(iTRAQ8plex)	6.989e-10	4.96327	2	2018.13	-4.41867	0	0.90302	1.08008	0.7866	0.801101
kIQVLQQQADEAEER	3	Unigene88935_B	N-Term(iTRAQ8plex); K1(iTRAQ8plex)	4.004e-08	4.96269	3	2393.32	-3.68247	1	1.20969	1.14923	1.00344	1.08119
tPNEATQIDmVNDGVEDFR	4	Unigene79037_B	N-Term(iTRAQ8plex); M10(Oxidation)	3.465e-07	4.9624	2	2471.16	-2.75372	0	1.09461	0.923099	0.686692	0.553643
lTLHAAQPLGIGSLk	2	Unigene73802_OR 1 633 minus strand bagpipe homeobox homolog-related [Xenopus (Silurana) tropicalis] >gi	N-Term(iTRAQ8plex); K15(iTRAQ8plex)	7.511e-06	4.96239	3	2127.3	-4.37191	0	0.979576	1.02974	0.913566	0.805482
iAIEMDGTLEDQMSHLk	3	Unigene78102_OR 1 2676 minus strand actinin, alpha 4 [Xenopus laevis] >gi	N-Term(iTRAQ8plex); K17(iTRAQ8plex)	1.429e-08	4.96166	3	2539.33	-4.17194	0	0.999	0.957794	0.941814	0.914664
vIVLSAGAQGIGk	2	Unigene76238_OR	N-Term(iTRAQ8plex); K13(iTRAQ8plex)	1.151e-11	4.96158	2	1821.14	-2.25046	0	0.944598	1.05333	0.928669	0.985006
aQAIVDEIAIAk	2	Unigene13909_B	N-Term(iTRAQ8plex); K12(iTRAQ8plex)	4.553e-10	4.96139	2	1850.11	-6.13407	0	0.926638	1.0659	1.12294	1.00113
dLkPSNILYVDESGNPESIR	1	Unigene8178_OR 1 1056 ribosomal protein S6 kinase, 90kDa, polypeptide 3 [Xenopus laevis] >gi;Unigene100902_B	N-Term(iTRAQ8plex); K3(iTRAQ8plex)	3.157e-07	4.96028	3	2854.53	-4.01513	0
vASLIGVEGGHSIDSSLGVLR	1	Unigene18783_OR	N-Term(iTRAQ8plex)	2.144e-09	4.96025	3	2370.32	-3.76342	0	1.16495	1.00921	0.828467	0.6341
kVQATQNQTTTPAVVPTETPAQNEAAk	2	Unigene72736_OR 1 567 minus strand zinc finger protein 326 [Xenopus (Silurana) tropicalis] >gi	N-Term(iTRAQ8plex); K1(iTRAQ8plex); K27(iTRAQ8plex)	2.729e-06	4.95958	4	3736.04	-6.70279	1	0.662674	0.564037	0.566966	0.666876
qLAQIDGTLSTIEFQR	1	Unigene77015_OR 51 710 charged multivesicular body protein 4b [Xenopus laevis] >gi	N-Term(iTRAQ8plex)	2.228e-08	4.95861	3	2124.15	-3.66797	0	0.929493	0.835896	0.810541	0.787262
gcTFLIALMQk	1	Unigene101283_B 84 2219 calpain 1, large subunit [Xenopus laevis] >gi	N-Term(iTRAQ8plex); C2(Carbamidomethyl); K11(iTRAQ8plex)	1.743e-08	4.95835	2	1890.07	-4.08979	0	0.84844	1.07993	1.85357	1.85913
gGNVISAPDLSNFFLR	2	Unigene33602_B	N-Term(iTRAQ8plex)	6.087e-10	4.95823	2	2011.09	-2.31303	0	0.972304	0.880203	1.44887	1.21599
aTFYLNILEQk	3	Unigene100214_B 2 1324 minus strand coatomer protein complex, subunit gamma [Xenopus laevis] >gi	N-Term(iTRAQ8plex); K11(iTRAQ8plex)	1.513e-08	4.95763	2	1948.12	-6.01086	0	0.960559	0.984634	0.992378	1.34728
tLVkPPDQLELSEAELk	2	Unigene97534_B 90 824 minus strand MGC80975 protein [Xenopus laevis] >gi	N-Term(iTRAQ8plex); K4(iTRAQ8plex); K17(iTRAQ8plex)	7.213e-06	4.95746	3	2822.66	-2.11254	0	1.17125	1.04177	0.870815	0.903437
lVHVTVGPAGLWGVNR	2	Unigene43733_B	N-Term(iTRAQ8plex)	1.329e-08	4.95717	3	1979.15	-0.840837	0	1.18092	1.18605	0.640554	0.468906
DyGDLHFPELPcDEPFQNVk	10	Unigene97447_B	Y2(iTRAQ8plex); C12(Carbamidomethyl); K20(iTRAQ8plex)	4.702e-07	4.9548	4	3028.49	-2.72182	0	1.04466	1.01343	1.16059	1.4583
aSFNHFDkDHTGALGPEEFk	1	Unigene78102_OR 1 2676 minus strand actinin, alpha 4 [Xenopus laevis] >gi	N-Term(iTRAQ8plex); K8(iTRAQ8plex); K20(iTRAQ8plex)	2.678e-08	4.95439	4	3159.65	-2.92381	1	0.944887	0.858928	0.720525	0.835206
eQAGGDATETFEDIGHSTDAR	1	Unigene82377_B 66 350 cytochrome b5 type A (microsomal) [Xenopus (Silurana) tropicalis] >gi	N-Term(iTRAQ8plex)	2.557e-09	4.95427	3	2511.15	-0.514237	0	1.1053	2.00381	0.47889	0.353883
aEPEDHYFLLTEPPLNTPENR	1	Unigene87842_B 2 424 minus strand ARP3 actin-related protein 3 homolog [Xenopus (Silurana) tropicalis] >gi	N-Term(iTRAQ8plex)	2.309e-07	4.95418	3	2786.4	3.92227	0	1.10713	0.926499	0.374536	0.306162
tHLPGYVSQAEDLk	2	Unigene96782_B 88 654 minus strand peroxiredoxin 5 [Xenopus laevis] >gi	N-Term(iTRAQ8plex); K14(iTRAQ8plex)	3.37e-06	4.95324	3	2166.19	-4.45651	0	1.05559	1.00556	0.794549	0.73985
dLLDSVLPHLYNETk	1	Unigene20290_OR	N-Term(iTRAQ8plex); K15(iTRAQ8plex)	1.307e-05	4.9523	3	2365.32	1.07934	0	1.93402	1.97982	1.08415	1.12803
sEQEAASQTLGQLER	1	Unigene77761_OR 4 1638 minus strand kinectin 1 (kinesin receptor) [Xenopus (Silurana) tropicalis] >gi	N-Term(iTRAQ8plex)	2.268e-10	4.95156	2	1951	0.257585	0	0.748736	0.767017	0.613905	0.634652
sSLLQQSLFATkPGPGAR	1	Unigene100343_B 13 1377 galactokinase 2 [Xenopus (Silurana) tropicalis] >gi	N-Term(iTRAQ8plex); K12(iTRAQ8plex)	2.715e-09	4.95054	4	2466.42	-3.10002	0	1.20742	1.20212	1.90358	2.11144
lSINAEEVVLGDLVEVk	15	Unigene72309_OR 3 548 minus strand sodium/potassium-transporting ATPase subunit alpha-1 precursor [Canis lupus familiaris] >gi	N-Term(iTRAQ8plex); K17(iTRAQ8plex)	3.958e-09	4.94957	3	2435.42	-2.73344	0	1.08939	1.16975	0.951451	1.00844
wLLLcNPGLAELIAEk	1	Unigene89550_B	N-Term(iTRAQ8plex); C5(Carbamidomethyl); K16(iTRAQ8plex)	6.084e-08	4.94866	3	2448.41	-2.69694	0	1.01807	1.04771	0.944485	1.27329
icSWSLDMLSQPQDSMELVHk	1	Unigene77714_OR	N-Term(iTRAQ8plex); C2(Carbamidomethyl); K21(iTRAQ8plex)	4.629e-10	4.94861	3	3112.56	-2.52938	0	1.0699	1.35881	1.06217	1.15914
kEGGLGPMNIPLVSDLk	2	Unigene96428_B	N-Term(iTRAQ8plex); K1(iTRAQ8plex); K17(iTRAQ8plex)	5.529e-08	4.94825	3	2680.56	-7.94323	1	1.22004	1.15245	0.982702	1.07887
nQLTSNPENTVFDAk	6	Unigene75517_OR	N-Term(iTRAQ8plex); K15(iTRAQ8plex)	7.447e-07	4.9482	2	2286.2	-6.33895	0	1.09108	0.97149	0.636147	0.538803
gIGSDAPSWVAFDk	1	Unigene16812_OR	N-Term(iTRAQ8plex); K14(iTRAQ8plex)	2.595e-10	4.94734	2	2058.1	-5.71896	0	0.88524	0.881566	1.08202	0.934299
kEENLADWFSQVITk	2	Unigene100504_B	N-Term(iTRAQ8plex); K1(iTRAQ8plex); K15(iTRAQ8plex)	4.203e-08	4.94648	3	2720.52	-5.15341	1	0.792654	0.891244	0.81564	1.04815
sLFSSIGEVESAk	1	Unigene73166_B 107 277 minus strand ELAV-like protein 1-A [Xenopus laevis] >gi	N-Term(iTRAQ8plex); K13(iTRAQ8plex)	9.069e-11	4.945	2	1962.1	-1.0739	0	0.774453	0.901184	0.683913	0.714147
aGTQIENIDEDFR	3	Unigene76966_OR;Unigene78102_OR 1 2676 minus strand actinin, alpha 4 [Xenopus laevis] >gi	N-Term(iTRAQ8plex)	1.884e-11	4.94441	2	1811.91	-0.740453	0
lNTQEIFDDWAR	1	Unigene22562_B	N-Term(iTRAQ8plex)	4.297e-08	4.94434	2	1811.92	-1.34193	0	0.916999	1.06282	0.958554	1.0228
lHFFMPGFAPLTSR	22	Unigene73636_B 1 279 minus strand tubulin, beta 4 [Xenopus (Silurana) tropicalis] >gi;Unigene67246_B	N-Term(iTRAQ8plex)	8.417e-09	4.94429	3	1925.03	-3.85907	0
aTLTVLADSVLMEQPPLR	1	Unigene65606_OR	N-Term(iTRAQ8plex)	3.323e-08	4.94419	3	2258.27	-1.30342	0	0.848511	0.747884	0.781311	0.761373
yDGEIDGLIPFTVEEk	4	Unigene55949_OR	Y1(iTRAQ8plex); K16(iTRAQ8plex)	5.201e-08	4.94377	2	2433.29	-6.18712	0	1.04656	1.21447	0.382448	0.387423
nILQELQQQSk	1	Unigene67699_OR	N-Term(iTRAQ8plex); K11(iTRAQ8plex)	1.03e-08	4.94319	2	1937.12	-4.54246	0	1.03778	1.27058	0.567988	0.57977
qVSTLQAQITDMk	1	Unigene100005_B	N-Term(iTRAQ8plex); K13(iTRAQ8plex)	1.388e-07	4.9426	3	2071.16	-5.37909	0	0.872035	0.945719	1.14431	1.3388
qILNcLHIITLYNR	1	Unigene9557_OR 139 2586 minus strand brain glycogen phosphorylase [Xenopus (Silurana) tropicalis] >gi	N-Term(iTRAQ8plex); C5(Carbamidomethyl)	3.251e-08	4.94191	3	2075.17	-2.00248	0	0.567674	0.660353	0.871997	0.684335
ykEEYAVLISEAQAIk	2	Unigene77524_OR	Y1(iTRAQ8plex); K2(iTRAQ8plex); K16(iTRAQ8plex)	1.947e-08	4.94073	3	2767.6	-0.93964	1	1.05943	0.886706	0.972062	1.00128
iDHLVcTDIAEVSVQQcEQR	2	Unigene90404_B	N-Term(iTRAQ8plex); C6(Carbamidomethyl); C17(Carbamidomethyl)	8.091e-08	4.94025	3	2704.33	-1.5447	0	1.12495	1.04037	0.816714	0.698372
aDIFVDPVLHTAcALDIk	3	Unigene92469_B	N-Term(iTRAQ8plex); C13(Carbamidomethyl); K18(iTRAQ8plex)	1.388e-08	4.93966	4	2606.45	-0.705951	0	0.739079	0.855917	0.763812	1.01502
wVNDVEDSYGQQWTYEQR	1	Unigene36291_OR 1 189 ATPase, Na+/K+ transporting, alpha 1 polypeptide [Xenopus laevis] >gi	N-Term(iTRAQ8plex)	1.187e-13	4.93778	2	2607.2	-0.94463	0	1.30812	1.2164	0.835774	0.794444
nPDSPPGGELLLGGTDPk	3	Unigene73290_OR	N-Term(iTRAQ8plex); K18(iTRAQ8plex)	2.396e-06	4.93769	2	2372.29	0.804062	0	0.968057	1.17444	1.30132	1.19742
vVHAFDMEDLGDk	2	Unigene71790_OR 1 270 minus strand CDGSH iron sulfur domain 1 [Xenopus laevis] >gi	N-Term(iTRAQ8plex); K13(iTRAQ8plex)	2.624e-10	4.93763	2	2084.09	-1.88652	0	1.43191	1.06954	1.14872	1.16794
vIAGVLQLGNIAFk	3	Unigene78090_OR	N-Term(iTRAQ8plex); K14(iTRAQ8plex)	6.266e-08	4.93743	3	2051.28	-3.26069	0	0.964758	1.00728	1.03825	1.37373
lVQIEYALAAVAAGAPSVGIk	1	Unigene92716_B	N-Term(iTRAQ8plex); K21(iTRAQ8plex)	1.395e-08	4.93631	3	2649.57	-4.41536	0	0.868496	1.03422	1.00972	0.980814
sPYLYPLYGLGELPQGFAR	4	Unigene95590_B;Unigene24115_B 44 1378 GDP dissociation inhibitor 2 [Xenopus laevis] >gi	N-Term(iTRAQ8plex)	5.011e-10	4.93617	2	2445.31	1.1097	0
aEEDAGcVAEISSPLTEGVk	2	Unigene95715_B 55 684 Vg1 mRNA binding protein 40 [Xenopus laevis] >gi	N-Term(iTRAQ8plex); C7(Carbamidomethyl); K20(iTRAQ8plex)	1.44e-10	4.93502	3	2670.38	-0.063316	0	2.14104	1.10695	0.715541	0.638363
tFIETcQQQQk	1	Unigene65997_OR	N-Term(iTRAQ8plex); C6(Carbamidomethyl); K11(iTRAQ8plex)	2.691e-09	4.93493	2	2019.07	-3.8338	0	1.33102	1.13055	2.39139	2.03899
ySQFINFPIYVWSSk	4	Unigene29074_OR 3 167 minus strand heat shock protein 90kDa beta (Grp94), member 1 [Xenopus (Silurana) tropicalis] >gi	Y1(iTRAQ8plex); K15(iTRAQ8plex)	5.501e-08	4.93452	3	2487.35	-0.914627	0	0.927647	0.961925	0.876658	0.923895
sDTIAIPQSTESVWSEVTHTFSGyGPGVR	1	Unigene78577_B	N-Term(iTRAQ8plex); Y24(iTRAQ8plex)	2.418e-08	4.93376	3	3716.91	1.40822	0	0.916319	1.05844	0.966238	1.00876
nVEDIELWLYEVEGHLASDDyGk	1	Unigene78117_OR 2 5464 minus strand spectrin, alpha, non-erythrocytic 1 (alpha-fodrin) [Xenopus (Silurana) tropicalis] >gi	N-Term(iTRAQ8plex); Y21(iTRAQ8plex); K23(iTRAQ8plex)	3.209e-09	4.93329	5	3606.86	-4.69741	0	0.885751	0.845033	1.05378	1.2198
aEIScTDNQDGTcSVSYFPVLPGDYNILVk	1	Unigene100890_B	N-Term(iTRAQ8plex); C5(Carbamidomethyl); C13(Carbamidomethyl); K30(iTRAQ8plex)	5.577e-09	4.93228	4	3970.97	1.67814	0	1.18955	1.03465	1.57386	1.43571
aVVYSNTIQSIMAIIk	1	Unigene63704_B 2 235 minus strand guanine nucleotide-binding protein G(i) subunit alpha-2 [Gallus gallus] >gi	N-Term(iTRAQ8plex); K16(iTRAQ8plex)	1.917e-07	4.93134	3	2359.39	1.60909	0	0.907803	1.10316	1.85315	1.76598
vGEGGAAYEEEVTNHIk	1	Unigene97069_B 16 786 radial spoke head protein 9 homolog [Xenopus (Silurana) tropicalis] >gi	N-Term(iTRAQ8plex); K17(iTRAQ8plex)	4.47e-14	4.93054	3	2411.25	-5.79691	0	4.82829	4.40738	1.35743	1.3771
eDGDPYLDLFSHk	1	Unigene56829_OR	N-Term(iTRAQ8plex); K13(iTRAQ8plex)	1.436e-07	4.92722	3	2144.11	-3.04948	0	1.58056	1.08702	1.26684	1.20948
gILFGVPGAFTPGcSk	3	Unigene96782_B 88 654 minus strand peroxiredoxin 5 [Xenopus laevis] >gi	N-Term(iTRAQ8plex); C14(Carbamidomethyl); K16(iTRAQ8plex)	9.335e-09	4.92581	2	2216.23	-1.07807	0	0.8904	0.95534	1.1629	1.07694
sIcNDILDVLDk	5	Unigene89424_B 2 457 minus strand tyrosine 3-monooxygenase/tryptophan 5-monooxygenase activation protein, epsilon polypeptide [Xenopus laevis] >gi	N-Term(iTRAQ8plex); C3(Carbamidomethyl); K12(iTRAQ8plex)	6.229e-09	4.92544	2	2013.1	-5.34789	0	0.977762	0.967364	2.03175	2.01347
nmLHITDTGIGmTk	1	Unigene37333_OR	N-Term(iTRAQ8plex); M2(Oxidation); M12(Oxidation); K14(iTRAQ8plex)	4.806e-07	4.92484	3	2172.15	-3.73312	0	1.28708	0.895369	0.558353	0.559562
sATAGGDQVNVk	2	Unigene98331_B	N-Term(iTRAQ8plex); K12(iTRAQ8plex)	7.82e-08	4.92431	2	1754.97	-6.16544	0	1.03117	0.856068	1.31298	0.955927
gVAYDVPNPIFLEQk	1	Unigene69918_OR 2 460 MGC84806 protein [Xenopus laevis] >gi	N-Term(iTRAQ8plex); K15(iTRAQ8plex)	2.456e-07	4.92402	2	2298.29	-1.05511	0	0.831758	0.988306	0.626878	0.756193
gDFSPcHGAVEPLAyk	3	Unigene101391_B	N-Term(iTRAQ8plex); C6(Carbamidomethyl); Y15(iTRAQ8plex); K16(iTRAQ8plex)	4.702e-07	4.92355	3	2660.42	-2.18333	0	0.934324	0.946119	0.247723	0.299094
aVTEQGSELSNEER	4	Unigene98001_B 113 844 minus strand 14-3-3 protein beta/alpha [Xenopus (Silurana) tropicalis] >gi	N-Term(iTRAQ8plex)	2.998e-10	4.92322	2	1852.91	-2.79848	0	1.17402	0.805782	1.26011	0.96229
eDVQNQVELLNSFEk	1	Unigene23265_B	N-Term(iTRAQ8plex); K15(iTRAQ8plex)	1.392e-08	4.92285	3	2400.27	-5.34622	0	0.80385	0.988573	0.611839	0.66948
aLSQLAEVEEk	1	Unigene99656_B 1 1155 minus strand sorting nexin 2 [Xenopus laevis] >gi;Unigene99838_B	N-Term(iTRAQ8plex); K11(iTRAQ8plex)	5.95e-09	4.92197	2	1825.05	-3.45579	0
scQTLDMQcYLTR	15	Unigene101391_B	N-Term(iTRAQ8plex); C2(Carbamidomethyl); C9(Carbamidomethyl)	5.439e-09	4.92107	2	1979.93	2.48405	0	0.981748	1.03743	0.199281	0.144572
ikGDNPGISIIDLSk	2	Unigene98559_B	N-Term(iTRAQ8plex); K2(iTRAQ8plex); K15(iTRAQ8plex)	2.763e-06	4.92068	3	2482.49	-2.69791	1	0.987545	0.99071	1.6295	2.06088
kIEDLGAAmEEALILDNk	2	Unigene78117_OR 2 5464 minus strand spectrin, alpha, non-erythrocytic 1 (alpha-fodrin) [Xenopus (Silurana) tropicalis] >gi	N-Term(iTRAQ8plex); K1(iTRAQ8plex); M9(Oxidation); K18(iTRAQ8plex)	2.416e-08	4.91965	3	2901.63	-2.93356	1	1.42294	1.0686	0.758112	0.836215
nIDEHANEDVER	3	Unigene95924_B	N-Term(iTRAQ8plex)	1.476e-07	4.91888	3	1744.83	-3.79802	0	1.03634	0.976554	1.25797	1.27254
qLPAMVALQTVHLR	1	Unigene95144_B 1 651 minus strand flightless 1 homolog [Xenopus laevis] >gi	N-Term(iTRAQ8plex)	6.816e-08	4.91802	3	1881.1	-2.87865	0	1.2436	1.00609	1.2041	0.951023
vAIGGQHEENTcYIEPTVLIDVk	2	Unigene100750_B	N-Term(iTRAQ8plex); C12(Carbamidomethyl); K23(iTRAQ8plex)	2.429e-07	4.91778	3	3193.7	-1.92351	0	1.26866	1.01351	0.58238	0.552962
gLEGcYPEcPk	6	Unigene101391_B	N-Term(iTRAQ8plex); C5(Carbamidomethyl); C9(Carbamidomethyl); K11(iTRAQ8plex)	8.371e-08	4.91777	2	1917.96	-2.94929	0	0.925749	0.99098	0.424781	0.381865
gVGIISEGNETVEDIAAR	6	Unigene16010_B 3 203 ATPase, Na+/K+ transporting, alpha 2 polypeptide [Xenopus (Silurana) tropicalis] >gi	N-Term(iTRAQ8plex)	3.881e-13	4.91717	2	2134.12	-4.10391	0	1.01472	1.04803	1.0394	0.828042
iVELVNEVEGYk	1	Unigene95194_B	N-Term(iTRAQ8plex); K12(iTRAQ8plex)	1.133e-09	4.91691	2	2000.14	-4.91244	0	1.49407	1.18454	1.26424	1.42406
hLDkEYLPIGGLADFAR	3	Unigene99115_B 1 1038 aspartate aminotransferase, mitochondrial precursor [Xenopus (Silurana) tropicalis] >gi	N-Term(iTRAQ8plex); K4(iTRAQ8plex)	8.116e-08	4.91667	4	2523.41	-3.35447	1	0.930375	1.07772	1.28566	1.42227
aLGALVDScAPGLcPDWDSWDTSkPVENAR	1	Unigene76773_OR	N-Term(iTRAQ8plex); C9(Carbamidomethyl); C14(Carbamidomethyl); K24(iTRAQ8plex)	6.2e-11	4.91576	5	3895.91	-3.90117	0	0.975055	1.06053	1.25237	1.17498
eHQISPGDFPDVk	3	Unigene13716_OR 314 1606 minus strand EH-domain containing 4 [Xenopus laevis] >gi	N-Term(iTRAQ8plex); K13(iTRAQ8plex)	8.243e-06	4.91505	3	2077.1	-8.55363	0	1.16683	0.896743	0.773227	0.819485
vEGIIHPTTAEIDLk	4	Unigene91823_B 12 515 minus strand MGC80637 protein [Xenopus laevis] >gi	N-Term(iTRAQ8plex); K15(iTRAQ8plex)	3.902e-08	4.91447	3	2244.29	-5.08912	0	0.979478	0.830786	1.40152	1.05957
sFLYDIVANk	2	Unigene17592_OR	N-Term(iTRAQ8plex); K10(iTRAQ8plex)	1.394e-06	4.91432	2	1778.03	1.82444	0	0.95199	0.980815	1.16928	1.21873
kAcSDTTLVQITTSLDSVGR	1	Unigene76907_OR 137 1102 guanine nucleotide binding protein (G protein), beta polypeptide 4 [Xenopus (Silurana) tropicalis] >gi	N-Term(iTRAQ8plex); K1(iTRAQ8plex); C3(Carbamidomethyl)	4.111e-06	4.91396	3	2760.48	-6.83349	1	1.01841	1.01771	1.07387	1.04502
vQQAcEMVMDLLR	1	Unigene98697_B 65 961 RNA-binding protein VgRBP71 [Xenopus laevis] >gi	N-Term(iTRAQ8plex); C5(Carbamidomethyl)	2.279e-09	4.91391	2	1896.96	-2.13201	0	0.873961	0.834274	1.6486	1.4467
gQINTLEAEVEEQR	1	Unigene78105_OR 3 2954 minus strand huntingtin interacting protein 1 related [Xenopus laevis] >gi	N-Term(iTRAQ8plex)	2.492e-11	4.9139	2	1919.99	-3.19721	0	1.0956	1.05748	0.929853	0.907451
scTLPMYFYDck	3	Unigene77834_OR;Unigene23890_B	N-Term(iTRAQ8plex); C2(Carbamidomethyl); C11(Carbamidomethyl); K12(iTRAQ8plex)	2.77e-08	4.91326	2	2193.05	-8.4091	0
vTAQGPGLEPVGNLANk	2	Unigene76773_OR	N-Term(iTRAQ8plex); K17(iTRAQ8plex)	4.525e-07	4.91293	3	2273.3	-4.2483	0	1.26668	0.917892	0.93384	1.06739
gVEILSSMAQPVELSDR	1	Unigene69795_OR 1 456 minus strand chaperonin containing TCP1, subunit 4 (delta) [Xenopus laevis] >gi	N-Term(iTRAQ8plex)	1.74e-09	4.9128	2	2135.12	-4.53803	0	1.33668	1.03196	0.788672	0.624654
sIATLAITTLLk	6	Unigene100214_B 2 1324 minus strand coatomer protein complex, subunit gamma [Xenopus laevis] >gi;Unigene77895_OR 57 1853 minus strand coatomer subunit gamma-2 [Xenopus (Silurana) tropicalis] >gi	N-Term(iTRAQ8plex); K12(iTRAQ8plex)	3.568e-09	4.91175	2	1853.18	-7.32701	0
qVVFLPEEGLVk	2	Unigene72325_OR 63 548 echinoderm microtubule associated protein like 1 [Xenopus (Silurana) tropicalis] >gi	N-Term(iTRAQ8plex); K12(iTRAQ8plex)	3.225e-06	4.91174	2	1966.18	-0.297248	0	1.00259	1.06993	0.781554	0.826885
tLIDSILSETASDMR	2	Unigene97581_B 14 835 tektin 1 [Xenopus laevis] >gi	N-Term(iTRAQ8plex)	4.771e-10	4.91077	2	1956.02	-0.686815	0	0.736187	0.681613	0.846139	0.739156
gAGAYIcGEETALIESIEGk	1	Unigene98894_B 3 875 minus strand NADH dehydrogenase ubiquinone flavoprotein 1 precursor [Xenopus laevis] >gi	N-Term(iTRAQ8plex); C7(Carbamidomethyl); K20(iTRAQ8plex)	1.194e-10	4.91011	3	2676.39	-4.02831	0	0.817267	1.1173	0.627015	0.718161
yFIEEMIQDQck	4	Unigene76533_OR	N-Term(iTRAQ8plex); C11(Carbamidomethyl); K12(iTRAQ8plex)	2.134e-10	4.91005	2	2212.12	-3.88466	0	0.838592	0.939642	1.22349	1.11866
qFYTLFPEYSk	2	Unigene35245_B 1 168 cathepsin A [Xenopus laevis] >gi	N-Term(iTRAQ8plex); K11(iTRAQ8plex)	4.895e-05	4.90844	2	2031.1	-4.06586	0	0.819335	0.991207	1.55841	1.47813
yVGEQYcGLIAk	2	Unigene100233_B	N-Term(iTRAQ8plex); C7(Carbamidomethyl); K12(iTRAQ8plex)	2.799e-09	4.9083	2	2009.09	-2.40292	0	0.981674	1.00325	0.212932	0.237083
iAALQSFADQLITADHYAk	2	Unigene78117_OR 2 5464 minus strand spectrin, alpha, non-erythrocytic 1 (alpha-fodrin) [Xenopus (Silurana) tropicalis] >gi	N-Term(iTRAQ8plex); K19(iTRAQ8plex)	2.049e-08	4.90819	3	2684.48	-3.03949	0	1.04271	1.12838	1.2953	1.19786
lQTEDGVGVLAAVDATVHR	9	Unigene84756_B	N-Term(iTRAQ8plex)	3.767e-10	4.90812	3	2255.22	-2.82388	0	0.960704	0.912159	0.696652	0.644358
eVQGFESHTFLGYFk	3	Unigene82911_B	N-Term(iTRAQ8plex); K15(iTRAQ8plex)	7.173e-11	4.90712	2	2397.26	-3.41012	0	0.920669	1.07121	1.20056	1.2376
dSGNVIQLIVDSYEk	1	Unigene37150_OR 2 190 Itgb3 protein [Xenopus laevis] >gi	N-Term(iTRAQ8plex); K15(iTRAQ8plex)	1.592e-06	4.90691	3	2288.27	2.90399	0	0.954524	0.914173	1.91629	1.7595
gVcYLVLcEMSFPk	2	Unigene99865_B 72 716 vesicle-trafficking protein SEC22b [Xenopus (Silurana) tropicalis] >gi	N-Term(iTRAQ8plex); C3(Carbamidomethyl); C8(Carbamidomethyl); K14(iTRAQ8plex)	2.739e-09	4.90662	2	2311.2	-5.68008	0	0.870488	0.980771	1.14052	1.09812
vDEEQSGSSVk	5	Unigene67473_OR 3 326 heterogeneous nuclear ribonucleoprotein C (C1/C2) [Xenopus (Silurana) tropicalis] >gi	N-Term(iTRAQ8plex); K11(iTRAQ8plex)	3.011e-08	4.9064	2	1772.94	-4.47836	0	0.960506	0.956842	1.20125	1.22348
aTVEQGLNQLSNLLNNk	1	Unigene66558_OR	N-Term(iTRAQ8plex); K17(iTRAQ8plex)	5.562e-09	4.90629	3	2464.4	-0.0856332	0	0.843554	0.803121	0.787551	0.748502
eSTYLTTVSSTDNVQHk	2	Unigene100150_B	N-Term(iTRAQ8plex); K17(iTRAQ8plex)	3.647e-09	4.90596	3	2518.31	-3.91965	0	1.14612	0.970419	0.906768	0.741186
qVGHIFLEVPPVNk	11	Unigene99894_B	N-Term(iTRAQ8plex); K14(iTRAQ8plex)	1.364e-06	4.9058	3	2185.29	-1.89834	0	0.865451	0.859557	0.367901	0.270081
gLPVLVELLQSDSDk	2	Unigene8777_B	N-Term(iTRAQ8plex); K15(iTRAQ8plex)	1.176e-09	4.90539	2	2221.28	-3.71201	0	0.918719	1.00337	1.47368	1.49606
iNVYYNEASGGk	4	Unigene95165_B 52 651 tubulin, beta 4 [Xenopus (Silurana) tropicalis] >gi	N-Term(iTRAQ8plex); K12(iTRAQ8plex)	4.48e-09	4.90449	2	1923.03	-6.76658	0	1.13828	1.03242	1.03034	1.01982
eLGDVLFQMAEVHR	4	Unigene24294_B 113 754 minus strand BAI1-associated protein 2 [Xenopus (Silurana) tropicalis] >gi	N-Term(iTRAQ8plex)	7.579e-12	4.90418	2	1948.02	-3.08927	0	0.987842	1.03293	1.27806	1.4647
aVELATALDESLANR	1	Unigene98492_B 2 454 N(alpha)-acetyltransferase 15, NatA auxiliary subunit [Xenopus (Silurana) tropicalis] >gi	N-Term(iTRAQ8plex)	8.693e-09	4.90284	3	1877.02	-2.04266	0	0.847458	0.579561	0.77382	0.805786
hFLTQATQVNLWDk	1	Unigene73109_OR 1 534 nuclear pore complex glycoprotein p62 [Xenopus laevis] >gi	N-Term(iTRAQ8plex); K14(iTRAQ8plex)	2.891e-07	4.90127	3	2309.28	-4.37544	0	1.05619	0.935568	0.671097	0.783407
tELASLEQyVER	3	Unigene61937_OR	N-Term(iTRAQ8plex); Y9(iTRAQ8plex)	1.404e-09	4.90039	3	2046.12	-4.22881	0	0.933129	0.941308	0.553661	0.707102
vYAILTHGIFSGPAISR	3	Unigene74813_OR;Unigene93371_B 1 468 phosphoribosyl pyrophosphate synthetase 1 [Xenopus laevis] >gi	N-Term(iTRAQ8plex)	1.359e-06	4.89979	3	2106.2	-1.98633	0
eRPISLGIFPLSPGDSLVVPDTR	1	Unigene30240_OR	N-Term(iTRAQ8plex)	4.795e-08	4.89899	3	2769.55	1.16113	0	1.09028	1.0692	0.968916	0.856484
vNQILNPTLDHGVVTVDFPTSER	1	Unigene54550_OR	N-Term(iTRAQ8plex)	4.39e-08	4.89878	3	2855.51	-4.15343	0	1.09693	1.04652	0.887712	0.705096
qTGVcDLSTYFk	2	Unigene57171_OR	N-Term(iTRAQ8plex); C5(Carbamidomethyl); K12(iTRAQ8plex)	3.317e-09	4.89824	2	2027.06	-4.33773	0	0.888604	1.08772	0.874496	0.761184
qLTNPVTGLMDVEDENLQR	2	Unigene101221_B	N-Term(iTRAQ8plex)	1.431e-11	4.8982	2	2476.24	-8.64336	0	1.09961	0.981313	0.505847	0.424004
iGRPSETGIIGIIDPDcR	2	Unigene78108_OR	N-Term(iTRAQ8plex); C17(Carbamidomethyl)	2.557e-09	4.89758	3	2273.22	-0.92915	0	1.01135	0.930997	1.05622	0.888485
iVDEIGAIQTVHDIPNIPEDEEk	2	Unigene76880_OR	N-Term(iTRAQ8plex); K23(iTRAQ8plex)	7.396e-08	4.89634	3	3182.7	-0.0397839	0	2.90724	0.808299	0.423316	0.428626
vFVGGIPHNcGEAELR	1	Unigene95663_B 106 681 minus strand DAZ associated protein 1 [Xenopus (Silurana) tropicalis] >gi	N-Term(iTRAQ8plex); C10(Carbamidomethyl)	9.691e-06	4.89608	3	2059.06	-4.64363	0	0.953364	0.85553	1.14738	0.969814
tETIcSVYcPPNSQYR	1	Unigene76682_B	N-Term(iTRAQ8plex); C5(Carbamidomethyl); C9(Carbamidomethyl)	1.011e-08	4.89594	2	2279.07	-0.236725	0	1.13793	1.21147	0.157684	0.120428
sLQEQADcSEEk	1	Unigene85234_B 226 384 tropomyosin [Xenopus laevis] >gi	N-Term(iTRAQ8plex); C8(Carbamidomethyl); K12(iTRAQ8plex)	3.939e-10	4.89565	2	2032	-3.15693	0	1.50705	1.46985	2.08914	2.01931
smLQATAEANNLAAVASAk	1	Unigene77751_OR 1 1272 atlastin GTPase 3 [Xenopus (Silurana) tropicalis] >gi	N-Term(iTRAQ8plex); M2(Oxidation); K19(iTRAQ8plex)	1.345e-08	4.89511	3	2485.35	-2.68777	0	0.916638	0.938952	0.729915	0.94584
vEEAIGVELFQEAHDk	2	Unigene61125_OR 4 171 glutathione S-transferase theta 1 [Xenopus laevis] >gi	N-Term(iTRAQ8plex); K16(iTRAQ8plex)	8.784e-10	4.89503	3	2422.3	-4.5157	0	1.32003	1.34207	1.0645	1.273
nmDPLNDNVTSLLNQSSDk	2	Unigene78116_OR;Unigene101389_B	N-Term(iTRAQ8plex); M2(Oxidation); K19(iTRAQ8plex)	5.283e-07	4.89493	2	2729.37	-4.56619	0
lDSLTDEIEYLk	2	Unigene99443_B	N-Term(iTRAQ8plex); K12(iTRAQ8plex)	2.794e-08	4.89445	2	2047.13	-5.62866	0	0.902021	0.87444	0.76249	0.9147
iHEGcEEPATHNALAk	1	Unigene101352_B	N-Term(iTRAQ8plex); C5(Carbamidomethyl); K16(iTRAQ8plex)	2.902e-05	4.89354	3	2385.24	-2.57629	0	1.04961	1.00627	1.15693	1.26574
lLEETGIcVVPGSGFGQR	1	Unigene101219_B 17 1534 alanine aminotransferase 2 [Xenopus (Silurana) tropicalis] >gi	N-Term(iTRAQ8plex); C8(Carbamidomethyl)	3.756e-10	4.89327	2	2223.17	-0.868254	0	1.00793	0.821875	0.690031	0.660857
yLLQYQEPIPcEQLVTALcDIk	2	Unigene91124_B	N-Term(iTRAQ8plex); C11(Carbamidomethyl); C19(Carbamidomethyl); K22(iTRAQ8plex)	4.312e-09	4.89309	3	3302.75	-4.51004	0	0.932459	0.95239	1.03329	1.08154
dLEGQVDFANk	1	Unigene78116_OR;Unigene100893_B	N-Term(iTRAQ8plex); K11(iTRAQ8plex)	5.745e-08	4.89232	2	1843.99	-6.8278	0
aHTDVGAGPESPPVIVR	1	Unigene20799_OR	N-Term(iTRAQ8plex)	7.197e-08	4.89192	3	2006.09	-2.67097	0	1.04426	1.11747	0.756935	0.560302
mVSDINNAWGGLEQAEk	1	Unigene76966_OR;Unigene94398_B	N-Term(iTRAQ8plex); K17(iTRAQ8plex)	5.604e-12	4.89164	3	2470.28	-3.39817	0
eVVAVDAEQQk	1	Unigene19674_OR;Unigene101345_B	N-Term(iTRAQ8plex); K11(iTRAQ8plex)	3.697e-09	4.89142	2	1824.03	-3.78453	0
vLIVTDEADQPYMRPPLSk	1	Unigene94710_B 24 620 minus strand apoptosis-inducing factor, mitochondrion-associated, 1 [Xenopus (Silurana) tropicalis] >gi	N-Term(iTRAQ8plex); K19(iTRAQ8plex)	1.804e-11	4.89114	3	2780.53	-4.82116	0	1.05416	1.0177	1.83538	1.7974
vAAHEAEEDSDSIAENFLEGk	2	Unigene73102_OR	N-Term(iTRAQ8plex); K21(iTRAQ8plex)	2.85e-08	4.89102	3	2869.43	1.1651	0	1.00631	0.999474	1.02745	1.09148
tLTEILDHGANVNMy	1	Unigene66132_OR 1 378 minus strand galactosidase, beta 1-like [Xenopus (Silurana) tropicalis] >gi	N-Term(iTRAQ8plex); Y15(iTRAQ8plex)	1.178e-07	4.89019	3	2299.22	-1.51082	0	1.10443	0.921843	1.01657	1.11162
cIALAQLLVEQNFPAIAIHR	1	Unigene75847_OR 3 578 HLA-B associated transcript 1 [Xenopus laevis] >gi;Unigene100895_B 117 1394 DEAD (Asp-Glu-Ala-Asp) box polypeptide 39 [Xenopus laevis] >gi	N-Term(iTRAQ8plex); C1(Carbamidomethyl)	9.103e-09	4.89016	3	2581.47	3.28424	0
fINLFPETkPTIQDVLR	1	Unigene91473_B	N-Term(iTRAQ8plex); K9(iTRAQ8plex)	2.178e-08	4.8893	3	2639.53	-4.01219	0	0.94785	0.986438	2.14196	2.50215
ekVPGANILIDSLVFVPR	4	Unigene68753_OR	N-Term(iTRAQ8plex); K2(iTRAQ8plex)	1.512e-08	4.88908	3	2575.53	-5.6418	1	1.00837	0.976748	2.04097	1.96264
aVVAQAIcHLPQSVR	2	Unigene91798_B	N-Term(iTRAQ8plex); C8(Carbamidomethyl)	1.518e-09	4.88859	3	1953.1	0.320076	0	1.19531	1.06439	1.02809	0.784412
sNIATVGDPDDINTTISR	2	Unigene77831_OR	N-Term(iTRAQ8plex)	1.521e-09	4.88842	2	2193.13	1.02617	0	3.44983	0.882334	0.845089	0.694702
dDSIVcNIGHFDcELDVk	3	Unigene72784_OR 3 380 adenosylhomocysteinase [Xenopus (Silurana) tropicalis] >gi	N-Term(iTRAQ8plex); C6(Carbamidomethyl); C13(Carbamidomethyl); K18(iTRAQ8plex)	5.096e-08	4.88712	3	2744.33	-5.57968	0	0.936277	1.11986	0.919983	0.895506
aAAVVQHYINWk	1	Unigene66604_OR	N-Term(iTRAQ8plex); K12(iTRAQ8plex)	4.769e-10	4.88667	2	2008.15	-5.22784	0	0.969266	1.14433	1.20964	1.26718
eSQEALSQQVQELR	1	Unigene70712_OR 19 450 LOC100127315 protein [Xenopus laevis] >gi	N-Term(iTRAQ8plex)	2.535e-11	4.88612	2	1949.02	-0.607731	0	0.86286	0.918868	0.535696	0.607424
wcSNTPFDLIATEETER	2	Unigene97381_B	N-Term(iTRAQ8plex); C2(Carbamidomethyl)	1.097e-10	4.8858	2	2373.13	0.452475	0	1.17374	2.06602	1.08485	1.15216
aGAGALTVTIDGPSk	2	Unigene90601_B	N-Term(iTRAQ8plex); K15(iTRAQ8plex)	3.946e-10	4.8857	2	1966.14	-3.6526	0	0.880593	0.905521	1.19567	1.12537
wLPLEANPEVMNQFLk	2	Unigene67224_OR 235 396 minus strand ubiquitin carboxyl-terminal esterase L3 (ubiquitin thiolesterase) [Xenopus laevis] >gi	N-Term(iTRAQ8plex); K16(iTRAQ8plex)	2.076e-06	4.88548	2	2537.39	-4.85527	0	0.930836	0.985732	0.870356	0.921844
iTNEAEDLVAAFFPk	2	Unigene74185_OR 51 662 minus strand proteasome (prosome, macropain) activator subunit 3 (PA28 gamma; Ki) [Xenopus laevis] >gi	N-Term(iTRAQ8plex); K15(iTRAQ8plex)	3.918e-08	4.88548	2	2273.25	-4.66287	0	1.13543	1.14418	1.01651	1.02046
lTSAQALQPSVIGITGPLIR	1	Unigene20057_OR 3 1298 GCN1 general control of amino-acid synthesis 1-like 1 [Xenopus (Silurana) tropicalis] >gi	N-Term(iTRAQ8plex)	1.348e-09	4.88525	3	2339.39	-0.862603	0	1.28797	1.111	0.820606	0.711303
eEATDYLELETVk	5	Unigene29074_OR 3 167 minus strand heat shock protein 90kDa beta (Grp94), member 1 [Xenopus (Silurana) tropicalis] >gi	N-Term(iTRAQ8plex); K13(iTRAQ8plex)	1.515e-11	4.88392	2	2148.15	0.740847	0	0.946012	1.20897	0.909935	0.980101
aAFEcMYTLLDScLDR	1	Unigene20290_OR	N-Term(iTRAQ8plex); C5(Carbamidomethyl); C13(Carbamidomethyl)	2.145e-09	4.88311	2	2269.07	2.07303	0	1.11208	1.03162	1.75584	1.52276
mSDcGGFPQVAQPAk	2	Unigene30798_B 3 158 minus strand protein NDRG1-B [Xenopus laevis] >gi	N-Term(iTRAQ8plex); C4(Carbamidomethyl); K15(iTRAQ8plex)	7.503e-09	4.88248	2	2201.13	-1.98132	0	0.9698	1.06636	1.48278	1.26141
qLIEQVEQIQk	4	Unigene71439_OR 2 511 transmembrane emp24 protein transport domain containing 9 [Xenopus (Silurana) tropicalis] >gi	N-Term(iTRAQ8plex); K11(iTRAQ8plex)	3.56e-08	4.87986	2	1964.16	-2.51624	0	1.02367	1.01704	0.807018	0.967441
kDDPYTNLNTAFDVAER	4	Unigene76966_OR	N-Term(iTRAQ8plex); K1(iTRAQ8plex)	5.209e-09	4.87966	3	2577.32	-7.46437	1	1.16126	1.14215	1.30909	1.26348
iTVADWYSGk	1	Unigene77185_OR	N-Term(iTRAQ8plex); K10(iTRAQ8plex)	1.043e-07	4.87924	2	1747.97	-6.55136	0	1.19084	1.20897	2.11857	0.669971
iDMNLTDLLGELQR	2	Unigene77951_OR	N-Term(iTRAQ8plex)	1.514e-11	4.87924	2	1935.05	-1.7227	0	1.15881	0.851524	2.28556	1.43703
dANVAEAWLSSQEPIVR	2	Unigene20743_OR;Unigene99422_B	N-Term(iTRAQ8plex)	6.178e-11	4.87911	2	2189.14	-4.47605	0
gTEDILSPHGIPLDLLDR	2	Unigene73792_OR 1 594 RecName: Full=RuvB-like 1; AltName: Full=Pontin >gi	N-Term(iTRAQ8plex)	3.617e-09	4.87859	3	2265.24	-0.808034	0	0.948984	0.88429	0.792152	0.647998
sPQVLEDPVLNEVAk	1	Unigene22121_OR 3 149 aldo-keto reductase family 1, member C2 (dihydrodiol dehydrogenase 2; bile acid binding protein; 3-alpha hydroxysteroid dehydrogenase, type III) [Xenopus laevis] >gi	N-Term(iTRAQ8plex); K15(iTRAQ8plex)	3.826e-05	4.87716	3	2246.28	-3.16521	0	1.06377	1.03534	1.93894	2.09867
gPVFIGELPQDFLR	1	Unigene98337_B	N-Term(iTRAQ8plex)	3.065e-09	4.87553	3	1892.05	-3.94483	0	1.32167	0.834142	0.782883	0.875578
tSNLPEFGEAVSTASk	1	Unigene101361_B	N-Term(iTRAQ8plex); K16(iTRAQ8plex)	1.838e-06	4.87535	3	2246.21	0.949358	0	1.26545	1.23257	1.58744	1.35288
sNDAGDTGIcDDR	1	Unigene30862_OR 3 173 minus strand PREDICTED: heparan sulfate proteoglycan 2 [Bos taurus] >gi;Unigene9958_B	N-Term(iTRAQ8plex); C10(Carbamidomethyl)	1.46e-10	4.87485	2	1699.74	-3.51078	0
lLNDEDPVVVNk	2	Unigene101289_B 111 2333 junction plakoglobin [Xenopus laevis] >gi	N-Term(iTRAQ8plex); K12(iTRAQ8plex)	1.606e-07	4.8747	2	1963.13	-0.89891	0	0.82495	0.933302	1.64653	1.57989
vETVEDLVSk	2	Unigene97391_B 29 790 electron-transfer-flavoprotein, beta polypeptide [Xenopus (Silurana) tropicalis] >gi	N-Term(iTRAQ8plex); K10(iTRAQ8plex)	1.128e-06	4.8742	2	1726.99	-6.38182	0	0.962935	0.919335	1.21671	1.22483
lPYDVTTEQALSHPEVINR	4	Unigene61184_OR	N-Term(iTRAQ8plex)	6.243e-12	4.87376	2	2486.31	-2.91676	0	1.00219	1.02444	1.22706	0.942581
aPVIcVLGHVDTGk	1	Unigene101233_B	N-Term(iTRAQ8plex); C5(Carbamidomethyl); K14(iTRAQ8plex)	6.143e-09	4.87345	3	2074.19	-1.56558	0	1.11114	0.961243	0.920661	0.945534
eAINLLEPMTNDPVNYVR	1	Unigene101012_B 2 1696 proteasome (prosome, macropain) 26S subunit, non-ATPase, 1 [Xenopus laevis] >gi	N-Term(iTRAQ8plex)	2.091e-07	4.87307	2	2392.24	-3.01507	0	0.976152	0.856793	0.833247	0.625809
fSTVAGELGSADTVR	5	Unigene70999_OR	N-Term(iTRAQ8plex)	4.515e-08	4.87271	3	1813.96	-0.229642	0	1.23375	0.995213	0.660317	0.748268
lIALLDNPNQNVQQAAAGALR	1	Unigene19246_OR	N-Term(iTRAQ8plex)	1.481e-09	4.87222	3	2494.41	1.01998	0	0.921866	0.717655	0.671211	0.628747
gPDFDVHSPSLSAELPEGk	3	Unigene101214_B 3 2225 neuroblast differentiation-associated protein AHNAK isoform 1 [Homo sapiens] >gi	N-Term(iTRAQ8plex); K19(iTRAQ8plex)	1.602e-08	4.87171	3	2590.35	-4.5183	0	0.89528	0.730351	1.4406	1.04929
fIDDSLSLSPEER	2	Unigene73483_OR 1 543 ubiquitin carboxyl-terminal esterase L3 (ubiquitin thiolesterase) [Xenopus laevis] >gi	N-Term(iTRAQ8plex)	1.426e-10	4.87146	2	1811.92	-4.64988	0	1.12354	1.05282	0.925174	0.752385
rPVVLFGPIADVAMEk	1	Unigene78049_OR	N-Term(iTRAQ8plex); K16(iTRAQ8plex)	9.311e-10	4.87134	3	2350.38	-0.437446	0	1.13595	1.07859	0.567253	0.649274
vGIDLVHDEVER	1	Unigene97581_B 14 835 tektin 1 [Xenopus laevis] >gi	N-Term(iTRAQ8plex)	2.397e-07	4.87086	3	1684.91	-4.74059	0	1.05605	0.859685	1.08697	1.06134
tIVALGSIAVTk	20	Unigene94795_B 69 632 transgelin [Xenopus (Silurana) tropicalis] >gi	N-Term(iTRAQ8plex); K12(iTRAQ8plex)	2.437e-10	4.87082	2	1781.12	-8.09483	0	0.922852	0.963242	0.859232	0.917294
sINDDIVDLAEVQk	2	Unigene77146_OR 81 1202 minus strand LOC100127315 protein [Xenopus laevis] >gi	N-Term(iTRAQ8plex); K14(iTRAQ8plex)	8.63e-12	4.87057	2	2167.2	-2.07422	0	1.19	1.14518	0.853958	0.930542
lELLHPLGQNSPISGFLQk	1	Unigene92279_B 11 502 minus strand methylmalonyl CoA epimerase [Xenopus laevis] >gi	N-Term(iTRAQ8plex); K19(iTRAQ8plex)	1.838e-07	4.86972	4	2699.56	-3.18605	0	0.670673	0.93093	1.76798	1.48093
vyDSLLALPQDLQAAR	2	Unigene21715_OR 2 148 claudin 3 [Xenopus laevis] >gi	N-Term(iTRAQ8plex); Y2(iTRAQ8plex)	2.856e-05	4.86713	3	2381.38	4.86177	0	1.02024	0.786209	1.17246	1.11077
hVFGESDELIGQk	4	Unigene71012_B	N-Term(iTRAQ8plex); K13(iTRAQ8plex)	2.675e-07	4.867	3	2067.13	-0.989133	0	1.12924	1.0204	1.02173	1.01288
eYLSkPDEGSLIFLGVDk	2	Unigene99355_B	N-Term(iTRAQ8plex); K5(iTRAQ8plex); K18(iTRAQ8plex)	4.404e-08	4.86692	3	2922.64	-6.20875	0	1.01515	0.948087	0.671526	1.21685
fLAGVNAQDNVYcLR	1	Unigene93825_B	N-Term(iTRAQ8plex); C13(Carbamidomethyl)	4.712e-06	4.86594	3	2044.05	-4.97892	0	1.62303	1.1427	0.904382	0.7643
iNVLGNLVSLEMGk	1	Unigene100972_B 109 1641 minus strand aldehyde dehydrogenase 7 family, member A1 [Xenopus (Silurana) tropicalis] >gi	N-Term(iTRAQ8plex); K14(iTRAQ8plex)	2.159e-06	4.86593	3	2095.23	-4.48972	0	0.825188	1.25563	1.53835	1.5465
dAVTYTEHAk	15	Unigene79038_B	N-Term(iTRAQ8plex); K10(iTRAQ8plex)	1.854e-07	4.86582	3	1742.95	-4.75622	0	1.0627	1.05668	2.36704	1.38068
cQFYNSADTDcSLR	1	Unigene75171_OR 2 757 minus strand cathepsin A [Xenopus laevis] >gi	N-Term(iTRAQ8plex); C1(Carbamidomethyl); C11(Carbamidomethyl)	1.114e-10	4.86581	2	2040.9	-0.608924	0	0.867529	0.889053	1.13963	0.691044
kHEAIETDIAAYEER	1	Unigene93944_B 2 592 minus strand spectrin beta 2 [Mus musculus] >gi	N-Term(iTRAQ8plex); K1(iTRAQ8plex)	2.566e-09	4.86408	3	2383.26	-4.28309	1	1.39428	1.06247	0.770308	0.745238
lLQLTMDDALk	2	Unigene20581_OR	N-Term(iTRAQ8plex); K11(iTRAQ8plex)	3.691e-08	4.8638	2	1869.09	-6.34018	0	1.01904	0.951156	1.17309	1.06037
aGYLEPEIFHLNPAk	1	Unigene2581_OR 2 229 minus strand carnitine O-palmitoyltransferase 2, mitochondrial precursor [Xenopus laevis] >gi	N-Term(iTRAQ8plex); K15(iTRAQ8plex)	3.284e-07	4.86311	3	2307.28	-4.87685	0	1.41623	1.35029	1.13261	1.00262
yVDVLGFESDYLk	8	Unigene75810_OR	N-Term(iTRAQ8plex); K13(iTRAQ8plex)	4.493e-09	4.86303	2	2156.17	-1.33079	0	1.24652	1.19264	1.16211	1.34685
gLPWScSTDEIESFFSESk	1	Unigene77445_OR 49 1356 minus strand heterogeneous nuclear ribonucleoprotein H2 (H') [Xenopus laevis] >gi	N-Term(iTRAQ8plex); C6(Carbamidomethyl); K19(iTRAQ8plex)	2.665e-09	4.86298	3	2814.37	-0.638517	0	1.1438	1.26228	1.75418	1.51762
rPDIVENQPESATR	1	Unigene83303_B	N-Term(iTRAQ8plex)	7.028e-08	4.86295	3	1916.01	-1.91713	0	2.4803	1.02577	1.16185	1.13225
sLGDDISSETSGDFR	3	Unigene98873_B	N-Term(iTRAQ8plex)	1.143e-11	4.86271	2	1889.9	-2.16833	0	1.16865	1.02965	1.37068	1.17143
vGQHDVSELLYk	1	Unigene22281_B 2 418 minus strand low molecular mass protein-7 (LMP-7) homolog [Xenopus laevis] >gi	N-Term(iTRAQ8plex); K12(iTRAQ8plex)	2.314e-05	4.86219	3	1996.12	-5.2657	0	0.996705	0.899763	1.49487	1.38349
dLTSWVTEMk	2	Unigene8279_B 1 1149 minus strand spectrin, alpha, non-erythrocytic 1 (alpha-fodrin) [Xenopus (Silurana) tropicalis] >gi	N-Term(iTRAQ8plex); K10(iTRAQ8plex)	7.307e-07	4.86208	2	1817.98	-6.075	0	1.09518	1.17538	1.90968	2.01379
dAQVIQVVLDGLSNILk	1	Unigene99388_B	N-Term(iTRAQ8plex); K17(iTRAQ8plex)	2.888e-09	4.86166	3	2433.44	-4.60757	0	0.779803	1.07104	0.805373	0.918879
fYGPEGPYGVFAGR	4	Unigene97444_B 65 583 progesterone receptor membrane component 1 [Xenopus (Silurana) tropicalis] >gi	N-Term(iTRAQ8plex)	1.776e-10	4.86103	3	1820.92	-1.4523	0	1.01032	0.951996	1.14887	1.1841
gAENVNTFSNLLLEPYkPPSGk	1	Unigene77053_OR 44 1069 minus strand ATPase asna1 [Xenopus (Silurana) tropicalis] >gi	N-Term(iTRAQ8plex); K17(iTRAQ8plex); K22(iTRAQ8plex)	2.431e-08	4.85986	4	3287.83	-3.59489	0	1.22374	1.0911	0.631312	0.691097
eYFMDQQGELkPGR	2	Unigene72111_B 2 271 minus strand Activated RNA polymerase II transcriptional coactivator p15 [Rana catesbeiana] >gi	N-Term(iTRAQ8plex); K11(iTRAQ8plex)	7.379e-11	4.85955	2	2306.2	-4.49964	0	0.91351	0.871466	1.61018	1.39939
cTHLPALEPLLQDAPPNILk	2	Unigene16565_OR 525 1157 MGC97619 protein [Xenopus (Silurana) tropicalis] >gi	N-Term(iTRAQ8plex); C1(Carbamidomethyl); K20(iTRAQ8plex)	1.412e-08	4.85935	3	2848.62	-1.99972	0	0.927434	0.927945	0.758439	0.680145
aVPLALALISVSNPR	2	Unigene75236_OR 1 735 proteasome (prosome, macropain) 26S subunit, non-ATPase, 2 [Xenopus (Silurana) tropicalis] >gi	N-Term(iTRAQ8plex)	3.37e-10	4.85917	3	1825.12	-1.61632	0	0.736861	0.919831	0.805828	0.597588
gPPPLSSQPPRDPDQASk	2	Unigene101261_B	N-Term(iTRAQ8plex); K18(iTRAQ8plex)	9.486e-05	4.85852	4	2482.34	-4.17443	1	0.754689	1.11205	1.36752	1.22355
fcNPGFPIGcYITEDGHPk	2	Unigene71180_OR 2 499 minus strand PREDICTED: transmembrane 9 superfamily member 2-like, partial [Bos taurus] >gi	N-Term(iTRAQ8plex); C2(Carbamidomethyl); C10(Carbamidomethyl); K19(iTRAQ8plex)	4.529e-09	4.85729	4	2817.39	-0.52388	0	1.07316	1.04809	0.79798	0.907442
iGVVQYSDTTRPNFLLNTHPDR	3	Unigene98569_B	N-Term(iTRAQ8plex)	1.648e-06	4.85598	4	2847.5	-3.18899	0	0.968938	0.915367	0.906355	1.01012
lGIEGPALHNVLk	2	Unigene94799_B	N-Term(iTRAQ8plex); K13(iTRAQ8plex)	0.0001813	4.85521	2	1969.2	-1.05858	0	1.03595	0.908865	0.690352	0.755506
aGGSASAMLQPLLDNQIGYk	2	Unigene98134_B	N-Term(iTRAQ8plex); K20(iTRAQ8plex)	1.683e-10	4.85505	3	2642.43	-4.82745	0	0.92071	0.932337	0.917501	0.869008
gYFEYIEENk	3	Unigene78065_OR 123 2471 heterogeneous nuclear ribonucleoprotein U (scaffold attachment factor A) [Xenopus (Silurana) tropicalis] >gi	N-Term(iTRAQ8plex); K10(iTRAQ8plex)	9.743e-08	4.85479	2	1899.98	-6.39358	0	1.05479	1.16556	1.33762	1.09606
nNVVSTLVSVGTDLDIPVLk	7	Unigene78107_OR	N-Term(iTRAQ8plex); K20(iTRAQ8plex)	6.925e-10	4.85477	3	2691.56	-4.30101	0	1.08185	0.999986	1.02699	0.972919
vEGEAPDLDLDGk	3	Unigene101214_B 3 2225 neuroblast differentiation-associated protein AHNAK isoform 1 [Homo sapiens] >gi	N-Term(iTRAQ8plex); K13(iTRAQ8plex)	5.064e-08	4.85411	2	1966.05	-5.81794	0	0.996158	0.958703	1.69947	1.80409
aFHSNTLQDQQLFVR	1	Unigene100701_B	N-Term(iTRAQ8plex)	4.606e-09	4.85407	3	2108.11	-2.27186	0	1.06537	2.1236	0.655896	0.553926
yALQLQHEQPISVPISTNTLVYR	2	Unigene99790_B 2 1189 aldehyde dehydrogenase 4A1 [Xenopus (Silurana) tropicalis] >gi	Y1(iTRAQ8plex)	5.504e-07	4.85403	3	2974.63	0.593003	0	0.898626	0.919375	0.667512	0.507752
[truncated: 11,218 more rows]
