# Supplementary material for: Comparative Proteomic Analysis of Rana chensinensis Oviduct
Source: Molecules. 2018 Jun 8;23(6):1384. doi: 10.3390/molecules23061384 (PMC6099995; doi:10.3390/molecules23061384)
Supplement: Supplementary file 1 [file molecules-23-01384-s001.zip › Table S2-protein identification.xlsx]

## Sheet: Sheet1
Table S2. The protein identification and quantification
Accession	Description	Coverage	Unique Peptides	Peptides	PSMs	AAs	MW [kDa]	calc. pI	A/REF	A/REF Count	A/REF Variability [%]	B/REF	B/REF Count	B/REF Variability [%]	C/A	C/REF Count	C/REF Variability [%]	D/A	D/A Count	D/A Variability [%]
Unigene101391_B	176 3868 PREDICTED: similar to mCG142254 [Taeniopygia guttata]	52.15	44	48	649	1231	137.004	5.45264	0.93028	492	13.0569	0.966706	492	16.2042	0.33529	492	68.2937	0.307187	492	67.8077
Unigene91058_B	1 495 cytoplasmic actin type 4 [Rana lessonae]	53.94	4	6	306	165	18.407	4.75439	1.04205	167	19.9593	1.0504	170	18.6807	1.24902	172	49.5767	1.33077	173	57.7433
Unigene57977_B	13 219 minus strand PREDICTED: mucin-5B-like [Xenopus (Silurana) tropicalis]	36.23	1	1	238	69	7.308	4.08154	0.947641	157	15.2675	1.07695	157	26.8045	0.260582	140	90.666	0.224737	136	113.796
Unigene79038_B	1 306 PREDICTED: similar to Hist1h4c protein [Equus caballus]	51.96	6	6	214	102	11.3893	11.019	0.943674	208	19.3111	0.938722	210	18.9019	1.78158	210	55.7153	1.57925	210	57.4872
Unigene78116_OR	1 5001 minus strand PREDICTED: myosin-11-like isoform 2 [Xenopus (Silurana) tropicalis]	48.83	2	73	180	1667	193.671	5.38916	1.05153	4	12.3871	1.00422	4	6.36344	0.916368	4	16.9099	0.974596	4	21.5264
Unigene14250_B	2 532 minus strand PREDICTED: actin, aortic smooth muscle-like isoform 1 [Macaca mulatta]	51.41	6	9	227	177	19.8389	5.38916	1.09365	63	20.6539	1.0772	63	19.6696	0.962726	63	48.4434	0.944279	63	55.7689
Unigene96909_B	2 772 PREDICTED: glucosamine--fructose-6-phosphate aminotransferase [isomerizing] 1-like [Xenopus (Silurana) tropicalis]	72.37	13	13	147	257	28.3884	5.50342	0.911375	137	20.845	0.934527	137	16.0293	0.935487	138	42.2305	1.00534	138	61.1167
Unigene78117_OR 2 5464 minus strand spectrin, alpha, non-erythrocytic 1 (alpha-fodrin) [Xenopus (Silurana) tropicalis] >gi	117557972 gb|AAI27323.1| LOC100036647 protein [Xenopus (Silurana) tropicalis]	48.38	75	75	151	1821	209.186	5.36377	1.00014	150	14.1537	1.01498	150	16.574	1.09021	150	42.0438	1.16907	150	42.3817
Unigene99894_B	18 1214 PREDICTED: IgGFc-binding protein [Xenopus (Silurana) tropicalis]	45.11	17	17	167	399	42.7995	5.22412	0.901228	166	14.768	0.921251	166	14.6989	0.354515	166	60.6061	0.350991	166	57.2643
Unigene91764_B	3 512 PREDICTED: LOW QUALITY PROTEIN: actin, gamma-enteric smooth muscle-like [Pongo abelii]	52.35	1	6	179	170	18.9864	4.85596	0.923631	8	11.4645	1.05827	8	21.3251	1.28888	8	84.4712	1.3138	8	95.1771
Unigene101389_B	86 4147 PREDICTED: myosin-11-like isoform 1 [Xenopus (Silurana) tropicalis]	44.24	8	50	135	1354	156.917	5.69385	0.946242	20	18.1832	1.02081	20	9.60163	1.08657	20	46.1886	1.25063	20	51.9891
Unigene54571_B	3 209 minus strand PREDICTED: mucin 2-like [Danio rerio]	55.07	5	5	112	69	8.15567	6.90283	0.948311	111	10.704	1.01728	110	9.22016	0.318644	110	83.0489	0.292645	111	92.2769
Unigene65986_B	4 243 PREDICTED: mucin 5AC, oligomeric mucus/gel-forming [Rattus norvegicus]	55	4	4	120	80	8.9639	5.0083	0.913692	118	11.7302	1.02627	118	10.7305	0.175397	114	118.427	0.130023	115	141.849
Unigene75820_OR 2 853 RecName: Full=Cartilage acidic protein 1; AltName: Full=ASPIC; Flags: Precursor >gi	85838730 gb|ABC86210.1| cartilage acidic protein 1 [Xenopus (Silurana) tropicalis]	47.18	8	10	95	284	31.0144	5.78271	1.10411	87	13.6186	1.08549	87	11.7333	0.540528	86	48.133	0.499577	87	47.8743
Unigene78102_OR 1 2676 minus strand actinin, alpha 4 [Xenopus laevis] >gi	50418010 gb|AAH77918.1| Actn4-prov protein [Xenopus laevis]	54.71	25	39	107	892	102.735	5.31299	0.999158	54	17.1782	1.04609	54	17.0543	1.16199	54	42.7416	1.16096	54	49.8603
Unigene95165_B 52 651 tubulin, beta 4 [Xenopus (Silurana) tropicalis] >gi	60649740 gb|AAH90613.1| tubulin, beta 4 [Xenopus (Silurana) tropicalis] >gi|89269015|emb|CAJ82594.1| tubulin, beta 2 [Xenopus tropicalis]	83.5	6	9	81	200	21.8645	4.79248	1.02577	47	15.2013	1.06275	47	13.4966	1.04683	47	43.3978	1.04644	47	33.6329
Unigene88291_B	3 434 minus strand keratin 8 [Rana catesbeiana]	72.92	2	12	96	144	17.0465	4.53857	0.993771	18	8.06071	1.02723	18	13.8487	1.34061	18	46.0732	1.62571	18	40.7865
Unigene100191_B	80 1315 PREDICTED: synaptic vesicle membrane protein VAT-1 homolog [Xenopus (Silurana) tropicalis]	55.34	21	21	100	412	44.9351	5.75732	0.996187	97	14.4925	0.978232	97	15.3166	0.975443	97	38.4616	1.00326	97	37.0486
Unigene78090_OR	1 2826 minus strand LOC398083 protein [Xenopus laevis]	34.29	18	28	88	942	108.437	6.78564	0.975569	47	17.6234	1.01518	47	19.9555	1.00823	47	32.2458	1.15018	47	34.4866
Unigene64981_OR	2 358 keratin 8 [Rana catesbeiana]	79.83	1	11	95	119	14.0831	4.52588	1.15672	19	22.8108	1.35182	19	25.2148	1.07955	19	82.8253	1.30939	19	95.4573
Unigene73852_B	2 280 minus strand actin [Hypsibius klebelsbergi]	43.01	1	3	90	93	10.8004	5.36377	0.987273	49	17.2251	1.11886	49	17.5101	1.02703	49	83.0678	1.18411	49	87.7857
Unigene82298_B	1 348 minus strand alpha 1 type I collagen [Rana catesbeiana]	87.93	8	8	76	116	10.0538	6.7124	0.998433	62	27.9574	0.979575	64	32.1095	1.8099	64	93.1469	1.5491	64	95.2363
Unigene73636_B 1 279 minus strand tubulin, beta 4 [Xenopus (Silurana) tropicalis] >gi	60649740 gb|AAH90613.1| tubulin, beta 4 [Xenopus (Silurana) tropicalis] >gi|89269015|emb|CAJ82594.1| tubulin, beta 2 [Xenopus tropicalis]	80.65	2	6	81	93	10.5383	9.42236	1.05667	31	15.2508	1.09656	31	16.4114	1.11576	31	38.6641	0.992827	31	52.3368
Unigene14463_B 2 457 PREDICTED: actin, alpha cardiac muscle 1 isoform 3 [Macaca mulatta] >gi	297696239 ref|XP_002825309.1| PREDICTED: actin, alpha cardiac muscle 1-like isoform 1 [Pongo abelii]	61.84	1	6	113	152	17.0966	5.71924	1.00029	14	14.4421	1.09167	14	16.0303	1.31242	14	24.7463	1.33713	14	42.716
Unigene100910_B	1 1731 PREDICTED: similar to FLJ00343 protein [Ornithorhynchus anatinus]	63.78	4	27	84	577	60.1044	6.15088	1.06846	7	15.2596	1.21878	7	30.2151	1.52695	7	65.2005	1.88124	7	50.8541
Unigene77949_OR	1 1986 minus strand PREDICTED: similar to FLJ00343 protein [Ornithorhynchus anatinus]	48.64	2	25	82	662	69.9695	6.56592	0.991086	6	11.4018	1.06573	6	22.0014	1.08332	6	108.541	1.10537	6	134.624
Unigene101332_B	2 2800 minus strand nonmuscle myosin heavy chain [Gallus gallus]	41.91	21	34	71	933	109.006	5.40186	1.08487	36	17.1564	1.06632	36	18.1875	0.945489	36	45.7721	0.964393	36	56.6735
Unigene73441_OR	29 610 PREDICTED: similar to mCG142254 [Taeniopygia guttata]	45.88	1	5	61	194	21.6734	4.43701	0.953219	3	23.2079	0.854924	3	4.10781	0.0930592	3	80.9308	0.0426211	3	83.2338
Unigene64410_OR	1 351 PREDICTED: tubulin beta chain-like [Ailuropoda melanoleuca]	60.68	2	4	59	117	12.523	4.84326	0.984688	33	15.4059	0.952188	33	14.9857	1.17642	33	55.557	1.04163	33	64.2746
Unigene101373_B 124 3252 minus strand collagen alpha-1(VI) chain precursor [Xenopus laevis] >gi	82210072 sp|Q801S8.1|CO6A1_XENLA RecName: Full=Collagen alpha-1(VI) chain; Flags: Precursor >gi|28703819|gb|AAH47255.1| Col6a1 protein [Xenopus laevis]	29.63	23	23	82	1043	108.89	5.31299	0.987681	74	19.6141	0.936843	74	19.5596	1.12248	75	51.8653	1.11478	75	52.212
Unigene100893_B	2 1720 minus strand PREDICTED: myosin-11-like isoform 2 [Xenopus (Silurana) tropicalis]	54.62	3	32	69	573	66.4923	5.23682	1.02474	8	26.2279	0.995194	8	18.3016	1.33088	8	58.2352	1.21389	8	79.2124
Unigene65876_OR	10 372 minus strand PREDICTED: histone cluster 1, H2bd-like [Oryctolagus cuniculus]	48.76	5	7	76	121	13.4544	10.3745	0.969876	64	11.9395	0.990336	62	20.1123	1.55319	65	60.4636	1.44691	65	36.2289
Unigene78107_OR	4 3033 MGC98917 protein [Xenopus laevis]	35.74	29	29	81	1010	105.974	5.59229	1.00989	80	22.9843	0.999697	80	19.3138	1.24087	80	47.0795	1.11372	80	56.3081
Unigene23890_B	1 1995 ovomucin alpha-subunit [Gallus gallus]	49.02	6	23	78	665	74.3768	5.47803	1.0155	23	9.8771	1.04569	23	14.998	0.840615	23	41.6072	0.687572	23	78.6278
Unigene101352_B	1 2973 minus strand PREDICTED: similar to Clathrin heavy chain 1 (CLH-17) [Monodelphis domestica]	41.98	32	32	70	991	114.843	5.75732	0.987067	65	19.0541	0.992075	65	16.4207	1.05368	65	32.3909	1.0555	65	38.9548
Unigene101372_B 108 3302 minus strand vinculin [Xenopus (Silurana) tropicalis] >gi	119850871 gb|AAI27289.1| LOC100036705 protein [Xenopus (Silurana) tropicalis]	36.06	34	34	72	1065	116.297	6.04932	0.973521	71	21.3137	0.963502	71	20.4523	1.0015	71	59.5652	1.03099	71	68.5743
Unigene98569_B	13 954 minus strand PREDICTED: LOW QUALITY PROTEIN: collagen alpha-3(VI) chain-like [Xenopus (Silurana) tropicalis]	75.8	15	15	61	314	34.009	6.32861	0.936412	59	19.5228	0.914629	59	22.8934	1.13147	59	39.8672	1.14444	59	53.7186
Unigene100890_B	2 1711 PREDICTED: similar to FLJ00343 protein [Ornithorhynchus anatinus]	60.18	22	23	71	570	60.8315	5.63037	0.995071	59	19.3705	1.02349	59	14.0753	1.0062	59	54.3061	0.996272	59	58.4027
Unigene31388_B	10 159 minus strand PREDICTED: mucin-5AC-like [Xenopus (Silurana) tropicalis]	86	3	3	53	50	5.67759	5.85889	0.947618	53	8.03961	0.930224	53	11.1019	0.135321	53	142.042	0.136504	51	162.05
Unigene75517_OR	1 804 minus strand PREDICTED: 78 kDa glucose-regulated protein-like [Xenopus (Silurana) tropicalis]	52.99	9	13	65	268	30.1776	6.97607	0.974129	46	19.1021	0.995656	46	16.489	0.719272	46	31.776	0.719318	46	50.1527
Unigene60923_OR	3 311 minus strand Annexin A2-A [Rana catesbeiana]	69.9	6	6	65	103	11.5599	5.5415	0.972801	65	16.2143	0.925109	65	18.4463	1.14218	65	45.636	0.991404	65	34.8096
Unigene78112_OR 5 3439 laminin subunit gamma-1 precursor [Xenopus (Silurana) tropicalis] >gi	224493162 sp|A0JP86.1|LAMC1_XENTR RecName: Full=Laminin subunit gamma-1; Flags: Precursor >gi|117558099|gb|AAI27298.1| lamc1 protein [Xenopus (Silurana) tropicalis]	32.14	17	30	64	1145	125.471	4.91943	1.03521	29	15.7904	1.0143	29	13.1311	1.62266	29	53.8217	1.48411	29	61.3183
Unigene64196_OR 3 350 osteoglycin [Xenopus laevis] >gi	27696273 gb|AAH43788.1| Ogn-prov protein [Xenopus laevis]	63.79	7	7	58	116	13.1511	8.14795	0.941172	57	13.8754	0.98111	57	15.088	1.20047	57	34.8312	1.19053	57	31.2555
Unigene77834_OR	5 1726 ovomucin alpha-subunit [Gallus gallus]	56.1	5	22	65	574	64.6777	6.68311	1.11673	8	6.28026	1.01212	8	8.59765	0.790217	8	19.7198	0.687334	8	23.6166
Unigene50374_B	22 198 PREDICTED: similar to mucin [Gallus gallus]	25.42	1	1	59	59	6.59287	6.87354	0.99152	59	9.64372	0.944989	59	13.1978	0.267921	59	61.6584	0.220116	59	78.543
Unigene77985_OR 79 2046 lamin A/C [Xenopus (Silurana) tropicalis] >gi	89272508 emb|CAJ83897.1| lamin A/C [Xenopus tropicalis]	52.74	34	34	69	656	73.7076	6.91748	0.944779	69	19.0766	0.970185	69	20.4297	1.36628	69	50.3829	1.17328	69	49.3034
Unigene76966_OR	3 1121 MGC81191 protein [Xenopus laevis]	62.2	9	20	62	373	43.1881	6.66846	0.94412	26	18.6361	1.03087	26	18.3652	1.2549	26	42.582	1.19885	26	40.0722
Unigene100664_B	1 1548 minus strand PREDICTED: similar to FLJ00343 protein [Ornithorhynchus anatinus]	48.84	18	18	60	516	54.5141	5.31299	1.017	56	20.7071	1.03894	56	22.2071	1.23304	56	45.7424	1.27979	56	61.6146
Unigene67246_B	2 247 minus strand PREDICTED: tubulin, beta 5-like [Oryctolagus cuniculus]	71.95	2	5	95	82	9.40663	9.71533	0.964972	27	17.3408	1.09043	27	16.5784	2.44649	28	35.5212	2.30141	28	36.9574
Unigene100860_B	6 1691 minus strand PREDICTED: LOW QUALITY PROTEIN: collagen alpha-3(VI) chain-like [Xenopus (Silurana) tropicalis]	38.61	16	18	66	562	58.9751	5.49072	0.881764	63	22.874	0.950292	63	19.0515	1.35114	63	61.9887	1.31547	63	65.1525
Unigene74209_OR	2 664 alpha 1 type I collagen [Rana catesbeiana]	59.28	9	9	51	221	19.1193	8.47021	0.965051	48	37.7692	0.821936	48	31.943	1.37967	48	49.064	0.99581	48	59.3898
Unigene59540_B	2 223 minus strand alpha-tubulin [Giardia intestinalis]	36.49	1	2	52	74	8.41787	4.41162	0.95776	45	15.8915	0.986254	45	14.0255	0.913529	45	27.0181	0.921404	45	31.3314
Unigene94072_B 1 600 Alpha-enolase [Salmo salar] >gi	209152098 gb|ACI33096.1| Alpha-enolase [Salmo salar]	65.5	8	8	55	200	21.3101	6.21436	1.01517	49	19.4121	1.01514	49	17.0178	0.901278	49	45.5275	0.878641	49	55.6959
Unigene21916_B	26 700 minus strand H1A [Xenopus laevis]	26.22	5	5	58	225	22.6825	10.9165	0.838	54	27.5013	0.873416	54	32.5992	1.35055	55	59.4935	1.27626	55	57.339
Unigene101030_B	108 1370 minus strand Tf-b protein [Xenopus laevis]	45.84	17	17	54	421	45.7296	6.02393	0.934183	54	15.6273	1.00683	54	18.2082	0.902272	54	33.1334	0.768977	54	38.3123
Unigene94795_B 69 632 transgelin [Xenopus (Silurana) tropicalis] >gi	60688407 gb|AAH91023.1| transgelin [Xenopus (Silurana) tropicalis]	57.98	12	12	58	188	21.0867	8.68994	0.935196	56	13.7066	0.995286	56	16.1199	1.10837	56	35.9516	1.12966	56	31.6249
Unigene75284_B	2 289 minus strand PREDICTED: similar to Chitinase 1 (chitotriosidase) [Monodelphis domestica]	41.67	4	4	62	96	10.4525	5.47803	0.961745	60	20.8	0.97222	60	17.8976	0.500914	60	51.5756	0.510923	60	51.3273
Unigene87478_B	1 417 minus strand novel protein similar to tubulin, alpha 1 (tuba1) [Xenopus (Silurana) tropicalis]	64.03	4	6	48	139	15.4767	8.45557	1.02285	40	22.303	1.0086	40	25.394	1.11579	40	55.4896	1.0485	40	65.3314
Unigene66159_B	1 243 PREDICTED: LOW QUALITY PROTEIN: tubulin alpha-1C chain-like [Pongo abelii]	64.2	2	5	54	81	9.04377	6.78564	0.868415	37	30.9482	0.973848	36	21.4357	1.69951	38	74.7961	1.49892	38	65.4074
Unigene87707_B 3 422 minus strand RecName: Full=Collagen alpha-2(I) chain; AltName: Full=Alpha-2 type I collagen; Flags: Precursor >gi	2443342 dbj|BAA22380.1| alpha 2 type I collagen [Rana catesbeiana]	75	6	7	54	140	12.7433	10.3452	1.07231	32	23.8376	0.999222	32	15.021	1.31109	32	70.9123	1.11605	32	63.3521
Unigene101362_B	3 2627 PREDICTED: filamin-B-like [Xenopus (Silurana) tropicalis]	42.29	24	25	57	875	92.9912	5.8335	1.05242	49	13.1186	1.0821	49	18.5053	0.970774	49	40.9255	0.956964	49	51.2331
Unigene65362_OR 1 276 minus strand PREDICTED: ubiquitin C isoform 1 [Sus scrofa] >gi	194043619 ref|XP_001925336.1| PREDICTED: ubiquitin C isoform 3 [Sus scrofa] >gi|194043621|ref|XP_001925306.1| PREDICTED: ubiquitin C isoform 2 [Sus scrofa]	73.91	7	7	55	92	10.3947	9.12939	0.980887	55	22.6249	1.00026	55	23.8673	1.30151	55	41.3875	1.24342	55	42.1287
Unigene36139_OR	1 186 actin [Pyrrhocoris apterus]	79.03	2	4	78	62	6.9205	6.52197	0.934138	8	19.2149	0.922994	8	17.8418	1.84868	8	91.9744	2.36203	8	197.509
Unigene99880_B	3 1214 PREDICTED: LOW QUALITY PROTEIN: collagen alpha-3(VI) chain-like [Xenopus (Silurana) tropicalis]	60.64	23	23	56	404	44.5575	6.99072	1.00444	56	22.2482	1.05625	56	20.9545	1.19993	56	34.3069	1.08184	56	40.097
Unigene75759_OR	2 841 minus strand alpha 1 type I collagen [Rana catesbeiana]	56.79	11	11	56	280	25.1262	8.39697	0.902326	55	26.1128	0.944131	54	29.2444	1.2275	56	82.2351	1.00897	56	94.8538
Unigene75144_B	1 288 PREDICTED: tubulin beta-2B chain-like [Ailuropoda melanoleuca]	63.54	1	5	54	96	10.9654	8.93896	0.891221	21	17.9616	1.02235	21	12.1404	1.42523	21	33.5304	1.36129	21	43.9628
Unigene13055_OR	3 3032 minus strand PREDICTED: filamin-B-like [Xenopus (Silurana) tropicalis]	40.59	16	30	52	1010	106.503	5.46533	0.993526	27	12.8471	1.02008	27	15.7319	0.981718	27	57.1609	1.02678	27	58.2841
Unigene90510_B 3 479 minus strand ezrin [Xenopus laevis] >gi	50927430 gb|AAH79712.1| MGC82058 protein [Xenopus laevis]	66.67	7	11	53	159	18.9528	8.104	0.936139	38	14.7139	1.03119	38	17.5105	1.08595	38	44.1809	1.22194	38	56.3565
Unigene18671_OR 1 594 tubulin, beta 3 [Xenopus laevis] >gi	54311209 gb|AAH84780.1| LOC495319 protein [Xenopus laevis]	38.89	2	8	57	198	22.7788	4.91943	0.968455	8	21.8527	1.14734	8	21.8598	1.41705	8	49.3649	1.27419	8	53.7921
Unigene101214_B 3 2225 neuroblast differentiation-associated protein AHNAK isoform 1 [Homo sapiens] >gi	160332335 sp|Q09666.2|AHNK_HUMAN RecName: Full=Neuroblast differentiation-associated protein AHNAK; AltName: Full=Desmoyokin	47.5	25	25	48	741	79.5579	6.48096	0.979187	48	17.0692	1.04777	48	13.6477	1.28083	48	43.3307	1.1378	48	37.6514
Unigene100877_B	3 1694 minus strand PREDICTED: LOW QUALITY PROTEIN: collagen alpha-3(VI) chain-like [Xenopus (Silurana) tropicalis]	27.3	14	14	53	564	61.6805	8.07471	1.03568	50	12.8869	1.03161	50	21.0334	1.3393	50	48.2453	1.31463	50	50.5663
Unigene101077_B	230 1945 minus strand KIAA0034 [Homo sapiens]	48.78	19	19	43	572	63.8989	6.18896	0.990401	40	27.9724	1.03717	40	13.7578	1.03265	40	33.7383	1.10965	40	48.5045
Unigene52017_B	1 201 minus strand mucin [Homo sapiens]	68.66	5	5	42	67	7.62921	4.88135	1.0451	42	10.6039	0.954255	42	16.674	0.349835	42	101.045	0.29564	42	92.5917
Unigene89424_B 2 457 minus strand tyrosine 3-monooxygenase/tryptophan 5-monooxygenase activation protein, epsilon polypeptide [Xenopus laevis] >gi	2895518 gb|AAC41251.1| 14-3-3 protein epsilon [Xenopus laevis] >gi|27924430|gb|AAH45025.1| Ywhae-prov protein [Xenopus laevis]	57.89	8	8	43	152	17.2288	5.64307	1.06648	41	23.991	1.00742	41	29.8554	1.02089	41	68.2285	0.919169	41	64.3915
Unigene101018_B 131 1705 minus strand pyruvate kinase, muscle [Xenopus (Silurana) tropicalis] >gi	89272791 emb|CAJ82310.1| pyruvate kinase, muscle [Xenopus tropicalis] >gi|170284499|gb|AAI61037.1| pyruvate kinase, muscle [Xenopus (Silurana) tropicalis] >gi|213624214|gb|AAI70795.1| pyruvate kinase, muscle [Xenopus (Silurana) tropicalis] >gi|213625528|gb|AAI70799.1| pyruvate kinase, muscle [Xenopus (Silurana) tropicalis]	43.05	16	17	45	525	56.9645	7.28369	0.985013	42	13.9651	1.00035	42	17.3661	0.942992	42	27.2435	0.944748	42	42.397
Unigene88913_B	23 445 PREDICTED: LOW QUALITY PROTEIN: ezrin-like [Ailuropoda melanoleuca]	74.47	4	9	51	141	16.2444	5.36377	0.922657	31	35.8148	0.961395	31	25.1553	1.3485	31	64.9114	1.37047	31	83.309
Unigene1521_B 2 388 minus strand histone cluster 1, H2aj [Xenopus (Silurana) tropicalis] >gi	71896491 ref|NP_001025496.1| histone cluster 2, H2ab [Xenopus (Silurana) tropicalis] >gi|301621199|ref|XP_002939950.1| PREDICTED: histone H2A type 1-like [Xenopus (Silurana) tropicalis] >gi|301623039|ref|XP_002940826.1| PREDICTED: histone H2A type 1-like [Xenopus (Silurana) tropicalis] >gi|301623045|ref|XP_002940829.1| PREDICTED: histone H2A type 1-like [Xenopus (Silurana) tropicalis] >gi|3016274…	35.66	4	4	41	129	13.8889	10.8872	0.813838	33	30.137	0.809708	33	30.5025	1.77173	35	100.416	1.52291	35	104.685
Unigene99366_B 95 1093 biglycan [Xenopus laevis] >gi	49257874 gb|AAH74403.1| MGC84390 protein [Xenopus laevis]	33.03	8	10	46	333	36.8762	8.04541	0.954757	38	23.5853	1.04381	38	15.6862	1.23351	38	41.5059	1.1566	38	45.0923
Unigene69676_OR	1 453 minus strand PREDICTED: 78 kDa glucose-regulated protein-like [Xenopus (Silurana) tropicalis]	50.33	7	7	40	151	16.4496	4.88135	1.00876	39	19.3418	1.00498	39	15.6404	0.64783	39	41.1092	0.587864	39	42.4876
Unigene76271_OR 6 935 minus strand lumican [Xenopus (Silurana) tropicalis] >gi	52138989 gb|AAH82719.1| lumican [Xenopus (Silurana) tropicalis]	28.39	7	7	44	310	34.6647	6.68311	0.965342	43	16.1903	0.992546	43	18.725	1.27672	43	37.6206	1.29773	43	42.9705
Unigene100005_B	2 1246 PREDICTED: LOW QUALITY PROTEIN: myosin-9-like [Xenopus (Silurana) tropicalis]	47.23	7	17	39	415	48.2789	5.08447	1.0329	18	13.1782	1.02188	18	15.5696	0.928156	18	32.6421	1.06964	18	34.168
Unigene97426_B 1 816 minus strand RecName: Full=Cartilage acidic protein 1; AltName: Full=ASPIC; Flags: Precursor >gi	85838730 gb|ABC86210.1| cartilage acidic protein 1 [Xenopus (Silurana) tropicalis]	48.53	7	9	35	272	29.6667	5.84619	1.14713	29	17.6696	1.17283	29	17.7568	0.430382	29	45.4524	0.360059	29	37.8147
Unigene98001_B 113 844 minus strand 14-3-3 protein beta/alpha [Xenopus (Silurana) tropicalis] >gi	82197308 sp|Q5XGC8.1|1433B_XENTR RecName: Full=14-3-3 protein beta/alpha >gi|54038732|gb|AAH84514.1| tyrosine 3-monooxygenase/tryptophan 5-monooxygenase activation protein, beta polypeptide [Xenopus (Silurana) tropicalis] >gi|89272928|emb|CAJ82973.1| tyrosine 3-monooxygenase/tryptophan 5-monooxygenase activation protein, beta polypeptide [Xenopus tropicalis]	43.44	6	10	44	244	27.9449	4.88135	0.993685	17	13.934	0.976933	17	20.6875	1.11103	17	60.2846	1.12037	17	53.9229
Unigene80502_B	1 330 minus strand PREDICTED: IgGFc-binding protein [Xenopus (Silurana) tropicalis]	50.91	4	4	43	110	11.8242	7.04932	0.893826	43	13.5887	0.877399	43	16.8986	0.487612	43	56.0417	0.461796	43	64.7883
Unigene15296_OR 38 1510 minus strand spermatogenesis-associated protein 18 homolog [Xenopus laevis] >gi	126352252 sp|Q498J5.1|SPT18_XENLA RecName: Full=Spermatogenesis-associated protein 18 homolog >gi|71682407|gb|AAI00194.1| MGC114808 protein [Xenopus laevis]	44.81	16	16	46	491	55.9306	7.95752	0.951416	40	25.5853	0.929168	40	27.3232	1.41789	40	58.0702	1.31629	40	47.6687
Unigene23354_B	3 383 vitellogenin B1 [Rana dybowskii]	62.2	5	5	35	127	14.0035	10.1108	1.09989	30	22.4792	1.0093	30	10.0065	0.842706	30	51.588	0.609498	30	55.1723
Unigene76533_OR	1 996 MGC80057 protein [Xenopus laevis]	61.14	17	17	44	332	36.5515	6.53662	0.972588	38	16.5055	1.05099	38	15.5855	0.979647	38	28.4457	1.14363	38	27.0357
Unigene73146_OR 1 591 minus strand RecName: Full=Collagen alpha-2(I) chain; AltName: Full=Alpha-2 type I collagen; Flags: Precursor >gi	2443342 dbj|BAA22380.1| alpha 2 type I collagen [Rana catesbeiana]	44.16	1	4	33	197	17.3584	9.86182	0.699619	1		0.798434	1		0.331225	1		0.264831	1
Unigene85342_B 2 385 minus strand RecName: Full=Collagen alpha-2(I) chain; AltName: Full=Alpha-2 type I collagen; Flags: Precursor >gi	2443342 dbj|BAA22380.1| alpha 2 type I collagen [Rana catesbeiana]	58.59	1	4	33	128	11.3305	8.5874	1.03432	1		1.25567	1		1.24325	1		0.618302	1
Unigene43450_OR 1 210 ezrin [Xenopus laevis] >gi	50927430 gb|AAH79712.1| MGC82058 protein [Xenopus laevis]	55.71	5	5	37	70	8.29032	4.94482	1.05467	37	15.3864	0.990761	37	15.9238	1.1652	37	37.3958	1.13147	37	39.5452
Unigene8279_B 1 1149 minus strand spectrin, alpha, non-erythrocytic 1 (alpha-fodrin) [Xenopus (Silurana) tropicalis] >gi	117557972 gb|AAI27323.1| LOC100036647 protein [Xenopus (Silurana) tropicalis]	57.44	11	18	39	383	44.3256	5.32568	0.966506	20	18.467	1.02947	20	25.4718	1.33779	20	27.6949	1.45525	20	39.0375
Unigene47361_B 4 192 minus strand tissue inhibitor of metalloproteinase-3 [Oryzias latipes] >gi	67077829 dbj|BAD99516.1| tissue inhibitor of metalloproteinase-3 [Oryzias latipes]	42.86	3	3	33	63	7.09662	7.88428	1.03531	33	9.30946	1.00857	33	12.4242	0.287076	33	77.2065	0.343531	33	61.7794
Unigene80131_B 94 327 heterogeneous nuclear ribonucleoprotein A1 [Xenopus (Silurana) tropicalis] >gi	54038494 gb|AAH84487.1| heterogeneous nuclear ribonucleoprotein A1 [Xenopus (Silurana) tropicalis]	51.28	3	3	34	78	8.85226	5.79541	1.08327	34	27.1823	0.96511	34	20.9646	0.842268	34	39.9536	0.83743	34	36.9
Unigene93866_B 54 590 ADP-ribosylation factor 1 [Xenopus laevis] >gi	1703377 sp|P51643.2|ARF1_XENLA RecName: Full=ADP-ribosylation factor 1 >gi|951146|gb|AAA74582.1| ADP-ribosylation factor 1 [Xenopus laevis] >gi|28277237|gb|AAH44960.1| Arf-1 protein [Xenopus laevis]	59.22	3	9	39	179	20.4715	6.20166	0.85771	25	14.0138	0.940925	25	12.8153	1.07628	25	26.8363	1.18632	25	22.2816
Unigene77661_OR 1 1536 collagen, type III, alpha 1 (Ehlers-Danlos syndrome type IV, autosomal dominant) [Xenopus (Silurana) tropicalis] >gi	197245782 gb|AAI68784.1| Unknown (protein for MGC:188941) [Xenopus (Silurana) tropicalis]	18.55	6	7	38	512	45.3816	8.80713	0.989515	19	22.1746	1.00161	19	31.8593	1.81635	19	180.322	1.57427	19	196.307
Unigene97447_B	99 821 minus strand arginase [Rana catesbeiana]	48.96	10	10	41	241	26.4276	6.16357	1.02123	36	17.6344	1.03128	36	18.5527	1.16242	36	48.8805	1.43644	36	45.9866
Unigene23299_B	2 1099 minus strand PREDICTED: heat shock cognate 71 kDa protein-like [Xenopus (Silurana) tropicalis]	18.31	3	5	31	366	40.464	5.71924	1.01952	24	15.3706	0.992954	24	13.1192	1.06995	24	41.9928	1.11664	24	47.8016
Unigene77736_OR 1 1614 ATP citrate lyase [Xenopus (Silurana) tropicalis] >gi	51703371 gb|AAH80908.1| acly protein [Xenopus (Silurana) tropicalis]	50.37	19	19	39	538	58.779	7.84033	1.02453	37	19.7893	0.974792	37	17.0604	0.985171	37	27.9664	0.984033	37	36.8142
Unigene101020_B 1 1224 minus strand fucosidase, alpha-L- 1, tissue [Xenopus (Silurana) tropicalis] >gi	59862138 gb|AAH90371.1| fucosidase, alpha-L-1, tissue [Xenopus (Silurana) tropicalis]	23.53	9	9	45	408	47.1641	6.53662	1.02262	40	26.588	0.976826	40	19.2921	1.20726	40	48.3601	1.41776	40	60.2536
Unigene20506_OR	3 2354 minus strand PREDICTED: plectin-1, partial [Xenopus (Silurana) tropicalis]	28.06	1	15	29	784	87.5269	5.96045	0.84478	3	1.81823	1.00905	3	11.6321	1.49889	3	30.3487	1.35647	3	28.2758
Unigene32640_OR	3 176 inner-ear cytokeratin [Rana catesbeiana]	70.69	6	8	41	58	6.85747	4.97021	0.987937	33	12.7582	1.0545	33	17.892	1.26598	33	53.6393	1.37769	33	50.8701
Unigene97596_B 139 690 ras-related protein Rap-1b precursor [Xenopus (Silurana) tropicalis] >gi	147903341 ref|NP_001080191.1| ras-related protein Rap-1b precursor [Xenopus laevis] >gi|82176595|sp|Q7ZXH7.1|RAP1B_XENLA RecName: Full=Ras-related protein Rap-1b; Flags: Precursor >gi|82180883|sp|Q640R7.1|RAP1B_XENTR RecName: Full=Ras-related protein Rap-1b; Flags: Precursor >gi|27924412|gb|AAH44988.1| Rap1b-prov protein [Xenopus laevis] >gi|51950211|gb|AAH82523.1| RAP1B, member of RAS oncogene f…	34.24	1	5	38	184	20.8396	6.7124	0.950552	2	0.881765	0.98688	2	17.9275	0.796696	2	22.5253	0.824164	2	30.7328
Unigene50782_B	10 198 keratin 8 [Rana catesbeiana]	53.97	2	2	34	63	6.35905	11.0044	1.1108	33	14.1447	1.12131	33	15.7148	1.09958	33	45.9011	1.22809	33	54.1469
Unigene101290_B	7 2520 minus strand PREDICTED: plectin-1, partial [Xenopus (Silurana) tropicalis]	26.61	8	16	32	838	94.5737	6.1001	1.19837	13	23.026	0.960124	13	18.06	0.95774	13	27.1493	0.897575	13	28.5559
Unigene81246_B	3 338 minus strand PREDICTED: alpha-enolase-like [Ailuropoda melanoleuca]	74.11	6	7	49	112	12.6013	4.61475	1.03832	35	28.6564	1.00785	35	13.9706	1.13902	35	29.9663	1.14495	35	27.3486
Unigene101201_B	282 2051 minus strand PREDICTED: similar to radixin [Equus caballus]	18.98	2	13	43	590	69.2316	6.1001	0.987456	7	4.426	1.02721	7	9.4699	0.994265	7	52.9334	1.01496	7	53.269
Unigene84668_B	3 377 minus strand PREDICTED: IgGFc-binding protein [Xenopus (Silurana) tropicalis]	46.4	6	6	34	125	12.996	4.80518	0.895731	34	11.8481	0.963321	34	19.9267	0.440891	34	72.7683	0.390348	34	77.8913
Unigene34230_B	1 165 minus strand PREDICTED: tubulin beta-4 chain-like [Ailuropoda melanoleuca]	90.91	0	4	45	55	6.29222	9.56885
Unigene62140_OR	2 322 Tropomyosin-1 alpha chain [Rana catesbeiana]	59.81	3	9	37	107	12.3514	4.62744	0.886608	6	12.8799	1.19164	6	20.1758	2.02673	6	34.3085	2.38225	6	45.0395
Unigene67038_OR	3 395 minus strand PREDICTED: IgGFc-binding protein [Xenopus (Silurana) tropicalis]	25.95	3	3	42	131	14.7307	5.08447	0.981454	42	17.8977	1.09685	42	17.4735	0.409929	42	75.1213	0.332286	41	93.8482
Unigene13716_OR 314 1606 minus strand EH-domain containing 4 [Xenopus laevis] >gi	27924432 gb|AAH45029.1| Ehd4 protein [Xenopus laevis]	41.76	14	16	35	431	48.8705	7.63525	0.999458	28	13.347	0.981395	28	17.463	1.16684	28	44.8015	1.32005	28	49.0824
Unigene101374_B	3 3194 minus strand PREDICTED: desmoplakin isoform 2 [Xenopus (Silurana) tropicalis]	22.18	17	17	31	1064	118.806	6.63916	0.996983	30	22.2092	0.986762	30	14.9307	1.16752	30	51.8722	1.20839	30	55.2755
Unigene99539_B 246 800 RAP1A, member of RAS oncogene family [Xenopus laevis] >gi	148539576 ref|NP_001091909.1| Rap 1A2 GTPase [Xenopus laevis] >gi|156717634|ref|NP_001096357.1| RAP1A, member of RAS oncogene family [Xenopus (Silurana) tropicalis] >gi|47559058|gb|AAT35577.1| Rap 1A2 GTPase [Xenopus laevis] >gi|49118279|gb|AAH73286.1| MGC80662 protein [Xenopus laevis] >gi|134023893|gb|AAI35849.1| rap1a protein [Xenopus (Silurana) tropicalis]	34.05	1	5	37	185	21.0398	6.7124	1.35988	1		1.59461	1		0.930064	1		0.95507	1
Unigene97008_B 1 780 minus strand RecName: Full=Collagen alpha-2(I) chain; AltName: Full=Alpha-2 type I collagen; Flags: Precursor >gi	2443342 dbj|BAA22380.1| alpha 2 type I collagen [Rana catesbeiana]	25	4	5	33	260	22.5471	10.6235	1.0424	27	28.3073	0.864029	27	28.0842	1.73876	27	80.1181	1.33389	27	88.1013
Unigene94356_B	2 610 PREDICTED: similar to heat shock protein 70kDa [Taeniopygia guttata]	37.44	2	6	30	203	22.5004	6.94678	1.0567	6	13.4346	1.00748	6	3.72026	1.02535	6	25.1744	1.08888	6	19.0156
Unigene73290_OR	1 600 LOC443721 protein [Xenopus laevis]	74	10	10	31	200	21.4989	5.0083	0.976784	31	19.2495	1.03307	31	11.4409	1.11439	31	20.2368	0.952898	31	34.9455
Unigene101361_B	1 3105 PREDICTED: LOW QUALITY PROTEIN: talin-1, partial [Xenopus (Silurana) tropicalis]	26.96	20	20	28	1035	108.48	5.64307	0.992985	28	17.5614	0.976322	28	18.7023	1.10128	28	51.839	1.12624	28	50.5241
Unigene77500_OR	68 1396 minus strand PREDICTED: hypoxia up-regulated protein 1 [Xenopus (Silurana) tropicalis]	32.96	4	12	29	443	49.465	8.22119	0.944039	9	5.23575	0.887744	9	11.254	0.853747	9	26.5295	0.886598	9	32.3817
Unigene17928_B	1 480 minus strand PREDICTED: tubulin, beta, 4-like [Oryctolagus cuniculus]	35.63	0	6	34	160	17.9283	7.40088
Unigene14643_B	374 2482 minus strand PREDICTED: filamin-B-like [Xenopus (Silurana) tropicalis]	34.99	5	18	32	703	74.1321	4.93213	0.992188	8	12.5423	0.981368	8	14.7836	0.828768	8	41.8624	0.82069	8	28.3722
Unigene68006_OR 1 414 minus strand glutamine--fructose-6-phosphate transaminase 1 [Xenopus laevis] >gi	46329642 gb|AAH68945.1| MGC83201 protein [Xenopus laevis]	53.62	6	6	39	138	15.8191	7.21045	1.06033	32	28.6691	1.08411	32	21.699	0.997275	32	24.1775	1.21124	32	43.1816
Unigene99333_B 2 1087 villin-like [Xenopus (Silurana) tropicalis] >gi	49257782 gb|AAH74679.1| villin 1 [Xenopus (Silurana) tropicalis]	50	12	16	37	362	40.9206	6.27783	1.06937	27	15.4368	1.04081	27	11.6323	1.23556	27	29.8145	1.38543	27	32.5325
Unigene101134_B	1 2043 minus strand PREDICTED: similar to spectrin, beta, non-erythrocytic 1 [Gallus gallus]	26.73	13	15	29	681	79.2095	5.021	1.04058	26	19.1745	1.02191	26	27.3486	1.15096	26	21.9631	1.14132	26	42.8393
Unigene76773_OR	1 1062 PREDICTED: similar to FLJ00343 protein [Ornithorhynchus anatinus]	44.07	9	12	30	354	39.5675	7.09326	1.03055	25	27.1436	0.971081	25	36.5222	1.33762	25	63.4151	1.62871	25	68.6873
Unigene71012_B	2 265 minus strand triosephosphate isomerase [Meleagris gallopavo]	56.82	4	4	26	88	9.3558	7.34229	1.00625	26	21.5825	1.03622	26	22.8971	0.937351	26	23.147	0.957898	26	40.8092
Unigene100447_B	3 1424 minus strand PREDICTED: hypoxia up-regulated protein 1 [Xenopus (Silurana) tropicalis]	28.27	3	11	26	474	53.0903	5.24951	0.809172	6	8.29108	0.969471	6	31.0635	0.828584	6	19.4387	0.924991	6	4.92122
Unigene63155_OR	1 336 PREDICTED: nucleolin [Xenopus (Silurana) tropicalis]	44.64	4	4	39	112	12.5096	9.33447	0.96938	24	16.2626	1.04243	24	16.375	1.2971	24	44.0598	1.24624	24	44.102
Unigene97461_B 3 815 LOC397792 protein [Xenopus laevis] >gi	213626283 gb|AAI70410.1| LOC397792 protein [Xenopus laevis]	49.45	12	12	30	271	30.4698	7.1958	1.01768	30	10.949	1.01857	30	10.3142	0.69575	30	37.0318	0.604305	30	29.3501
Unigene100375_B 1 846 minus strand dihydropyrimidinase-related protein 3 [Xenopus (Silurana) tropicalis] >gi	82183783 sp|Q6GL72.1|DPYL3_XENTR RecName: Full=Dihydropyrimidinase-related protein 3; Short=DRP-3; AltName: Full=Dihydropyrimidinase-like 3 >gi|49250894|gb|AAH74633.1| dihydropyrimidinase-like 3 [Xenopus (Silurana) tropicalis] >gi|89272413|emb|CAJ82805.1| dihydropyrimidinase-like 3 [Xenopus tropicalis]	48.94	10	11	35	282	30.1433	9.08545	0.981698	30	16.6884	0.985889	30	15.3073	1.17775	30	53.5816	1.10529	30	52.6043
Unigene98773_B 2 619 glutamine--fructose-6-phosphate transaminase 1 [Xenopus laevis] >gi	46329642 gb|AAH68945.1| MGC83201 protein [Xenopus laevis]	61.65	12	12	33	206	23.1504	7.75244	0.954077	30	18.802	0.983735	30	17.8265	0.985554	30	35.518	1.13634	30	32.1476
Unigene100214_B 2 1324 minus strand coatomer protein complex, subunit gamma [Xenopus laevis] >gi	38197523 gb|AAH61661.1| MGC68533 protein [Xenopus laevis]	37.64	12	13	30	441	49.4936	4.71631	0.961446	24	14.1106	0.959753	24	16.5454	0.990248	24	37.7907	1.13333	24	40.2451
Unigene97140_B 1 792 dihydropyrimidinase-related protein 3 [Xenopus (Silurana) tropicalis] >gi	82183783 sp|Q6GL72.1|DPYL3_XENTR RecName: Full=Dihydropyrimidinase-related protein 3; Short=DRP-3; AltName: Full=Dihydropyrimidinase-like 3 >gi|49250894|gb|AAH74633.1| dihydropyrimidinase-like 3 [Xenopus (Silurana) tropicalis] >gi|89272413|emb|CAJ82805.1| dihydropyrimidinase-like 3 [Xenopus tropicalis]	47.35	8	8	30	264	29.2825	5.17334	0.997425	30	19.5036	1.00585	30	20.405	0.973936	30	46.9023	0.917267	30	30.629
Unigene100627_B	9 1484 PREDICTED: ceruloplasmin-like [Xenopus (Silurana) tropicalis]	20.73	4	7	28	492	55.9326	6.68311	1.06221	7	17.0723	1.16277	7	20.6172	0.552432	7	19.8644	0.574983	7	10.8544
Unigene95590_B	2 676 minus strand Gdi2-prov protein [Xenopus laevis]	63.11	9	11	32	225	25.16	6.75635	1.10342	20	14.564	1.00668	20	12.383	1.00097	20	40.6532	1.05727	20	51.9595
Unigene100603_B 1 1476 transketolase-like 2 [Xenopus (Silurana) tropicalis] >gi	38969927 gb|AAH63226.1| transketolase [Xenopus (Silurana) tropicalis]	41.46	14	14	28	492	53.1548	6.21436	1.00577	28	19.1666	1.06939	28	18.7196	1.17367	28	25.9836	1.12562	28	32.6077
Unigene94574_B	93 620 PREDICTED: similar to heat shock protein [Monodelphis domestica]	63.64	5	8	33	176	19.3578	7.32764	1.1301	21	21.4121	0.967931	21	10.2753	1.21047	21	36.8287	1.08813	21	43.3723
Unigene77009_OR 1 1140 annexin A6 [Xenopus laevis] >gi	49118867 gb|AAH73422.1| MGC80902 protein [Xenopus laevis]	46.05	10	16	32	380	42.0451	4.79248	0.949535	20	20.1861	0.909342	20	11.5187	0.973582	20	33.2424	0.931374	20	41.6858
Unigene101398_B	1 4467 minus strand PREDICTED: LOW QUALITY PROTEIN: periplakin-like [Xenopus (Silurana) tropicalis]	19.01	22	25	35	1489	175.22	5.59229	1.02561	30	20.4516	1.0456	30	20.3069	1.19538	30	49.699	1.23896	30	50.7802
Unigene69860_B	3 260 minus strand PREDICTED: mitochondrial ATP synthase beta subunit, partial [Danio rerio]	88.37	5	5	28	86	9.43979	4.71631	1.02335	27	11.2943	1.02112	27	11.6068	1.00097	27	20.1177	1.06082	27	38.3224
Unigene93671_B 1 456 brain creatine kinase [Xenopus laevis] >gi	27503418 gb|AAH42282.1| Ckb-prov protein [Xenopus laevis]	46.05	4	6	26	152	17.0839	8.5874	0.992268	23	22.6864	1.0704	23	11.9161	1.02446	23	29.1934	1.0638	23	39.8514
Unigene101039_B	214 1884 PREDICTED: LOW QUALITY PROTEIN: spectrin beta chain, brain 2-like [Xenopus (Silurana) tropicalis]	37.88	12	17	27	557	64.6756	7.18115	1.02664	16	14.5194	1.08063	16	13.6567	1.19962	16	59.8362	1.25693	16	46.7366
Unigene77505_OR	1 1395 minus strand PREDICTED: ceruloplasmin-like [Xenopus (Silurana) tropicalis]	18.49	4	7	27	465	52.2557	6.53662	1.08917	7	28.6452	1.07152	7	8.17089	0.509293	7	93.3899	0.486275	7	60.8153
Unigene87157_B 2 412 glutathione S-transferase mu 2 [Xenopus laevis] >gi	32484222 gb|AAH54171.1| Gstm2-prov protein [Xenopus laevis]	69.34	8	8	27	137	15.689	6.17627	1.01741	27	19.2801	1.03325	27	16.0256	1.19831	27	42.9739	1.36966	27	51.655
Unigene20581_OR	3 2819 PREDICTED: plectin-1, partial [Xenopus (Silurana) tropicalis]	24.17	25	25	34	939	109.128	5.64307	0.998152	34	23.075	0.935283	34	12.3271	1.17308	34	43.6358	1.09868	34	27.0621
Unigene76155_OR	2 913 minus strand PREDICTED: LOW QUALITY PROTEIN: myosin-9-like [Xenopus (Silurana) tropicalis]	45.72	3	13	30	304	35.22	4.98291	1.13139	8	6.66486	1.15843	8	18.4045	1.2961	8	60.0084	1.44553	8	49.045
Unigene101064_B	3 1922 minus strand PREDICTED: LOW QUALITY PROTEIN: spectrin beta chain, brain 2-like [Xenopus (Silurana) tropicalis]	33.28	4	17	37	640	73.716	4.99561	0.9735	7	9.10388	1.10416	7	15.1196	1.06662	7	32.4513	1.00854	7	29.9917
Unigene101208_B 160 1773 EH-domain containing 2 [Xenopus (Silurana) tropicalis] >gi	62204215 gb|AAH92546.1| MGC107790 protein [Xenopus (Silurana) tropicalis]	34.94	14	16	31	538	61.5368	6.7124	1.03059	20	14.895	1.05819	20	18.6343	1.10679	20	38.393	1.14858	20	45.9923
Unigene76321_OR 2 946 minus strand ubiquitin-like modifier activating enzyme 1 [Xenopus laevis] >gi	40352729 gb|AAH64684.1| Uba1b protein [Xenopus laevis]	41.59	10	10	36	315	35.2308	6.44287	0.952696	24	22.3017	0.98174	24	17.0918	1.06641	24	27.2721	1.11386	24	28.7328
Unigene70245_OR 3 407 minus strand alcohol dehydrogenase [NADP+] [Xenopus (Silurana) tropicalis] >gi	123915953 sp|Q28FD1.1|AK1A1_XENTR RecName: Full=Alcohol dehydrogenase [NADP+]; AltName: Full=Aldehyde reductase; AltName: Full=Aldo-keto reductase family 1 member A1 >gi|89268994|emb|CAJ81495.1| aldo-keto reductase family 1, member A1 (aldehyde reductase) [Xenopus tropicalis] >gi|213624180|gb|AAI70750.1| aldo-keto reductase family 1, member A1 (aldehyde reductase) [Xenopus (Silurana) tropicalis] …	58.52	6	6	39	135	15.384	7.97217	1.03715	28	14.7224	1.06029	28	12.0445	1.04705	28	45.1418	1.08159	28	46.2771
Unigene94413_B 204 611 cofilin-1 [Sus scrofa] >gi	57164155 ref|NP_001009484.1| cofilin-1 [Ovis aries] >gi|62751777|ref|NP_001015655.1| cofilin-1 [Bos taurus] >gi|297267397|ref|XP_002799522.1| PREDICTED: cofilin-1-like isoform 2 [Macaca mulatta] >gi|116850|sp|P10668.3|COF1_PIG RecName: Full=Cofilin-1; AltName: Full=Cofilin, non-muscle isoform >gi|54035753|sp|Q6B7M7.3|COF1_SHEEP RecName: Full=Cofilin-1; AltName: Full=Cofilin, non-muscle isoform >g…	59.56	8	8	33	136	15.4458	7.09326	1.00457	30	16.6607	1.02662	30	12.9315	1.0754	30	52.0104	1.02878	30	55.6176
Unigene101289_B 111 2333 junction plakoglobin [Xenopus laevis] >gi	400799 sp|P30998.1|PLAK_XENLA RecName: Full=Junction plakoglobin; AltName: Full=Desmoplakin-3; AltName: Full=Desmoplakin III >gi|214657|gb|AAA49931.1| plakoglobin [Xenopus laevis] >gi|62825962|gb|AAH94116.1| Jup protein [Xenopus laevis]	25.78	14	15	28	741	81.7702	6.12549	0.999975	23	13.5531	1.01067	23	9.10334	1.14815	23	40.9116	1.04173	23	36.0623
Unigene75252_OR 410 769 histone H1.0 [Xenopus (Silurana) tropicalis] >gi	82202185 sp|Q6NVM0.1|H10_XENTR RecName: Full=Histone H1.0; AltName: Full=Histone H1(0); AltName: Full=Histone H5 >gi|45708818|gb|AAH67985.1| H1 histone family, member 0 [Xenopus (Silurana) tropicalis]	33.33	4	4	54	120	13.0321	10.4478	1.00126	32	16.6435	0.987526	32	16.9747	1.23368	32	62.2736	1.12384	32	77.683
Unigene95538_B 3 674 minus strand heterogeneous nuclear ribonucleoprotein K [Xenopus (Silurana) tropicalis] >gi	39794355 gb|AAH64170.1| heterogeneous nuclear ribonucleoprotein K [Xenopus (Silurana) tropicalis]	36.16	7	7	31	224	24.4152	9.23193	1.1319	27	33.0802	1.0311	27	15.6509	1.09132	27	43.967	0.898878	27	51.9716
Unigene88649_B	1 369 minus strand LOC398674 protein [Xenopus laevis]	47.15	8	8	31	123	14.4663	4.4751	0.988404	31	15.754	0.997158	31	15.1379	1.1412	31	50.61	1.16717	31	59.4992
Unigene101082_B	1 1926 minus strand PREDICTED: talin 1 [Taeniopygia guttata]	34.58	16	16	27	642	68.3465	7.10791	0.981381	27	23.4872	0.966716	27	22.6274	1.00883	27	44.0196	1.02885	27	46.0579
Unigene3185_OR 121 3246 ATPase, Ca++ transporting, slow twitch 2 [Xenopus laevis] >gi	124481718 gb|AAI33186.1| ATP2A2 protein [Xenopus laevis]	19.48	16	16	23	1042	115.456	5.23682	0.950807	23	15.4068	0.950936	23	20.4212	0.898911	23	39.8967	1.02676	23	38.1594
Unigene101221_B	1 2244 minus strand PREDICTED: ras GTPase-activating-like protein IQGAP1 [Xenopus (Silurana) tropicalis]	21.66	5	12	23	748	85.4598	6.13818	1.02277	10	12.9582	0.993581	10	9.81354	1.23776	10	43.8842	1.11077	10	51.1356
Unigene101364_B	5 2962 PREDICTED: similar to Echinoderm microtubule-associated protein-like 4 (EMAP-4) (Restrictedly overexpressed proliferation-associated protein) (Ropp 120) isoform 2 [Canis familiaris]	18.46	16	17	31	986	108.589	6.04932	1.03535	29	19.2945	1.0692	29	11.6517	0.97496	29	52.1456	0.951209	29	52.0459
Unigene99115_B 1 1038 aspartate aminotransferase, mitochondrial precursor [Xenopus (Silurana) tropicalis] >gi	123892845 sp|Q28F67.1|AATM_XENTR RecName: Full=Aspartate aminotransferase, mitochondrial; Short=mAspAT; AltName: Full=Transaminase A; AltName: Full=Glutamate oxaloacetate transaminase 2; Flags: Precursor >gi|89269030|emb|CAJ83961.1| glutamic-oxaloacetic transaminase 2, mitochondrial (aspartate aminotransferase 2) [Xenopus tropicalis]	47.69	13	13	30	346	38.5828	8.73389	0.94761	28	16.8782	0.957678	28	17.0513	1.06919	28	20.9616	1.05727	28	21.0616
Unigene77599_OR 71 811 tyrosine 3-monooxygenase/tryptophan 5-monooxygenase activation protein, eta polypeptide [Xenopus (Silurana) tropicalis] >gi	89272718 emb|CAJ83748.1| tyrosine 3-monooxygenase/tryptophan 5-monooxygenase activation protein, eta polypeptide [Xenopus tropicalis] >gi|134023825|gb|AAI35499.1| tyrosine 3-monooxygenase/tryptophan 5-monooxygenase activation protein, eta polypeptide [Xenopus (Silurana) tropicalis]	34.01	4	8	30	247	28.3181	4.89404	0.892083	5	7.37958	1.0337	5	2.12562	0.981035	5	2.47157	1.01151	5	13.9834
Unigene76880_OR	1 1062 PREDICTED: hypoxia up-regulated protein 1 [Xenopus (Silurana) tropicalis]	39.27	12	12	26	354	39.8508	5.09717	0.951996	26	18.1817	0.944357	26	24.1044	0.745579	26	37.9861	0.821231	26	28.9546
Unigene84936_B 3 380 minus strand RecName: Full=ATP synthase subunit beta, mitochondrial; Flags: Precursor >gi	5689156 dbj|BAA82837.1| ATP synthase beta-subunit [Cyprinus carpio]	57.14	4	4	21	126	13.8733	5.2876	0.994244	20	13.9817	0.998083	20	14.5793	0.845756	20	44.3928	0.998557	20	43.2368
Unigene100557_B	51 1187 minus strand cytidine monophospho-N-acetylneuraminic acid synthetase [Xenopus (Silurana) tropicalis]	38.79	9	9	23	379	42.3926	6.78564	1.24628	23	22.934	1.06119	23	19.3287	1.39741	23	77.9922	1.09717	23	91.8165
Unigene100094_B	1 1245 phosphoglucomutase 2 [Xenopus (Silurana) tropicalis]	36.87	9	12	30	415	46.519	5.2876	0.92689	23	18.9877	0.920541	23	18.6141	1.11705	23	44.3726	1.10242	23	47.0424
Unigene96782_B 88 654 minus strand peroxiredoxin 5 [Xenopus laevis] >gi	49119374 gb|AAH72972.1| MGC82521 protein [Xenopus laevis]	57.14	7	7	22	189	20.0765	8.45557	1.07107	22	18.7339	1.07308	22	18.3566	1.33798	22	55.8524	1.29634	22	49.153
Unigene79037_B	1 312 Glutathione S-transferase P 1 [Rana catesbeiana]	59.62	5	5	25	104	11.9161	7.43018	0.984955	25	15.0938	1.05306	25	22.0893	1.21065	25	31.024	1.07894	25	49.141
Unigene55874_OR	1 270 minus strand PREDICTED: tubulin beta-4 chain-like [Ailuropoda melanoleuca]	51.11	1	4	34	90	10.401	4.75439	0.524657	2	8.99916	0.575314	2	0.311091	0.585537	2	19.9477	0.613252	2	14.6664
Unigene101028_B 1 1245 minus strand laminin subunit gamma-1 precursor [Xenopus (Silurana) tropicalis] >gi	224493162 sp|A0JP86.1|LAMC1_XENTR RecName: Full=Laminin subunit gamma-1; Flags: Precursor >gi|117558099|gb|AAI27298.1| lamc1 protein [Xenopus (Silurana) tropicalis]	37.59	1	11	26	415	45.7414	4.94482	0.72752	3	25.7519	0.706747	3	19.9614	1.25462	3	41.9814	1.43115	3	59.1515
Unigene1361_OR 104 3187 RecName: Full=Myosin-Ic; AltName: Full=Myosin I beta; Short=MMI-beta; Short=MMIb; Short=aMIb >gi	602138 gb|AAA57192.1| myosin I beta [Rana catesbeiana] >gi|603692|gb|AAA65091.1| myosin I beta [Rana catesbeiana]	19.65	17	17	34	1028	118.717	9.1001	0.890195	31	12.6621	0.933486	31	32.9778	1.11063	31	38.8336	1.09252	31	39.5539
Unigene72066_OR 1 537 chloride intracellular channel 6 [Xenopus laevis] >gi	33416790 gb|AAH56036.1| Clic5-prov protein [Xenopus laevis]	41.34	4	9	23	179	20.1584	5.93506	1.1494	11	21.6891	1.15845	11	13.7734	1.76795	11	40.62	1.71312	11	11.1225
Unigene84816_B	1 378 PREDICTED: similar to 14-3-3 zeta [Mus musculus]	54.76	5	7	27	126	14.4874	7.13721	0.952917	14	31.688	1.03171	14	21.8704	1.29334	14	27.5594	1.27475	14	52.6036
Unigene101303_B 2 2566 minus strand osteonidogen [Homo sapiens] >gi	2749804 dbj|BAA24112.1| osteonidogen [Homo sapiens]	17.43	12	12	29	855	93.9878	5.84619	0.88132	28	18.8626	0.93224	28	12.2343	1.15257	28	31.5123	1.07302	28	54.888
Unigene99995_B 2 910 fructose-1,6-bisphosphatase 1 [Xenopus (Silurana) tropicalis] >gi	38511759 gb|AAH61270.1| Fructose-1,6-bisphosphatase [Xenopus (Silurana) tropicalis]	51.16	11	11	34	303	32.8658	6.25244	0.926295	26	15.6966	1.00709	26	15.4061	0.91645	26	38.6363	1.02164	26	46.0444
Unigene94398_B	3 611 PREDICTED: actinin, alpha 1 [Taeniopygia guttata]	63.05	2	10	24	203	23.5858	5.18604	0.99159	3	13.3061	1.03687	3	7.82099	0.732078	3	21.1152	0.722641	3	31.9687
Unigene77982_OR	1 2058 PREDICTED: plectin-1, partial [Xenopus (Silurana) tropicalis]	24.64	10	11	24	686	75.1148	5.5415	0.961164	21	15.9882	0.966518	21	16.026	0.881169	21	42.5009	0.898743	21	38.9324
Unigene65099_OR	3 362 PREDICTED: LOW QUALITY PROTEIN: myosin-9-like [Xenopus (Silurana) tropicalis]	57.5	6	6	21	120	13.9983	8.35303	0.958655	21	15.6455	1.10872	21	22.3997	0.983556	21	35.8342	1.22109	21	38.4351
Unigene99147_B	1 369 PREDICTED: ADP-ribosylation factor 2-like [Oryctolagus cuniculus]	60.16	1	7	26	123	14.2232	5.5542	1.02635	12	15.2343	1.10854	12	10.8229	0.939554	12	52.7011	1.02551	12	66.641
Unigene96596_B 182 745 interleukin enhancer-binding factor 3 [Xenopus (Silurana) tropicalis] >gi	82183774 sp|Q6GL57.1|ILF3_XENTR RecName: Full=Interleukin enhancer-binding factor 3 >gi|49257941|gb|AAH74653.1| interleukin enhancer binding factor 3, 90kDa [Xenopus (Silurana) tropicalis]	67.02	11	11	22	188	21.1061	5.33838	0.996568	22	11.1798	1.06396	22	14.2239	0.997651	22	39.3499	0.969739	22	41.6013
Unigene77005_OR	37 1131 minus strand ovomucin alpha-subunit [Gallus gallus]	30.14	7	10	25	365	41.7121	5.13525	1.07296	15	6.71193	1.07492	15	14.2778	0.889181	15	26.5262	0.817999	15	53.603
Unigene99514_B	3 932 alpha-N-acetylgalactosaminidase [Xenopus (Silurana) tropicalis]	16.45	5	5	27	310	34.5441	4.98291	0.975952	27	12.0462	0.978959	27	17.8712	1.36879	27	62.773	1.12957	27	51.3352
Unigene100497_B	3 1451 minus strand PREDICTED: similar to Laminin subunit alpha-5 [Monodelphis domestica]	29.4	12	12	22	483	53.245	5.96045	1.09195	21	12.3999	1.04577	21	10.3158	1.48162	21	29.9104	1.32878	21	39.9204
Unigene70363_OR 1 474 heterogeneous nuclear ribonucleoprotein H3 (2H9) [Xenopus laevis] >gi	52138903 gb|AAH82630.1| LOC494658 protein [Xenopus laevis]	32.28	3	3	24	158	16.0202	5.66846	0.952252	24	16.1012	0.904864	23	17.0098	1.13075	24	35.6138	1.04871	24	28.2774
Unigene76157_OR 67 912 RecName: Full=Ovochymase-2; AltName: Full=Oviductin; AltName: Full=Oviductal protease; Flags: Precursor >gi	15277254 dbj|BAB63372.1| oviductin [Bufo japonicus]	43.62	9	10	23	282	30.8696	8.39697	1.0109	21	20.201	1.03674	21	13.7047	0.814094	21	13.8797	0.66111	21	24.4549
Unigene100483_B 1 1362 minus strand CNDP dipeptidase 2 a [Xenopus laevis] >gi	49670417 gb|AAH75171.1| Cndp2-prov protein [Xenopus laevis] >gi|163916498|gb|AAI57411.1| CNDP dipeptidase 2 (metallopeptidase M20 family) [Xenopus laevis]	25.11	9	9	25	454	50.5488	5.43994	1.0232	24	16.4853	1.11174	24	19.8736	0.94048	24	37.7788	1.04981	24	35.8045
Unigene99733_B	1 1125 minus strand PREDICTED: ras GTPase-activating-like protein IQGAP2 [Xenopus (Silurana) tropicalis]	37.6	8	11	24	375	42.9508	8.03076	0.947339	19	11.6829	1.02642	19	17.6882	1.24604	19	29.1604	1.40663	19	48.4827
Unigene101242_B 44 1894 ATPase, H+ transporting, lysosomal V1 subunit A [Xenopus (Silurana) tropicalis] >gi	51258778 gb|AAH79948.1| ATPase, H+ transporting, lysosomal 70kDa, V1 subunit A [Xenopus (Silurana) tropicalis]	31.6	2	16	24	617	68.4688	5.84619	1.23837	3	9.97168	1.08442	3	4.77575	1.25376	3	7.59912	1.21188	3	5.25479
Unigene96778_B	1 762 LOC779574 protein [Xenopus (Silurana) tropicalis]	53.94	1	14	28	254	29.128	5.22412	0.639029	1		0.670259	1		0.892541	1		0.876064	1
Unigene101029_B	1 1869 PREDICTED: basement membrane-specific heparan sulfate proteoglycan core protein-like [Xenopus (Silurana) tropicalis]	19.74	8	8	21	623	65.9916	8.104	1.04591	21	21.3576	1.0329	21	17.3197	0.954548	21	42.7482	0.746774	21	42.6102
Unigene76706_OR 29 1042 serpin peptidase inhibitor, clade B (ovalbumin), member 6 [Xenopus laevis] >gi	32450604 gb|AAH54232.1| MGC64421 protein [Xenopus laevis]	37.57	9	10	28	338	38.0058	5.09717	0.896204	24	14.0604	1.00261	24	16.9428	1.00251	24	41.9972	1.03027	24	69.8548
Unigene77840_OR	2 1753 PREDICTED: LOW QUALITY PROTEIN: spectrin beta chain, brain 2-like [Xenopus (Silurana) tropicalis]	32.88	3	16	31	584	67.3458	5.08447	1.18025	3	30.9261	1.14889	3	42.6403	1.20676	3	19.9068	1.21505	3	39.9643
Unigene79560_B	2 322 PREDICTED: similar to Tropomyosin 3, gamma isoform 2 [Monodelphis domestica]	41.12	2	6	26	107	12.5944	4.85596	1.0721	2	1.18018	1.07541	2	28.7808	2.24975	2	46.5367	2.25248	2	57.9772
Unigene72309_OR 3 548 minus strand sodium/potassium-transporting ATPase subunit alpha-1 precursor [Canis lupus familiaris] >gi	1703466 sp|P50997.1|AT1A1_CANFA RecName: Full=Sodium/potassium-transporting ATPase subunit alpha-1; Short=Na(+)/K(+) ATPase alpha-1 subunit; AltName: Full=Sodium pump subunit alpha-1; Flags: Precursor >gi|807606|gb|AAA67372.1| Na, K-ATPase alpha-1 subunit [Canis lupus familiaris]	37.91	6	6	24	182	20.0202	5.37646	1.08341	23	13.8558	1.09554	23	11.6502	1.04784	23	37.2707	1.02934	23	44.978
Unigene78031_OR 3 2345 heat shock 70kDa protein 4 [Xenopus (Silurana) tropicalis] >gi	39645395 gb|AAH63930.1| osmotic stress protein 94 kDa [Xenopus (Silurana) tropicalis] >gi|49899974|gb|AAH76984.1| osmotic stress protein 94 kDa [Xenopus (Silurana) tropicalis]	27.27	2	14	25	781	87.8195	5.46533	1.09383	3	15.5295	0.895386	3	2.46133	0.97521	3	18.1162	1.01283	3	20.5833
Unigene98359_B 5 922 vimentin [Xenopus (Silurana) tropicalis] >gi	197245780 gb|AAI68783.1| vim protein [Xenopus (Silurana) tropicalis]	48.37	14	16	30	306	35.2698	5.18604	0.954549	26	16.9487	1.03163	26	17.7522	1.19193	26	31.1185	1.40761	26	37.5587
Unigene98240_B	2 910 PREDICTED: ras GTPase-activating-like protein IQGAP2 [Xenopus (Silurana) tropicalis]	58.75	15	15	28	303	35.0358	5.40186	1.05888	25	11.5176	0.989882	25	13.2249	1.06622	25	46.9291	1.15409	25	55.3125
Unigene77214_OR 8 1231 IQ motif containing GTPase activating protein 2 [Xenopus laevis] >gi	29647403 dbj|BAC75408.1| IQ motif containing GTPase activating protein 2 [Xenopus laevis]	23.77	3	10	24	408	48.1528	9.61279	1.07025	7	5.65662	1.08469	7	6.85925	1.37963	7	32.6731	1.46007	7	24.0766
Unigene76004_B	4 294 minus strand PREDICTED: 78 kDa glucose-regulated protein-like [Xenopus (Silurana) tropicalis]	40.21	4	5	26	97	10.8886	4.7417	0.926939	22	22.2528	0.991073	22	11.2858	0.645391	22	29.6985	0.628087	22	33.2113
Unigene96869_B	1 726 minus strand toad pancreatic chitinase [Bufo japonicus]	30.99	6	6	23	242	26.5108	8.14795	1.06873	23	23.72	0.995684	23	20.6294	0.453775	23	83.2946	0.396579	23	81.9898
Unigene49875_OR	1 213 PREDICTED: similar to 14-3-3 protein beta/alpha (Protein kinase C inhibitor protein 1) (KCIP-1) (Protein 1054) [Equus caballus]	40.85	1	2	20	71	7.92076	4.00537	0.86305	9	11.3002	0.925454	9	35.3777	1.14789	9	49.45	1.10567	9	63.8683
Unigene66559_OR 1 384 minus strand ATP synthase subunit alpha, mitochondrial precursor [Salmo salar] >gi	223648354 gb|ACN10935.1| ATP synthase subunit alpha, mitochondrial precursor [Salmo salar]	63.28	5	6	24	128	13.5174	9.12939	1.02092	17	13.231	1.05175	16	15.1016	1.53867	17	63.6527	1.41907	17	78.4106
Unigene67591_B	3 251 minus strand PREDICTED: mucin protein [Taeniopygia guttata]	42.17	3	3	24	83	9.07275	4.84326	0.984815	24	14.8358	0.954609	24	26.6464	0.400197	24	49.9938	0.362399	24	60.9363
Unigene92208_B	71 526 minus strand LOC398504 protein [Xenopus laevis]	61.84	7	7	21	152	16.8896	9.26123	0.932865	20	21.0385	0.990434	20	15.8176	0.96511	20	50.5192	0.947865	20	65.8894
Unigene90799_B	5 487 PREDICTED: IgGFc-binding protein [Xenopus (Silurana) tropicalis]	45.96	8	8	27	161	17.7347	8.1626	0.915064	27	18.1273	0.99273	27	21.2015	0.373601	27	65.3187	0.385831	27	64.851
Unigene99428_B 76 1104 minus strand isocitrate dehydrogenase 1 (NADP+), soluble [Xenopus laevis] >gi	52221142 gb|AAH82651.1| LOC494713 protein [Xenopus laevis]	47.52	1	15	24	343	38.8795	6.62451	0.754222	1		0.737903	1		1.1306	1		1.43201	1
Unigene8672_B 64 177 minus strand anterior gradient protein 2 [Xenopus (Silurana) tropicalis] >gi	123893409 sp|Q28ID5.1|AGR2_XENTR RecName: Full=Anterior gradient protein 2; Flags: Precursor >gi|89269530|emb|CAJ82848.1| anterior gradient 2 homolog (Xenopus laevis) [Xenopus tropicalis]	60.53	2	2	24	38	4.27727	8.52881	1.00048	23	18.6103	1.08975	23	18.5145	0.650541	23	25.882	0.743356	23	32.4422
Unigene93524_B	66 575 PREDICTED: ras-related protein Rab-2A [Xenopus (Silurana) tropicalis]	64.71	9	9	27	170	19.4159	6.94678	0.906062	24	23.1199	0.925808	24	17.2185	0.865575	24	32.192	0.960708	24	32.0398
Unigene20743_OR	1 2757 minus strand PREDICTED: LOW QUALITY PROTEIN: spectrin beta chain, brain 2-like [Xenopus (Silurana) tropicalis]	21.98	13	15	21	919	105.895	5.10986	1.07267	17	11.3571	1.09092	17	13.1253	1.32907	17	38.074	1.31851	17	43.2779
Unigene63529_OR 1 336 RAB3D, member RAS oncogene family [Xenopus laevis] >gi	52139114 gb|AAH82662.1| LOC494677 protein [Xenopus laevis]	33.93	2	3	22	112	12.7001	4.41162	0.878324	18	29.9516	1.00555	18	22.592	0.840435	18	49.3696	0.867013	18	55.7579
Unigene20792_OR 1 1509 ATPase, H+ transporting, lysosomal V1 subunit A [Xenopus (Silurana) tropicalis] >gi	51258778 gb|AAH79948.1| ATPase, H+ transporting, lysosomal 70kDa, V1 subunit A [Xenopus (Silurana) tropicalis]	38.57	1	15	22	503	56.1205	6.30322	0.928466	1		1.1502	1		1.14945	1		1.01896	1
Unigene100412_B 63 1400 minus strand nucleobindin 1 [Xenopus (Silurana) tropicalis] >gi	45709741 gb|AAH67991.1| nucleobindin 1 [Xenopus (Silurana) tropicalis]	35.65	14	14	22	446	52.236	4.99561	1.00605	20	12.0031	1.03967	20	16.5933	0.86749	20	25.6213	0.988979	20	36.9423
Unigene89295_B	43 453 RNA-binding protein 4B [Rana catesbeiana]	79.56	9	10	24	137	15.4787	5.35107	0.961417	21	19.8457	0.942203	21	16.2073	1.21513	21	61.5411	0.916418	21	47.7426
Unigene17488_OR 3 1463 minus strand SCIN protein [Homo sapiens] >gi	123982436 gb|ABM82959.1| scinderin [synthetic construct] >gi|123997097|gb|ABM86150.1| scinderin [synthetic construct]	34.5	14	14	24	487	54.7825	5.49072	0.983457	22	17.2746	1.07085	22	13.8334	0.987937	22	42.8264	1.13713	22	35.3969
Unigene37333_OR	3 191 minus strand Unknown (protein for MGC:160189) [Xenopus laevis]	71.43	3	3	21	63	7.11869	4.80518	1.04939	21	23.9058	1.03872	21	10.871	0.820852	21	25.7222	0.863299	21	24.9478
Unigene73756_OR 1 630 minus strand spectrin, alpha, non-erythrocytic 1 (alpha-fodrin) [Xenopus (Silurana) tropicalis] >gi	117557972 gb|AAI27323.1| LOC100036647 protein [Xenopus (Silurana) tropicalis]	51.43	1	8	21	210	24.6551	4.98291	1.02587	2	0.912646	1.01143	2	4.50823	1.30754	2	15.9565	1.23203	2	22.8422
Unigene55990_OR	1 273 minus strand novel protein similar to tubulin, alpha 1 (tuba1) [Xenopus (Silurana) tropicalis]	61.54	2	4	22	91	9.97591	4.84326	0.930587	9	10.7902	0.978162	9	11.5201	0.663143	9	71.9259	0.704917	9	43.9282
Unigene98514_B 2 898 dynactin subunit 2-A [Xenopus laevis] >gi	82181323 sp|Q66J30.1|DCT2A_XENLA RecName: Full=Dynactin subunit 2-A >gi|51703902|gb|AAH81081.1| MGC82128 protein [Xenopus laevis]	30.1	7	7	21	299	32.9923	6.26514	1.00844	21	19.0425	0.990454	21	15.1279	0.999078	21	26.6449	1.10439	21	27.4207
Unigene73511_OR	1 612 minus strand PREDICTED: ras GTPase-activating-like protein IQGAP2 [Xenopus (Silurana) tropicalis]	54.9	9	9	21	204	22.4494	5.07178	0.935986	20	15.6497	0.964494	20	17.8073	1.09197	20	29.9192	1.10359	20	28.5926
Unigene101072_B 101 1936 heat shock 70kDa protein 4 [Xenopus laevis] >gi	50414745 gb|AAH77280.1| LOC398863 protein [Xenopus laevis]	33.82	1	13	22	612	67.8186	6.07471	1.251	1		1.18927	1		1.09518	1		0.909799	1
Unigene88935_B	146 448 minus strand TPM3 protein [Xenopus laevis]	44.55	4	6	21	101	11.5899	5.22412	1.15196	14	12.252	1.12609	14	13.0858	1.11489	14	37.8132	1.19194	14	17.9122
Unigene69071_OR 1 438 similar to tumor-associated calcium signal transducer 1 [Xenopus laevis] >gi	27357080 gb|AAN86618.1| tumor-associated calcium signal transducer 1 [Xenopus laevis]	41.1	5	5	24	146	16.3936	5.17334	1.04942	22	15.5184	1.00944	22	19.9691	1.23171	22	47.2812	1.14926	22	56.2236
Unigene101283_B 84 2219 calpain 1, large subunit [Xenopus laevis] >gi	27881719 gb|AAH44317.1| Capn1 protein [Xenopus laevis]	23.6	14	14	23	712	80.8632	5.51611	0.961395	23	26.1119	0.970431	23	14.4905	1.15985	23	53.3227	0.992567	23	49.6033
Unigene94310_B 3 602 minus strand villin-like [Xenopus laevis] >gi	28175646 gb|AAH45214.1| MGC52940 protein [Xenopus laevis]	46	8	8	21	200	22.435	4.85596	0.988297	21	12.5256	1.08223	21	21.9785	1.2682	21	27.8283	1.22586	21	23.8345
Unigene20290_OR	105 3794 PREDICTED: cullin-associated NEDD8-dissociated protein 1-like [Xenopus (Silurana) tropicalis]	17.32	18	18	22	1230	136.179	5.78271	0.973102	22	16.0182	1.04228	22	17.9593	1.02072	22	45.8029	1.09101	22	43.0578
Unigene100887_B 4 1713 minus strand heat shock 60kDa protein 1 (chaperonin) [Xenopus laevis] >gi	47938737 gb|AAH72058.1| Hspd1 protein [Xenopus laevis]	27.37	10	10	17	570	60.8954	5.99854	0.92788	17	18.7873	0.847468	17	24.5704	0.855652	17	48.2396	0.80601	17	55.4368
Unigene9947_OR 1 1299 PREDICTED: similar to elongation factor 1 alpha-2 [Ornithorhynchus anatinus] >gi	224078373 ref|XP_002198245.1| PREDICTED: similar to eukaryotic translation elongation factor 1 alpha 2 [Taeniopygia guttata]	13.63	1	6	34	433	47.1746	8.89502	0.813519	2	13.9064	0.913651	2	11.8777	0.946866	2	7.21374	0.909468	2	9.10477
Unigene99588_B	146 1141 Transaldolase [Rana catesbeiana]	30.72	10	10	22	332	36.9782	7.00537	0.977962	22	7.34634	1.01291	22	13.5155	1.23166	22	45.9793	1.01706	22	39.7187
Unigene101275_B 333 2438 minus strand laminin subunit gamma-1 precursor [Xenopus (Silurana) tropicalis] >gi	224493162 sp|A0JP86.1|LAMC1_XENTR RecName: Full=Laminin subunit gamma-1; Flags: Precursor >gi|117558099|gb|AAI27298.1| lamc1 protein [Xenopus (Silurana) tropicalis]	12.25	4	7	24	702	78.029	5.41455	1.00611	12	17.5367	0.960305	12	13.8204	1.27501	12	60.9284	1.2298	12	56.8105
Unigene77774_OR 166 1662 minus strand 3'-phosphoadenosine 5'-phosphosulfate synthase 2 [Xenopus laevis] >gi	38014524 gb|AAH60415.1| MGC68677 protein [Xenopus laevis]	26.25	7	11	21	499	55.9928	7.00537	1.0411	11	17.1444	1.02735	11	13.611	0.973355	11	18.4396	1.00112	11	10.8015
Unigene94352_B	2 610 LOC397919 protein [Xenopus laevis]	60.59	9	9	21	203	21.6056	4.91943	1.14377	20	26.7348	0.993976	20	14.5253	1.33367	20	36.893	1.28072	20	40.3653
Unigene100197_B 1 966 minus strand annexin A7 [Xenopus (Silurana) tropicalis] >gi	45786158 gb|AAH68035.1| annexin A7 [Xenopus (Silurana) tropicalis] >gi|49899004|gb|AAH76713.1| annexin A7 [Xenopus (Silurana) tropicalis]	47.52	12	13	24	322	35.6162	8.07471	1.01392	22	20.5527	1.00978	22	12.1934	1.0101	22	32.3118	1.0278	22	34.1989
Unigene94691_B	13 627 PREDICTED: similar to PHAPII (Putative HLA DR Associated Protein II) [Monodelphis domestica]	35.61	6	6	19	205	23.7866	5.021	0.928229	19	19.9476	1.05653	19	14.1206	0.877726	19	44.1846	0.758149	19	43.9442
Unigene97450_B	2 820 ovomucin alpha-subunit [Gallus gallus]	26.74	3	6	21	273	30.5435	5.08447	1.06518	10	11.5862	1.09965	10	17.1134	0.665679	10	28.8581	0.606877	10	9.52146
Unigene74835_B	61 285 minus strand tyrosine 3-monooxygenase/tryptophan 5-monooxygenase activation protein, epsilon polypeptide, isoform CRA_a [Mus musculus]	61.33	4	6	26	75	8.40814	5.13525	1.10918	12	20.9751	1.01053	12	10.8154	0.949277	12	29.6901	0.863364	12	32.3213
Unigene99577_B	1 789 PREDICTED: sialic acid synthase-like [Xenopus (Silurana) tropicalis]	26.24	5	5	15	263	29.222	6.31592	1.16177	15	28.1875	1.14729	15	15.9665	0.947276	15	31.5036	0.839528	15	36.1873
Unigene101345_B	1 2895 LOC100145182 protein [Xenopus (Silurana) tropicalis]	19.48	6	17	27	965	113.363	6.27783	1.04194	9	15.2535	1.0032	9	24.9284	0.963738	9	33.4086	1.06291	9	7.28252
Unigene76910_B 93 302 PREDICTED: calmodulin 2-like [Bos taurus] >gi	296471693 gb|DAA13808.1| calmodulin 2-like [Bos taurus]	34.29	3	4	22	70	7.60852	3.9292	1.0981	21	21.7253	1.06815	21	19.2799	1.37407	21	57.4552	1.44233	21	50.6035
Unigene95447_B 86 667 brain creatine kinase [Xenopus (Silurana) tropicalis] >gi	89266773 emb|CAJ83723.1| creatine kinase, brain [Xenopus tropicalis]	14.43	2	2	20	194	21.7547	5.60498	1.11093	20	22.582	1.00972	20	11.0427	1.08734	20	34.6004	1.01907	20	38.4175
Unigene74897_OR	1 729 minus strand PREDICTED: spectrin beta chain, brain 1-like isoform 2 [Ailuropoda melanoleuca]	46.09	1	8	19	243	28.4039	8.20654	0.794947	3	11.8673	0.877608	3	0.95496	1.20726	3	22.012	1.50345	3	21.82
Unigene78108_OR	88 3507 PREDICTED: DNA damage-binding protein 1-like [Xenopus (Silurana) tropicalis]	15.88	15	15	22	1140	126.666	5.24951	0.997672	22	15.7214	0.982137	22	13.2959	1.18679	22	37.9349	1.20452	22	30.364
Unigene33690_B	3 164 PREDICTED: tubulin, beta 5-like [Oryctolagus cuniculus]	59.26	1	3	30	54	6.20621	9.56885	0.914392	1		1.00315	1		1.48353	1		1.17092	1
Unigene98000_B 2 877 3'-phosphoadenosine 5'-phosphosulfate synthase 2 [Xenopus laevis] >gi	38014524 gb|AAH60415.1| MGC68677 protein [Xenopus laevis]	34.93	5	9	20	292	33.3659	8.1626	0.986688	11	10.4884	0.93145	11	12.0414	0.8287	11	24.5608	0.903346	11	66.3623
Unigene97699_B 4 846 minus strand adenosine kinase [Xenopus laevis] >gi	49523196 gb|AAH75155.1| MGC82032 protein [Xenopus laevis]	45.91	12	12	23	281	31.566	5.56689	1.03516	20	8.03486	0.94856	20	10.0069	1.27386	20	27.5757	1.13266	20	33.3653
Unigene100700_B	55 1575 minus strand lamin B1 [Xenopus tropicalis]	31.56	15	15	23	507	58.2456	5.32568	0.996667	22	13.3846	0.997531	22	17.0908	1.37011	22	38.185	1.30348	22	41.3885
Unigene77876_OR	3 1307 Catna1 protein [Xenopus laevis]	36.78	6	12	17	435	48.4805	5.2749	0.93349	7	20.625	1.05534	7	13.8119	1.47044	7	38.2712	1.50186	7	29.823
Unigene77490_B	1 306 PREDICTED: ras-related protein Rab-1A-like [Pongo abelii]	56.86	1	4	25	102	11.6239	5.0083	0.935011	8	13.8433	0.890052	8	7.27334	0.770055	8	23.9867	0.889469	8	15.3158
Unigene98568_B 1 954 guanine nucleotide binding protein (G protein), alpha inhibiting activity polypeptide 1 [Xenopus (Silurana) tropicalis] >gi	148232626 ref|NP_001084365.1| guanine nucleotide-binding protein G(i) subunit alpha-1 [Xenopus laevis] >gi|148235068|ref|NP_001080342.1| guanine nucleotide-binding protein G(i) subunit alpha-1 [Xenopus laevis] >gi|121021|sp|P27044.3|GNAI1_XENLA RecName: Full=Guanine nucleotide-binding protein G(i) subunit alpha-1; AltName: Full=Adenylate cyclase-inhibiting G alpha protein >gi|64708|emb|CAA39569.1…	33.96	4	8	23	318	36.3523	6.13818	0.976296	7	16.5717	1.05797	7	30.0525	0.891721	7	50.5755	1.0378	7	105.779
Unigene76195_OR 1 918 minus strand interleukin enhancer-binding factor 3-B [Xenopus laevis] >gi	50414914 gb|AAH77828.1| Unknown (protein for MGC:80491) [Xenopus laevis]	44.77	11	11	21	306	33.6063	9.39307	0.972486	21	16.8916	1.05791	21	20.9295	0.947335	21	33.8939	0.993634	21	36.1863
Unigene100895_B 117 1394 DEAD (Asp-Glu-Ala-Asp) box polypeptide 39 [Xenopus laevis] >gi	28278799 gb|AAH45239.1| MGC53693 protein [Xenopus laevis] >gi|31580806|gb|AAP51031.1| DECD-box RNA helicase [Xenopus laevis] >gi|76779487|gb|AAI06295.1| MGC53693 protein [Xenopus laevis]	32.63	9	12	21	426	49.166	5.50342	0.919919	15	10.1265	0.975579	15	12.0947	0.92395	15	33.9435	1.02737	15	32.5315
Unigene101344_B 177 2774 minus strand programmed cell death 6 interacting protein [Xenopus (Silurana) tropicalis] >gi	54038605 gb|AAH84444.1| programmed cell death 6 interacting protein [Xenopus (Silurana) tropicalis]	17.9	12	12	21	866	95.7189	6.06201	0.982215	19	28.0501	0.989657	19	23.082	0.94088	19	26.4562	0.978858	19	31.5558
Unigene98509_B 1 945 minus strand collagen, type III, alpha 1 (Ehlers-Danlos syndrome type IV, autosomal dominant) [Xenopus (Silurana) tropicalis] >gi	197245782 gb|AAI68784.1| Unknown (protein for MGC:188941) [Xenopus (Silurana) tropicalis]	11.43	3	3	18	315	28.9216	8.44092	0.901349	15	66.1853	1.06104	16	39.3946	1.49043	16	67.5116	1.25563	16	83.1585
Unigene65997_OR	3 374 minus strand Unknown (protein for MGC:185884) [Xenopus (Silurana) tropicalis]	48.39	5	6	23	124	13.842	4.84326	0.985849	22	12.8487	1.06372	22	15.1114	1.20559	22	37.3286	1.0844	22	34.9581
Unigene99576_B	3 1121 minus strand PREDICTED: 26S protease regulatory subunit 6A-like [Ailuropoda melanoleuca]	33.24	10	10	19	373	41.5425	5.50342	1.03971	18	18.1187	0.979687	18	16.0626	1.02946	18	47.0885	0.990261	18	32.3146
Unigene29259_B	3 155 annexin A5 [Rana catesbeiana]	66.67	2	2	17	51	5.47994	7.25439	1.09443	17	33.8045	1.03557	17	15.3449	0.916029	17	30.8862	0.907273	17	61.3424
Unigene77445_OR 49 1356 minus strand heterogeneous nuclear ribonucleoprotein H2 (H') [Xenopus laevis] >gi	47507485 gb|AAH70969.1| MGC78776 protein [Xenopus laevis]	20.64	5	5	16	436	47.6176	6.48096	1.06153	16	10.0081	1.06169	16	11.1418	1.12779	16	42.5374	1.12133	16	53.1159
Unigene101228_B	229 1710 minus strand UDP-glucose 6-dehydrogenase [Xenopus laevis]	27.13	10	10	19	494	55.0112	7.35693	1.12259	19	35.2336	1.04551	19	20.9716	1.27248	19	27.6244	1.40295	19	30.7599
Unigene99896_B	3 1061 LOC548374 protein [Xenopus (Silurana) tropicalis]	30.59	9	10	22	353	40.8778	6.53662	0.879237	18	15.7313	0.983884	18	20.4664	0.804201	18	33.3602	0.85485	18	23.0357
Unigene93923_B 1 591 IQ motif containing GTPase activating protein 2 [Xenopus laevis] >gi	29647403 dbj|BAC75408.1| IQ motif containing GTPase activating protein 2 [Xenopus laevis]	39.09	1	8	21	197	22.5912	9.39307	1.00936	4	6.90597	1.01494	4	21.6917	0.805	4	19.3851	0.714623	4	13.3672
Unigene92976_B	2 553 LOC100125664 protein [Xenopus laevis]	45.11	4	7	24	184	21.3362	6.78564	1.07617	12	18.507	1.03522	12	36.6405	0.923837	12	12.0082	1.01006	12	45.5024
Unigene97315_B 1 810 minus strand transketolase [Xenopus (Silurana) tropicalis] >gi	59861869 gb|AAH90380.1| MGC107778 protein [Xenopus (Silurana) tropicalis]	33.33	9	9	21	270	29.5821	8.26514	1.03099	21	24.6398	0.994184	21	13.0511	1.07432	21	45.7738	1.0525	21	33.0019
Unigene87757_B 1 423 mitochondrial ATP synthase beta subunit [Xenopus laevis] >gi	28436792 gb|AAH46741.1| Atp5b protein [Xenopus laevis]	58.16	7	7	26	141	14.9139	5.51611	0.942657	25	25.2215	0.993755	25	19.4302	1.29634	25	21.2997	1.18709	25	41.5523
Unigene98609_B 3 962 glucose-6-phosphate isomerase [Xenopus laevis] >gi	49115344 gb|AAH73315.1| MGC80718 protein [Xenopus laevis]	26.88	7	7	17	320	35.905	6.03662	1.00548	17	18.6927	0.999374	17	16.04	1.07342	17	29.07	1.26713	17	26.8561
Unigene78048_OR	3 2234 minus strand PREDICTED: LOW QUALITY PROTEIN: fibrillin-1-like [Callithrix jacchus]	17.34	6	8	19	744	81.7581	5.0083	0.982659	14	20.3352	1.04777	14	16.807	0.787389	14	86.2746	0.845221	14	71.6577
Unigene78095_OR	2 3028 minus strand PREDICTED: desmoplakin isoform 1 [Xenopus (Silurana) tropicalis]	18.83	19	19	23	1009	118.358	6.65381	1.09909	21	19.6145	1.02953	21	11.6746	1.51342	21	40.467	1.47867	21	26.8251
Unigene101348_B	79 2844 PREDICTED: probable 10-formyltetrahydrofolate dehydrogenase ALDH1L2 [Xenopus (Silurana) tropicalis]	19.74	7	15	20	922	101.791	6.02393	0.928485	11	23.734	0.984991	11	26.3932	0.880489	11	41.0855	1.03176	11	43.9638
Unigene98873_B	65 1003 minus strand Annexin A3 [Rana catesbeiana]	47.28	11	13	21	313	34.4238	5.80811	1.01394	18	16.2071	1.02815	18	14.5607	1.34231	18	27.5868	1.25779	18	23.1768
Unigene100950_B 98 1714 glutamate dehydrogenase 1 [Xenopus laevis] >gi	50603625 gb|AAH77910.1| Glud1-prov protein [Xenopus laevis]	23.19	11	11	26	539	59.4182	7.76709	0.992013	21	26.1501	1.00637	21	17.2667	0.885617	21	31.6284	0.849242	21	36.4486
Unigene98331_B	1 921 PREDICTED: similar to heterochromatin protein 1, binding protein 3 [Monodelphis domestica]	41.37	9	11	25	307	33.6865	9.53955	0.944514	20	23.3456	0.939424	20	19.9644	1.28975	20	64.9807	1.15094	20	56.6797
Unigene25198_OR	1 156 minus strand triosephosphate isomerase [Anser anser]	53.85	2	2	16	52	5.782	7.41553	1.03391	16	13.8685	1.0079	16	18.8265	1.11639	16	32.4168	1.1117	16	25.6668
Unigene98301_B 103 915 minus strand cytochrome b5 reductase 3 [Xenopus (Silurana) tropicalis] >gi	189441816 gb|AAI67627.1| LOC100170571 protein [Xenopus (Silurana) tropicalis]	37.27	6	7	16	271	30.7059	7.51807	1.12578	11	40.4487	0.898126	11	10.8508	0.900652	11	28.7193	0.962799	11	41.5801
Unigene99722_B 66 1118 minus strand glycerol-3-phosphate dehydrogenase 1-like protein [Xenopus (Silurana) tropicalis] >gi	82202461 sp|Q6P824.1|GPD1L_XENTR RecName: Full=Glycerol-3-phosphate dehydrogenase 1-like protein >gi|38174122|gb|AAH61407.1| glycerol-3-phosphate dehydrogenase 1-like [Xenopus (Silurana) tropicalis]	39.03	8	11	19	351	38.4179	6.354	1.04287	12	27.2587	1.09484	12	8.63996	1.24086	12	21.4173	1.2611	12	23.164
Unigene78021_OR	2 1948 minus strand PREDICTED: importin subunit beta-1 [Xenopus (Silurana) tropicalis]	17.1	8	8	18	649	72.0401	4.729	0.917401	18	27.1722	1.01304	18	20.0905	0.946214	18	35.7395	1.00789	18	41.6339
Unigene100547_B 206 1225 minus strand guanine nucleotide binding protein (G protein), beta polypeptide 1 [Xenopus (Silurana) tropicalis] >gi	49899896 gb|AAH76910.1| guanine nucleotide binding protein (G protein), beta polypeptide 2 [Xenopus (Silurana) tropicalis]	32.94	5	9	20	340	37.31	5.99854	1.17396	7	24.7269	0.984781	7	12.0913	1.1017	7	66.3017	1.31607	7	88.7745
Unigene21969_B 91 1491 minus strand RecName: Full=Argininosuccinate lyase; Short=ASAL; AltName: Full=Arginosuccinase >gi	944979 dbj|BAA07421.1| argininosuccinate lyase [Rana catesbeiana]	19.27	7	7	18	467	52.2197	6.91748	1.16572	17	16.5213	0.990996	17	16.0182	1.033	17	23.4293	0.894794	17	11.5256
Unigene97874_B 76 696 RAB7A, member RAS oncogene family [Xenopus (Silurana) tropicalis] >gi	147905326 ref|NP_001083352.1| RAB7A, member RAS oncogene family [Xenopus laevis] >gi|38014729|gb|AAH60401.1| MGC68523 protein [Xenopus laevis] >gi|51704077|gb|AAH80905.1| RAB7A, member RAS oncogene family [Xenopus (Silurana) tropicalis] >gi|89267364|emb|CAJ82793.1| rab7,member RAS oncogene family [Xenopus tropicalis]	47.83	8	8	19	207	23.5369	7.03467	1.01209	18	10.7207	1.01841	18	7.1848	0.827815	18	49.206	0.822698	18	45.5819
Unigene78078_OR 60 2273 vesicle-fusing ATPase [Xenopus (Silurana) tropicalis] >gi	113197623 gb|AAI21255.1| N-ethylmaleimide-sensitive factor [Xenopus (Silurana) tropicalis]	23.44	15	15	23	738	82.0616	6.771	1.03012	21	17.2494	0.988766	21	13.1568	0.948874	21	20.326	1.05654	21	22.5237
Unigene96175_B 206 703 minus strand acidic leucine-rich nuclear phosphoprotein 32 family member E [Xenopus laevis] >gi	82241597 sp|Q7ZY40.1|AN32E_XENLA RecName: Full=Acidic leucine-rich nuclear phosphoprotein 32 family member E >gi|27696923|gb|AAH43985.1| Anp32e-prov protein [Xenopus laevis]	60.84	9	9	17	166	18.6954	4.52588	1.03077	17	18.7603	0.953809	17	15.3006	1.34129	17	35.6842	1.05271	17	18.2957
Unigene63612_OR	1 342 minus strand MGC76137 protein [Xenopus (Silurana) tropicalis]	51.75	5	5	20	114	12.8106	5.31299	0.996572	20	15.5632	1.03079	20	21.5673	0.821401	20	65.9182	0.907301	20	49.9814
Unigene56382_OR	2 274 PREDICTED: transitional endoplasmic reticulum ATPase-like [Callithrix jacchus]	63.74	4	4	16	91	10.0652	6.03662	1.06227	16	12.6531	1.10524	16	19.6654	0.906924	16	32.5125	0.846008	16	32.5629
Unigene38166_OR	2 151 minus strand PREDICTED: 78 kDa glucose-regulated protein-like [Xenopus (Silurana) tropicalis]	66	3	3	21	50	5.59976	4.53857	0.882807	16	20.0195	1.04014	16	9.52925	0.694348	16	23.1523	0.674399	16	26.0159
Unigene39924_OR 1 198 minus strand selenium-binding protein 1-A [Xenopus laevis] >gi	82177910 sp|Q52KZ7.1|SBP1A_XENLA RecName: Full=Selenium-binding protein 1-A >gi|62740105|gb|AAH94129.1| MGC115145 protein [Xenopus laevis]	59.09	2	2	12	66	7.32071	7.51807	1.07237	12	26.0443	0.991707	12	10.5555	0.927176	12	53.211	0.957751	12	72.7796
Unigene95118_B	156 650 minus strand Gdi2-prov protein [Xenopus laevis]	44.85	5	5	21	165	18.5563	7.12256	1.00596	17	15.7618	1.0436	17	16.0567	1.07214	17	29.1226	1.05221	17	16.667
Unigene77481_OR 3 1229 minus strand non-POU domain containing, octamer-binding [Xenopus laevis] >gi	28175300 gb|AAH45128.1| P54nrb protein [Xenopus laevis]	26.89	10	11	17	409	46.7655	8.20654	1.01012	16	19.1228	1.00448	16	18.0297	1.34406	16	65.6294	1.28745	16	49.6682
Unigene97597_B 253 780 tubulin polymerization-promoting protein family member 3 [Xenopus (Silurana) tropicalis] >gi	158513824 sp|A4IIY2.1|TPPP3_XENTR RecName: Full=Tubulin polymerization-promoting protein family member 3 >gi|134025707|gb|AAI36200.1| LOC100125085 protein [Xenopus (Silurana) tropicalis]	40.91	7	7	20	176	19.2668	9.05615	0.954021	20	14.4058	1.0026	20	20.732	1.37181	20	49.3985	1.47134	20	47.6832
Unigene35372_B	1 168 MGC68448 protein [Xenopus laevis]	58.93	4	4	19	56	6.43927	5.10986	0.997724	19	13.2624	1.09961	19	16.2024	0.636167	19	57.8604	0.694555	19	57.9774
Unigene98771_B 3 986 minus strand arginyl-tRNA synthetase, cytoplasmic [Xenopus (Silurana) tropicalis] >gi	82186176 sp|Q6P1S4.1|SYRC_XENTR RecName: Full=Arginyl-tRNA synthetase, cytoplasmic; AltName: Full=Arginine--tRNA ligase; Short=ArgRS >gi|40787810|gb|AAH64888.1| arginyl-tRNA synthetase [Xenopus (Silurana) tropicalis]	28.96	9	9	20	328	37.0733	7.97217	0.935101	19	18.6703	0.916811	19	22.1789	1.04109	19	23.3932	1.07984	19	23.2145
Unigene81771_B	97 342 minus strand PREDICTED: mucin protein [Taeniopygia guttata]	12.2	1	1	19	82	9.62537	5.56689	1.02276	17	11.292	1.03769	17	17.9599	0.198889	17	114.656	0.233718	16	69.096
Unigene97724_B 1 684 transketolase [Xenopus (Silurana) tropicalis] >gi	59861869 gb|AAH90380.1| MGC107778 protein [Xenopus (Silurana) tropicalis]	60.96	9	9	17	228	24.4688	6.80029	1.09998	17	13.7165	1.07912	17	10.7857	1.00635	17	26.2759	1.04861	17	34.5572
Unigene91011_B	173 493 minus strand MGC64482 protein [Xenopus laevis]	55.14	6	6	21	107	11.7682	7.43018	0.91346	21	16.1264	0.970384	21	29.5637	0.932775	21	41.8276	1.07146	21	34.7784
Unigene90107_B 5 349 annexin A1 [Xenopus (Silurana) tropicalis] >gi	89271969 emb|CAJ83477.1| Novel protein similar to ANXA1 [Xenopus tropicalis]	33.04	3	4	21	115	13.2621	9.45166	0.821492	15	11.6796	0.849834	15	14.1456	1.20368	15	34.9458	1.29177	15	29.9678
Unigene75771_OR 58 843 minus strand isocitrate dehydrogenase 1 (NADP+), soluble [Xenopus laevis] >gi	52221142 gb|AAH82651.1| LOC494713 protein [Xenopus laevis]	50.76	1	13	20	262	30.1014	6.43018	1.07263	1		1.09495	1		0.76927	1		1.0761	1
Unigene89111_B 5 451 selenium-binding protein 1-A [Xenopus laevis] >gi	82177910 sp|Q52KZ7.1|SBP1A_XENLA RecName: Full=Selenium-binding protein 1-A >gi|62740105|gb|AAH94129.1| MGC115145 protein [Xenopus laevis]	55.03	5	6	21	149	16.5792	6.25244	0.925846	18	15.3833	1.01994	18	11.4119	1.07335	18	45.4691	1.33991	18	47.8161
Unigene64656_B	3 239 minus strand GTP binding protein Rab1a [Scyliorhinus canicula]	53.16	2	4	16	79	8.40531	9.11475	0.956394	12	6.9106	1.10132	12	5.69613	0.898385	12	35.3831	1.07377	12	56.796
Unigene24300_B 111 1397 minus strand flotillin 1 [Xenopus (Silurana) tropicalis] >gi	89268971 emb|CAJ83187.1| flotillin 1 [Xenopus tropicalis] >gi|189442476|gb|AAI67334.1| flotillin 1 [Xenopus (Silurana) tropicalis]	43.12	15	15	19	429	48.0641	7.44482	0.978144	19	6.87803	0.966788	19	10.3357	0.986415	19	52.2826	0.951446	19	62.6883
Unigene77724_OR	174 1607 LOC443585 protein [Xenopus laevis]	19.04	5	6	16	478	54.3977	7.60596	0.99459	14	15.7964	0.925251	14	6.98621	1.07175	14	26.9902	1.16073	14	35.4127
Unigene49066_OR 3 233 RecName: Full=Collagen alpha-2(I) chain; AltName: Full=Alpha-2 type I collagen; Flags: Precursor >gi	2443342 dbj|BAA22380.1| alpha 2 type I collagen [Rana catesbeiana]	57.14	2	3	22	77	6.77422	8.85107	0.984943	9	58.146	0.858356	9	16.5715	1.85492	9	36.2275	1.24453	9	35.5505
Unigene99865_B 72 716 vesicle-trafficking protein SEC22b [Xenopus (Silurana) tropicalis] >gi	82186548 sp|Q6P7L4.1|SC22B_XENTR RecName: Full=Vesicle-trafficking protein SEC22b; AltName: Full=SEC22 vesicle-trafficking protein homolog B; AltName: Full=SEC22-like protein 1 >gi|38494274|gb|AAH61616.1| sec22l1 protein [Xenopus (Silurana) tropicalis]	53.49	9	9	15	215	24.7848	8.70459	0.935085	15	21.4675	1.00484	15	8.31238	1.06279	15	17.4524	1.13388	15	18.6279
Unigene78053_OR	1 2457 minus strand XIQGAP1 protein [Xenopus laevis]	15.14	3	11	21	819	93.9174	8.01611	0.933779	5	36.3261	1.0253	5	19.8037	1.09995	5	25.8111	1.07927	5	27.9754
Unigene89428_B	3 455 minus strand LOC398083 protein [Xenopus laevis]	62.25	2	8	16	151	17.5342	4.88135	1.15116	7	20.3246	0.887613	7	14.6732	0.949963	7	35.3904	1.03784	7	32.355
Unigene19674_OR	2 2332 minus strand LOC100145182 protein [Xenopus (Silurana) tropicalis]	18.28	3	13	21	777	91.7161	6.02393	1.12107	4	32.2091	1.1545	4	10.1821	1.62782	4	65.0869	1.65325	4	55.5457
Unigene96462_B 6 464 minus strand cysteine and glycine-rich protein 1 [Xenopus laevis] >gi	51895830 gb|AAH81239.1| MGC85577 protein [Xenopus laevis]	55.56	6	7	19	153	15.9817	8.85107	0.95872	15	13.389	1.0186	15	19.7391	1.12285	15	51.4886	0.826551	15	38.7993
Unigene99788_B	5 1090 minus strand PREDICTED: laminin subunit beta-2-like [Xenopus (Silurana) tropicalis]	32.87	10	10	14	362	39.7767	5.78271	0.939665	13	17.1915	0.890724	13	17.7286	1.22599	13	77.122	1.29115	13	94.8773
Unigene98956_B	3 1016 PREDICTED: glycogen phosphorylase, liver form [Xenopus (Silurana) tropicalis]	27.22	6	7	22	338	39.2948	5.32568	0.974848	15	23.2588	1.09039	15	31.1019	0.814828	15	22.443	0.906698	15	32.8788
Unigene98653_B 1 954 serine/threonine-protein phosphatase PP1-beta catalytic subunit [Xenopus (Silurana) tropicalis] >gi	148224494 ref|NP_001085426.1| serine/threonine-protein phosphatase PP1-beta catalytic subunit [Xenopus laevis] >gi|82195159|sp|Q5I085.1|PP1B_XENTR RecName: Full=Serine/threonine-protein phosphatase PP1-beta catalytic subunit; Short=PP-1B >gi|82201140|sp|Q6GQL2.1|PP1B_XENLA RecName: Full=Serine/threonine-protein phosphatase PP1-beta catalytic subunit; Short=PP-1B >gi|49255954|gb|AAH72730.1| MGC790…	35.22	2	8	16	318	36.0891	6.91748	2.38699	2	95.1356	1.19526	2	15.5855	0.868744	2	2.02013	0.745997	2	11.738
Unigene74033_OR	2 649 heat shock protein 70 [Anas platyrhynchos]	24.54	1	3	15	216	23.9715	8.07471	1.32741	2	17.2542	1.26401	2	13.1602	0.740756	2	38.3211	0.594935	2	85.1233
Unigene75548_OR	102 809 minus strand LOC100126633 protein [Xenopus laevis]	19.92	4	4	16	236	24.4444	7.66455	1.31623	16	19.3557	1.33573	16	19.7301	0.391248	16	84.5841	0.337054	16	82.0776
Unigene77993_OR 3 1781 collagen, type XVIII, alpha 1 [Xenopus (Silurana) tropicalis] >gi	39645943 gb|AAH63929.1| collagen, type XVIII, alpha 1 [Xenopus (Silurana) tropicalis]	21.08	9	10	18	593	61.7859	7.03467	1.1301	16	17.6499	0.982149	16	17.3523	1.71023	16	72.2764	1.62617	16	60.8924
Unigene99111_B 2 874 minus strand galactosidase, beta 1-like [Xenopus laevis] >gi	115527881 gb|AAI24928.1| LOC100158367 protein [Xenopus laevis]	26.46	6	6	17	291	32.9171	8.96826	0.990814	17	29.8638	0.922564	17	28.6782	0.921747	17	47.9436	0.890541	17	49.9074
Unigene48179_B	13 192 PREDICTED: mucin-5AC-like [Xenopus (Silurana) tropicalis]	83.33	5	5	19	60	6.51389	7.04932	1.0074	19	7.68537	0.82814	19	24.3468	0.341596	19	83.9053	0.313279	19	85.9269
Unigene58293_OR	1 288 minus strand LOC397919 protein [Xenopus laevis]	54.17	4	4	17	96	10.3772	4.98291	1.02824	16	19.0288	1.04503	16	7.29794	1.11544	16	47.4547	0.989794	16	52.5663
Unigene96195_B 84 716 minus strand pyrophosphatase (inorganic) 2 [Xenopus (Silurana) tropicalis] >gi	89270954 emb|CAJ83724.1| pyrophosphatase (inorganic) [Xenopus tropicalis]	45.5	7	7	20	211	24.3462	5.37646	1.0217	15	12.487	1.04455	15	16.1645	0.925388	15	30.0619	0.840954	15	44.3146
Unigene43706_OR 2 211 heat shock protein 90kDa beta (Grp94), member 1 [Xenopus (Silurana) tropicalis] >gi	89272475 emb|CAJ82870.1| tumor rejection antigen (gp96) 1 [Xenopus tropicalis] >gi|111305509|gb|AAI21251.1| heat shock protein 90kDa beta (Grp94), member 1 [Xenopus (Silurana) tropicalis]	48.57	3	3	18	70	8.37453	9.48096	1.02031	17	19.157	1.05773	17	26.8795	0.645473	17	21.887	0.686053	17	28.8811
Unigene77294_OR 29 1108 minus strand mitogen-activated protein kinase 1 [Xenopus (Silurana) tropicalis] >gi	89273799 emb|CAJ81851.1| mitogen-activated protein kinase 1 [Xenopus tropicalis]	39.44	11	11	19	360	41.094	6.7124	1.01755	16	24.9235	0.999422	16	11.8178	1.09539	16	19.9848	1.2307	16	23.776
Unigene98087_B	1 888 minus strand MGC81160 protein [Xenopus laevis]	31.42	6	6	16	296	33.0748	8.47021	1.04582	15	17.6443	0.950146	15	9.41343	0.428549	15	79.9055	0.342046	15	90.86
Unigene78004_OR 55 2217 V-type proton ATPase 116 kDa subunit a isoform 1 [Xenopus (Silurana) tropicalis] >gi	167016682 sp|A1A5G6.1|VPP1_XENTR RecName: Full=V-type proton ATPase 116 kDa subunit a isoform 1; Short=V-ATPase 116 kDa isoform a1; AltName: Full=Vacuolar proton translocating ATPase 116 kDa subunit a isoform 1 >gi|118763662|gb|AAI28642.1| LOC100036694 protein [Xenopus (Silurana) tropicalis]	13.04	7	9	18	721	82.8241	6.7124	1.06791	15	19.3307	1.15902	15	23.5941	0.976553	15	51.4988	0.879327	15	46.3688
Unigene36656_B	49 171 minus strand alpha-cardiac actin [Mus musculus]	46.34	3	3	26	41	4.16793	4.32275	0.991156	26	39.8344	1.00248	26	33.2597	1.37855	26	62.8692	1.31662	26	66.0056
Unigene74070_OR 1 654 minus strand spectrin, alpha, non-erythrocytic 1 (alpha-fodrin) [Xenopus (Silurana) tropicalis] >gi	117557972 gb|AAI27323.1| LOC100036647 protein [Xenopus (Silurana) tropicalis]	42.2	2	7	13	218	25.8714	5.12256	0.908435	4	13.4724	0.892305	4	15.232	1.25103	4	28.0365	1.25785	4	27.7729
Unigene97444_B 65 583 progesterone receptor membrane component 1 [Xenopus (Silurana) tropicalis] >gi	49904220 gb|AAH76926.1| progesterone receptor membrane component 1 [Xenopus (Silurana) tropicalis] >gi|89269050|emb|CAJ83511.1| progesterone receptor membrane component 1 [Xenopus tropicalis]	44.51	8	8	19	173	19.855	5.12256	1.03925	18	9.70647	1.01607	18	13.575	0.980579	18	36.3797	0.945417	18	32.7471
Unigene71612_OR 1 513 Rho GDP dissociation inhibitor (GDI) alpha [Xenopus laevis] >gi	49119602 gb|AAH73126.1| Arhgdia protein [Xenopus laevis]	55.56	6	7	20	171	19.532	5.73193	1.1756	11	26.1986	1.05712	11	14.0816	1.00952	11	22.0713	0.973708	11	23.8491
Unigene9557_OR 139 2586 minus strand brain glycogen phosphorylase [Xenopus (Silurana) tropicalis] >gi	46329455 gb|AAH68296.1| phosphorylase, glycogen; brain [Xenopus (Silurana) tropicalis]	16.05	8	11	18	816	93.9217	6.59521	1.00753	13	15.6429	0.915814	13	13.5117	0.871997	13	17.5726	0.89818	13	42.0104
Unigene93494_B	2 574 Malate dehydrogenase, cytoplasmic [Rana catesbeiana]	39.27	8	8	19	191	20.6677	9.11475	0.986134	19	14.1568	0.979959	19	26.6199	1.12366	19	36.0339	1.05511	19	44.7652
Unigene101261_B	165 2369 minus strand PREDICTED: similar to Matrin-3 [Ornithorhynchus anatinus]	18.23	9	10	16	735	82.539	6.78564	1.06653	15	19.9691	0.936095	15	12.165	1.47828	15	33.3438	1.24501	15	53.7154
Unigene58911_B	1 222 PREDICTED: myosin-9-like [Macaca mulatta]	54.05	1	4	14	74	8.86068	5.14795	0.558966	1		0.634505	1		0.534199	1		0.54606	1
Unigene99391_B	2 1096 Coatomer protein complex, subunit beta 1 [Danio rerio]	28.22	9	9	19	365	41.6079	6.29053	0.993311	16	16.4241	1.00259	16	16.4365	0.935457	16	40.0597	1.07923	16	46.4077
Unigene100343_B 13 1377 galactokinase 2 [Xenopus (Silurana) tropicalis] >gi	49523243 gb|AAH75352.1| galactokinase 2 [Xenopus (Silurana) tropicalis]	27.69	10	10	18	455	49.5251	5.97314	0.944318	18	19.3916	0.913298	18	31.5133	1.09733	18	53.5312	1.07325	18	52.0748
Unigene94832_B 4 633 copine I [Xenopus laevis] >gi	38512098 gb|AAH61671.1| MGC68823 protein [Xenopus laevis]	42.38	8	8	15	210	23.37	6.99072	1.01879	15	11.3316	0.939549	15	15.5796	1.0192	15	64.3017	1.09436	15	69.9779
Unigene50474_B 3 197 MGC84072 protein [Xenopus laevis] >gi	51703543 gb|AAH81140.1| MGC84072 protein [Xenopus laevis]	93.85	6	6	16	65	6.62827	4.66553	1.01421	16	21.611	0.984794	16	17.1324	1.52329	16	41.8095	1.48257	16	66.4673
Unigene87403_B	3 239 PREDICTED: calmodulin-like isoform 1 [Ailuropoda melanoleuca]	41.77	1	3	16	79	9.08022	4.37354	1.14459	11	19.9175	1.12493	11	4.92981	1.74409	11	34.7437	1.58775	11	38.0968
Unigene100339_B 45 932 calponin 2 [Xenopus (Silurana) tropicalis] >gi	58476796 gb|AAH89746.1| MGC108411 protein [Xenopus (Silurana) tropicalis]	40.54	9	9	18	296	33.0573	8.42627	1.06417	18	21.3101	1.0794	18	14.6961	1.03954	18	40.5756	0.915625	18	51.8991
Unigene97864_B 2 862 splicing factor proline/glutamine-rich [Xenopus (Silurana) tropicalis] >gi	183986326 gb|AAI66167.1| LOC100158518 protein [Xenopus (Silurana) tropicalis]	32.4	3	9	19	287	33.0425	6.11279	1.15032	7	15.3773	1.0189	7	13.1178	1.47897	7	35.2443	1.46882	7	49.5954
Unigene90601_B	3 482 minus strand PREDICTED: similar to FLJ00343 protein [Ornithorhynchus anatinus]	64.38	6	6	14	160	16.7383	5.2749	0.982201	14	19.4021	0.957911	14	14.4065	1.03688	14	26.7111	1.10501	14	29.3664
Unigene77373_OR 189 1250 decorin [Xenopus (Silurana) tropicalis] >gi	134024012 gb|AAI35959.1| dcn protein [Xenopus (Silurana) tropicalis]	34.18	9	9	16	354	39.4475	7.72314	0.999881	16	20.5949	0.926008	16	11.2415	1.04192	16	28.9906	0.953062	16	33.0295
Unigene89102_B 5 409 lectin, galactoside-binding, soluble, 3 [Xenopus laevis] >gi	27884299 dbj|BAC55886.1| galectin family xgalectin-VIIa [Xenopus laevis] >gi|28302175|gb|AAH46662.1| MGC52947 protein [Xenopus laevis]	37.04	5	5	14	135	15.4718	9.20264	1.02455	14	15.3715	0.97191	14	21.0865	1.37156	14	57.1273	1.41631	14	57.3186
Unigene101003_B 1 1704 gelsolin [Xenopus laevis] >gi	54035194 gb|AAH84059.1| LOC397895 protein [Xenopus laevis]	23.42	10	10	14	568	62.383	5.07178	1.05306	14	28.4694	1.05856	14	23.1811	1.22666	14	34.5333	1.19767	14	34.8645
Unigene101302_B 64 2595 tubulin folding cofactor D [Xenopus (Silurana) tropicalis] >gi	111305929 gb|AAI21492.1| tubulin folding cofactor D [Xenopus (Silurana) tropicalis]	18.84	12	12	16	844	93.9556	6.11279	0.95671	16	13.751	1.07405	16	16.0623	0.927703	16	41.2767	0.944825	16	45.2608
Unigene76693_OR	1 1020 LOC100170549 protein [Xenopus (Silurana) tropicalis]	23.82	5	8	16	340	37.9808	5.30029	0.89429	11	22.6317	1.07818	11	19.403	1.32925	11	65.356	1.51521	11	44.5206
Unigene91743_B 69 512 minus strand H2A histone family, member Y [Xenopus (Silurana) tropicalis] >gi	49900191 gb|AAH76893.1| H2A histone [Xenopus (Silurana) tropicalis] >gi|89268767|emb|CAJ83133.1| H2A histone [Xenopus tropicalis]	39.19	5	6	17	148	16.2152	10.9604	1.23166	16	28.2145	0.992637	16	21.2794	1.27812	16	46.8365	1.15427	16	50.2816
Unigene77891_OR 81 1847 minus strand platelet-derived growth factor beta polypeptide (simian sarcoma viral (v-sis) oncogene homolog) [Xenopus (Silurana) tropicalis] >gi	49522515 gb|AAH75576.1| platelet-derived growth factor beta polypeptide (simian sarcoma viral (v-sis) oncogene homolog) [Xenopus (Silurana) tropicalis] >gi|89273929|emb|CAJ82271.1| protein phosphatase 2 (formerly 2A), regulatory subunit A (PR 65), beta isoform [Xenopus tropicalis]	25.98	5	13	18	589	65.4	5.04639	1.0606	7	13.0955	1.01311	7	10.7676	0.761475	7	48.6642	0.795017	7	38.0804
Unigene93089_B	94 558 leucine-rich acidic nuclear protein [Rana nigromaculata]	57.42	6	9	19	155	17.6774	6.80029	0.949667	14	34.3935	0.993382	14	7.05716	1.23793	14	28.7023	1.18205	14	25.2858
Unigene74237_OR	169 666 PREDICTED: annexin A6 [Xenopus (Silurana) tropicalis]	50	1	8	19	166	18.7927	6.59521	1.11189	3	1.77411	1.13304	3	26.0672	0.920445	3	3.47454	1.04901	3	21.5206
Unigene90547_B	2 481 PREDICTED: IgGFc-binding protein [Xenopus (Silurana) tropicalis]	23.13	3	4	18	160	18.1056	5.52881	0.992462	13	16.6843	0.990189	13	20.6939	0.430112	13	60.9208	0.368732	13	77.2106
Unigene79717_B 52 324 phosphoglucomutase 1 [Xenopus laevis] >gi	27881782 gb|AAH43876.1| Pgm2-prov protein [Xenopus laevis]	68.13	4	4	21	91	10.0293	9.24658	0.975768	21	17.0077	0.953495	21	10.2801	1.23696	21	26.3152	1.01463	21	29.1461
Unigene76091_OR 15 665 RAB27B, member RAS oncogene family [Xenopus (Silurana) tropicalis] >gi	49523184 gb|AAH75102.1| RAB27B, member RAS oncogene family [Xenopus (Silurana) tropicalis]	35.94	4	7	18	217	24.5642	6.55127	0.933245	12	17.371	1.07077	12	12.73	0.933225	12	36.067	1.2021	12	25.3425
Unigene82067_B	3 245 Indolethylamine N-methyltransferase [Rana catesbeiana]	62.96	3	3	13	81	9.1378	6.52197	0.949299	13	10.3157	0.971069	13	8.9315	0.921881	13	10.4545	0.861153	13	20.9875
Unigene20103_B 2 772 microtubule-associated protein RP/EB family member 1 [Xenopus (Silurana) tropicalis] >gi	60390185 sp|Q6P848.1|MARE1_XENTR RecName: Full=Microtubule-associated protein RP/EB family member 1 >gi|38512258|gb|AAH61382.1| Microtubule-associated protein RP/EB family member 1 [Xenopus (Silurana) tropicalis]	37.35	6	7	17	257	28.9637	5.21143	0.932663	14	17.7425	1.039	14	21.0818	1.03738	14	26.1885	1.14573	14	19.9217
Unigene100462_B 3 1436 minus strand catenin (cadherin-associated protein), alpha 1, 102kDa [Xenopus laevis] >gi	1199644 gb|AAA88906.1| alpha(E)-catenin [Xenopus laevis] >gi|213623470|gb|AAI69793.1| Alpha(E)-catenin [Xenopus laevis] >gi|213625090|gb|AAI69797.1| Alpha(E)-catenin [Xenopus laevis]	29.29	4	10	15	478	53.3719	4.84326	0.948277	5	12.8805	0.993499	5	21.6572	0.86342	5	26.8056	0.785821	5	50.3646
Unigene72111_B 2 271 minus strand Activated RNA polymerase II transcriptional coactivator p15 [Rana catesbeiana] >gi	226372470 gb|ACO51860.1| Activated RNA polymerase II transcriptional coactivator p15 [Rana catesbeiana]	60	5	5	16	90	10.2742	9.40771	1.00341	16	9.06329	0.941882	16	7.53121	1.6496	16	44.4857	1.44466	16	38.0691
Unigene98019_B 17 622 related RAS viral (r-ras) oncogene homolog [Xenopus (Silurana) tropicalis] >gi	165970916 gb|AAI58408.1| rras protein [Xenopus (Silurana) tropicalis]	51.98	8	10	17	202	22.7956	6.1001	1.15468	13	15.2086	1.02508	13	16.0218	1.20772	13	32.4379	1.18209	13	30.0519
Unigene77666_OR 2 1021 minus strand guanine nucleotide-binding protein G(k) subunit alpha [Xenopus laevis] >gi	28278608 gb|AAH44123.1| MGC53612 protein [Xenopus laevis]	22.06	1	6	18	340	39.0606	5.5542	1.12085	2	20.9886	0.969291	2	7.79054	1.18329	2	65.602	1.1933	2	76.8096
Unigene77334_OR 143 1195 ATPase, H+ transporting, lysosomal 38kDa, V0 subunit d1 [Xenopus laevis] >gi	27769220 gb|AAH42233.1| Atp6v0d1 protein [Xenopus laevis]	36.47	10	10	16	351	40.1651	4.99561	0.960132	15	11.0746	0.987155	15	17.7534	0.964221	15	48.2119	0.985083	15	24.6292
Unigene12634_B	3 455 minus strand PREDICTED: moesin isoform 2 [Xenopus (Silurana) tropicalis]	32.45	1	7	20	151	18.3257	9.23193	2.10536	1		1.1019	1		1.14665	1		1.20782	1
Unigene77921_OR	1 1917 PREDICTED: utrophin-like [Xenopus (Silurana) tropicalis]	20.19	5	8	12	639	73.0698	7.00537	1.17902	7	12.4347	1.01891	7	5.0675	1.1427	7	19.1612	1.07489	7	29.9233
Unigene101371_B	65 3295 PREDICTED: solute carrier family 12 member 2 isoform 1 [Xenopus (Silurana) tropicalis]	12.63	10	10	17	1077	117.496	6.62451	1.11446	16	21.1786	1.00405	16	16.3815	0.909677	16	27.1881	1.09517	16	51.6894
Unigene72889_OR	1 576 hnrpa2b1 protein [Xenopus (Silurana) tropicalis]	25.52	5	6	18	192	20.3589	9.0415	1.14967	12	14.673	1.00725	12	12.0818	1.49722	12	50.9062	1.52654	12	51.07
Unigene101265_B 1 2376 coatomer protein complex, subunit beta 2 (beta prime) [Xenopus laevis] >gi	27697187 gb|AAH41755.1| Wu:fc55e05-prov protein [Xenopus laevis]	23.86	15	15	17	792	89.2798	5.42725	0.892081	16	11.233	0.945342	16	6.43871	0.964553	16	25.7925	1.08683	16	27.8867
Unigene59711_OR 2 301 annexin A4 [Rana catesbeiana] >gi	226371990 gb|ACO51620.1| Annexin A4 [Rana catesbeiana]	59	6	6	17	100	11.2608	9.05615	0.918289	17	15.0729	0.924203	17	19.3772	1.12387	17	60.0746	1.15509	17	43.0972
Unigene95814_B 11 688 minus strand nuclear factor 7, brain [Xenopus (Silurana) tropicalis] >gi	183985957 gb|AAI66279.1| Unknown (protein for MGC:185544) [Xenopus (Silurana) tropicalis]	36.28	7	8	16	226	25.6346	5.17334	0.996071	13	10.7518	1.0782	13	10.0613	1.14893	13	48.9671	1.07135	13	52.8081
Unigene101019_B 75 1607 seryl-tRNA synthetase [Xenopus laevis] >gi	27697084 gb|AAH43975.1| Sars-prov protein [Xenopus laevis]	25.44	12	12	19	511	58.0985	6.22705	1.00612	16	35.3795	1.03646	16	10.9529	1.03041	16	22.7454	1.00572	16	27.7565
Unigene10570_B	85 1506 minus strand PREDICTED: RNA-binding protein 45 isoform 2 [Xenopus (Silurana) tropicalis]	32.49	10	10	18	474	53.0656	7.26904	1.04332	16	11.5027	0.941374	16	9.34586	0.797609	16	42.3217	0.759557	16	52.2824
Unigene77201_OR 3 1112 minus strand MGC83376 protein [Xenopus laevis] >gi	49522144 gb|AAH74210.1| MGC83376 protein [Xenopus laevis]	34.59	11	11	20	370	39.4532	7.48877	0.971342	18	27.4783	0.932661	18	13.6008	1.30642	18	56.7017	0.91429	18	68.6265
Unigene50328_B	3 197 minus strand PREDICTED: IgGFc-binding protein-like [Xenopus (Silurana) tropicalis]	64.62	3	3	14	65	7.14729	5.14795	0.914112	13	11.952	1.04687	13	18.2749	0.283868	13	189.031	0.332933	13	111.08
Unigene73073_OR 4 588 minus strand transglutaminase 2 (C polypeptide, protein-glutamine-gamma-glutamyltransferase) [Xenopus laevis] >gi	48734650 gb|AAH72304.1| MGC82568 protein [Xenopus laevis]	32.82	2	5	14	195	21.8168	4.97021	0.924031	3	5.97894	0.936829	3	3.25523	1.21212	3	33.4706	1.14712	3	9.35144
Unigene74199_OR 2 664 minus strand villin-like [Xenopus (Silurana) tropicalis] >gi	49257782 gb|AAH74679.1| villin 1 [Xenopus (Silurana) tropicalis]	42.08	3	7	15	221	24.6544	5.51611	0.947192	7	10.5917	1.08327	7	9.09577	1.52589	7	40.6667	1.57877	7	53.0843
Unigene61759_B	2 229 minus strand alpha-tubulin [Giardia intestinalis]	46.05	1	2	13	76	8.77625	4.99561	1.15603	6	6.67252	1.08153	6	17.2119	0.981901	6	50.4646	1.02911	6	64.1364
Unigene100077_B 5 1276 fibrillin 1, isoform CRA_a [Rattus norvegicus] >gi	149023176 gb|EDL80070.1| fibrillin 1, isoform CRA_a [Rattus norvegicus]	27.83	7	9	14	424	46.5706	4.39893	1.06357	10	16.336	0.997822	10	18.3033	1.18991	10	43.7222	1.17572	10	73.4383
Unigene64339_B 2 238 minus strand RecName: Full=Hemoglobin subunit alpha-B; AltName: Full=Hemoglobin alpha-B chain; AltName: Full=Alpha-B-globin >gi	213682 gb|AAA64301.1| hemoglobin B alpha chain [Rana catesbeiana]	68.35	5	5	20	79	8.78347	7.28369	0.95845	18	20.1868	0.962677	18	10.3085	0.981685	18	33.8268	1.03359	18	39.492
Unigene96568_B 53 667 proteasome beta 3 subunit [Xenopus (Silurana) tropicalis] >gi	163916422 gb|AAI57195.1| proteasome (prosome, macropain) subunit, beta type 3 [Xenopus (Silurana) tropicalis]	32.2	5	5	21	205	22.9955	5.16064	0.957411	15	7.58731	0.926699	15	9.11095	0.959008	15	42.1865	1.05599	15	42.5159
Unigene89359_B	3 446 minus strand Tumor protein D52 [Rana catesbeiana]	37.84	6	6	14	148	16.3766	5.69385	0.946917	14	15.0795	1.00225	14	23.0055	0.824153	14	19.9167	0.955068	14	14.4559
Unigene64793_OR 6 191 minus strand catalase [Xenopus (Silurana) tropicalis] >gi	56971740 gb|AAH88006.1| catalase [Xenopus (Silurana) tropicalis]	69.35	1	4	17	62	7.43376	8.1626	1.09507	5	3.4544	0.993684	5	2.26004	1.0934	5	6.44931	1.19344	5	14.0846
Unigene30264_OR	5 157 GDP-mannose 4,6-dehydratase [Xenopus (Silurana) tropicalis]	68.63	2	3	30	51	5.97901	5.97314	1.02943	11	15.4306	1.10965	11	9.12318	1.32145	11	17.4057	1.21176	11	25.3555
Unigene67759_OR	1 408 minus strand novel protein similar to tubulin, alpha 1 (tuba1) [Xenopus tropicalis]	25.74	2	3	18	136	15.1056	5.47803	0.831864	11	22.3334	0.892805	11	25.3625	1.42265	11	40.6774	1.38418	11	43.2659
Unigene84007_B	1 369 minus strand tissue specific transplantation antigen P35B [Xenopus (Silurana) tropicalis]	56.1	5	5	15	123	13.7961	5.79541	0.988015	14	11.9611	1.07681	14	18.4102	1.11199	14	30.3808	1.15448	14	38.3397
Unigene26658_OR	2 160 alpha tubulin [Gillichthys mirabilis]	52.83	1	2	17	53	6.15199	7.98682	0.674591	10	10.3295	0.769461	10	11.1305	1.05602	10	10.5164	1.44218	10	25.95
Unigene101384_B	108 3746 minus strand PREDICTED: ATP-dependent RNA helicase A-like protein [Xenopus (Silurana) tropicalis]	12.53	12	12	17	1213	135.323	6.7417	0.956569	16	16.7061	1.03694	16	14.3413	1.06227	16	44.2547	0.986327	16	42.9286
Unigene100936_B 1 1503 heterogeneous nuclear ribonucleoprotein U-like 2 [Xenopus (Silurana) tropicalis] >gi	89273901 emb|CAJ83849.1| Novel protein containing SPRY domain and SAP domain [Xenopus tropicalis]	21.56	9	9	14	501	57.0936	8.03076	1.04662	14	31.1468	0.881817	14	26.6692	1.49499	14	26.1872	1.3169	14	35.0074
Unigene74830_OR 3 719 bleomycin hydrolase [Xenopus (Silurana) tropicalis] >gi	49250876 gb|AAH74683.1| bleomycin hydrolase [Xenopus (Silurana) tropicalis]	42.68	5	9	18	239	28.216	7.63525	1.03637	8	29.6131	0.941334	8	23.0436	0.839505	8	7.82904	1.031	8	24.556
Unigene98500_B 8 943 keratin [Xenopus (Silurana) tropicalis] >gi	49522805 gb|AAH74628.1| keratin [Xenopus (Silurana) tropicalis] >gi|89268718|emb|CAJ82375.1| novel protein similar to keratin 19 [Xenopus tropicalis]	15.06	5	5	20	312	35.2981	4.86865	1.07609	20	27.0653	0.988969	20	9.82366	1.47175	20	23.834	1.64227	20	42.202
Unigene101122_B 74 1894 minus strand WD repeat-containing protein 1 [Xenopus (Silurana) tropicalis] >gi	82235990 sp|Q6DIF4.1|WDR1_XENTR RecName: Full=WD repeat-containing protein 1; AltName: Full=Actin-interacting protein 1; Short=AIP1 >gi|49523180|gb|AAH75588.1| WD repeat domain 1 [Xenopus (Silurana) tropicalis]	17.3	7	8	18	607	66.2947	7.00537	1.00404	13	5.48699	1.07636	13	7.95549	1.23562	13	44.4402	1.26952	13	46.1277
Unigene98530_B	4 756 minus strand PREDICTED: protein-glutamine gamma-glutamyltransferase 2-like [Xenopus (Silurana) tropicalis]	30.28	3	6	14	251	27.7702	5.32568	0.916325	3	37.637	1.03612	3	7.54703	1.029	3	19.7356	0.893339	3	8.88134
Unigene101142_B	1 2061 PREDICTED: heparan sulfate proteoglycan 2 [Equus caballus]	16.59	8	8	15	687	74.64	5.75732	1.05148	15	20.368	0.970946	15	12.6306	1.1189	15	44.3203	1.23527	15	44.769
Unigene78085_OR	2 2797 PREDICTED: cytoplasmic dynein 1 heavy chain 1 isoform 2 [Xenopus (Silurana) tropicalis]	15.77	11	11	14	932	105.671	6.69775	0.966429	14	23.1073	0.953579	14	20.4932	0.900488	14	34.7233	1.01147	14	41.459
Unigene100963_B 52 1503 chaperonin containing TCP1, subunit 5 (epsilon) [Xenopus (Silurana) tropicalis] >gi	39850245 gb|AAH64254.1| chaperonin containing TCP1, subunit 5 (epsilon) [Xenopus (Silurana) tropicalis]	35.12	12	12	16	484	53.1186	5.71924	0.942825	16	19.3113	1.01684	16	21.1935	1.09453	16	52.5851	1.19775	16	54.1096
Unigene30486_B 2 157 minus strand MGC80314 protein [Xenopus laevis] >gi	49119156 gb|AAH72884.1| MGC80314 protein [Xenopus laevis]	65.38	3	3	14	52	5.81781	5.23682	1.04725	14	17.3513	1.08516	14	14.754	1.20706	14	55.5155	1.1086	14	58.347
Unigene19111_OR 4 3783 minus strand plexin-B2 [Rattus norvegicus] >gi	149017545 gb|EDL76549.1| plexin B2 [Rattus norvegicus]	14.68	13	13	17	1260	143.111	5.75732	1.05053	15	24.9411	1.02022	15	13.8693	1.20209	15	21.8838	1.20505	15	37.2164
Unigene149_B 2 211 ATP synthase subunit alpha, mitochondrial [Xenopus laevis] >gi	51258410 gb|AAH80064.1| LOC397732 protein [Xenopus laevis]	57.14	2	3	18	70	7.44977	4.28467	1.11861	12	17.6068	1.05329	12	10.5084	1.09127	12	29.9672	0.91198	12	52.0355
Unigene61937_OR	11 322 Unknown (protein for MGC:160189) [Xenopus laevis]	30.77	4	4	15	104	12.1692	8.42627	1.0507	15	17.7309	1.00752	15	9.20955	0.734836	15	32.4879	0.763961	15	18.1941
Unigene100499_B 227 874 RAB5A, member RAS oncogene family [Xenopus (Silurana) tropicalis] >gi	51703418 gb|AAH80959.1| RAB5A, member RAS oncogene family [Xenopus (Silurana) tropicalis] >gi|89267359|emb|CAJ83124.1| RAB5A, member RAS oncogene family [Xenopus tropicalis]	25.93	2	4	13	216	23.4638	8.1333	1.14478	7	46.5134	0.916901	7	18.0258	0.796915	7	27.3438	0.737836	7	22.6503
Unigene94715_B 1 603 chloride intracellular channel 1 [Xenopus laevis] >gi	76779689 gb|AAI06697.1| CLIC1 protein [Xenopus laevis]	51.74	7	7	13	201	22.8428	5.66846	1.12509	13	11.937	1.04514	13	12.0597	1.13444	13	61.3205	1.02915	13	45.6876
Unigene10019_OR	147 1016 PREDICTED: neuroblast differentiation-associated protein AHNAK-like [Ailuropoda melanoleuca]	26.21	4	6	14	290	30.9571	5.80811	0.992479	12	14.3051	1.03998	12	24.8535	1.60932	12	45.4778	1.05709	12	34.6578
Unigene101161_B 8 1561 aldehyde dehydrogenase 9 family, member A1 [Xenopus laevis] >gi	28279850 gb|AAH44080.1| MGC52697 protein [Xenopus laevis]	25.68	9	9	13	518	56.4417	7.7085	0.996761	13	14.1841	1.02356	13	22.3268	1.52264	13	31.2293	1.35989	13	32.9833
Unigene93411_B	1 570 minus strand Unknown (protein for MGC:196608) [Xenopus laevis]	30.53	5	7	20	190	21.8019	6.87354	1.10608	12	36.5984	0.987501	12	11.367	1.38849	12	34.0238	1.4489	12	28.7407
Unigene63161_B 1 234 minus strand phosphoglucomutase 1 [Xenopus laevis] >gi	27881782 gb|AAH43876.1| Pgm2-prov protein [Xenopus laevis]	47.44	3	4	17	78	8.75049	4.61475	0.995035	11	30.8093	0.91943	11	21.3611	1.05331	11	29.028	0.856481	11	42.7832
Unigene64310_OR 2 349 heterogeneous nuclear ribonucleoprotein D-like [Xenopus (Silurana) tropicalis] >gi	82234092 sp|Q640A2.1|HNRDL_XENTR RecName: Full=Heterogeneous nuclear ribonucleoprotein D-like; Short=hnRNP D-like; Short=hnRNP DL >gi|52139122|gb|AAH82729.1| heterogeneous nuclear ribonucleoprotein D-like [Xenopus (Silurana) tropicalis] >gi|89268223|emb|CAJ82429.1| heterogeneous nuclear ribonucleoprotein D-like [Xenopus tropicalis]	52.59	4	5	19	116	13.0679	8.07471	0.937949	11	16.0427	0.946712	11	20.8896	1.2636	11	49.5833	1.13391	11	43.5716
Unigene73044_OR	1 573 RNA-binding protein 4B [Rana catesbeiana]	42.93	9	9	18	191	22.2569	9.80322	1.05775	18	23.009	0.940109	18	18.4038	1.03278	18	48.5144	1.052	18	45.6716
Unigene100305_B	7 1107 minus strand PREDICTED: extended synaptotagmin-1-like [Xenopus (Silurana) tropicalis]	20.98	6	6	13	367	41.0383	6.56592	0.904451	13	7.2181	1.03652	13	15.4557	1.03781	13	15.4781	1.1285	13	11.3447
Unigene100705_B 3 1577 minus strand far upstream element (FUSE) binding protein 1 [Xenopus (Silurana) tropicalis] >gi	39794540 gb|AAH63902.1| far upstream element (FUSE) binding protein 1 [Xenopus (Silurana) tropicalis]	26.1	6	12	19	525	55.7136	8.47021	1.2757	7	24.4167	0.946923	7	25.8357	1.18195	7	96.3635	1.1503	7	131.609
Unigene101012_B 2 1696 proteasome (prosome, macropain) 26S subunit, non-ATPase, 1 [Xenopus laevis] >gi	66911149 gb|AAH97510.1| LOC446265 protein [Xenopus laevis]	18.76	7	7	13	565	62.2928	5.94775	0.974103	13	9.3133	0.987368	13	6.15005	0.826276	13	24.3229	0.800912	13	37.8347
Unigene77958_OR 1 1938 prolyl endopeptidase [Xenopus (Silurana) tropicalis] >gi	38649021 gb|AAH63222.1| prolyl endopeptidase [Xenopus (Silurana) tropicalis]	22.45	9	11	14	646	73.1872	6.27783	1.02064	11	15.3117	1.00596	11	10.3653	1.11597	11	22.6373	1.0912	11	32.4225
Unigene46694_B	1 189 alpha tubulin [Chionodraco rastrospinosus]	58.73	2	4	17	63	7.2547	8.20654	0.996563	13	15.7489	1.04045	13	15.4882	1.22963	13	23.9347	1.23389	13	12.663
Unigene96809_B	1 759 phosphoglycerate kinase 1 [Rana sylvatica]	36.36	8	8	16	253	27.3561	6.37939	0.989407	16	12.1246	0.998305	16	19.6887	1.04486	16	58.6582	1.05114	16	43.2017
Unigene74339_OR	25 645 PREDICTED: ras-related protein Rab-8A [Xenopus (Silurana) tropicalis]	31.88	3	7	16	207	23.6192	9.02686	0.992829	4	10.4339	1.09157	4	11.2593	1.50017	4	12.617	1.56939	4	13.0064
Unigene99262_B 2 1072 minus strand cathepsin C [Xenopus laevis] >gi	33417162 gb|AAH56109.1| Ctsc protein [Xenopus laevis]	21.29	3	5	18	357	39.9342	6.44287	1.12443	7	20.5139	1.04554	7	21.0712	0.872314	7	15.2578	0.897776	7	18.8693
Unigene71269_B	2 268 minus strand MGC81191 protein [Xenopus laevis]	82.02	5	6	17	89	10.7564	6.15088	1.09237	11	20.1307	1.03729	11	28.3895	1.11222	11	34.1955	1.06059	11	41.7987
Unigene76907_OR 137 1102 guanine nucleotide binding protein (G protein), beta polypeptide 4 [Xenopus (Silurana) tropicalis] >gi	89266700 emb|CAJ81983.1| guanine nucleotide binding protein (G protein), beta polypeptide 4 [Xenopus (Silurana) tropicalis]	29.19	3	7	16	322	35.5271	6.44287	1.01841	3	8.99267	1.01771	3	28.8298	1.07387	3	28.0191	1.04502	3	1.67401
Unigene94576_B 1 480 minus strand claudin 7 [Xenopus laevis] >gi	23867783 dbj|BAC21015.1| claudin7L1 [Xenopus laevis] >gi|28981301|gb|AAH48771.1| MGC53400 protein [Xenopus laevis]	17.5	2	2	13	160	16.7547	9.39307	0.95285	13	23.2905	0.867842	13	24.2044	1.53514	13	42.2772	1.43018	13	50.7174
Unigene94468_B 106 615 minus strand ARP1 actin-related protein 1 homolog A, centractin alpha [Xenopus laevis] >gi	281427344 ref|NP_001163973.1| ARP1 actin-related protein 1 homolog A, centractin alpha [Xenopus (Silurana) tropicalis] >gi|49671160|gb|AAH75201.1| Actr1a-prov protein [Xenopus laevis] >gi|163915671|gb|AAI57699.1| Unknown (protein for MGC:181524) [Xenopus (Silurana) tropicalis]	32.35	4	4	13	170	18.9826	5.79541	0.865333	13	19.4595	1.02253	13	21.6747	1.02859	13	36.5244	1.21619	13	39.3036
Unigene74815_OR 1 717 protein phosphatase 2, regulatory subunit A, alpha [Xenopus (Silurana) tropicalis] >gi	89271873 emb|CAJ81356.1| protein phosphatase 2 (formerly 2A), regulatory subunit A (PR 65), alpha isoform [Xenopus tropicalis]	41	4	7	13	239	26.7259	4.91943	1.01733	9	11.12	0.939048	9	24.4501	0.629169	9	30.095	0.693861	9	46.9345
Unigene13794_B	3 881 minus strand PREDICTED: lamin-L(II) [Xenopus (Silurana) tropicalis]	29.35	9	9	14	293	33.5227	5.94775	0.991829	14	12.8301	1.06198	14	19.1087	1.4588	14	17.533	1.33972	14	17.0693
Unigene74994_OR	9 515 caveolin-1 [Columba livia]	43.79	6	6	14	169	19.5553	7.00537	1.11369	14	16.9924	0.983544	14	16.8592	1.56343	14	23.3974	1.46958	14	22.5751
Unigene75450_OR	174 779 minus strand Ras-related protein Rab-7a [Salmo salar]	44.55	8	8	14	202	22.8694	6.62451	0.98385	14	16.8645	1.01524	14	29.9161	0.807102	14	30.606	0.864462	14	36.6203
Unigene35972_B	6 170 minus strand PREDICTED: similar to mucin [Gallus gallus]	49.09	2	2	14	55	6.3987	6.23975	0.973283	14	16.0802	0.954511	14	15.4967	0.420418	14	54.3595	0.369634	14	103.764
Unigene99067_B	65 643 minus strand Transforming protein RhoA precursor [Salmo salar]	43.01	2	6	16	193	21.8341	6.1001	0.867646	6	6.89546	0.885336	6	16.0212	0.992391	6	33.2783	1.18095	6	46.5816
Unigene14274_OR	85 1794 col18a1-prov protein [Xenopus (Silurana) tropicalis]	10	5	5	18	570	58.3111	4.71631	0.918475	15	27.8229	0.936681	15	17.9728	1.42259	15	55.4276	1.2873	15	40.4658
Unigene101127_B 77 1900 leukotriene A4 hydrolase [Xenopus laevis] >gi	47937461 gb|AAH72036.1| MGC78867 protein [Xenopus laevis]	23.03	12	12	15	608	68.9202	6.59521	0.94611	15	12.4188	0.980985	15	9.20302	0.885326	15	38.4437	0.867628	15	51.9461
Unigene59253_OR	2 295 minus strand Atp1a1a.1 protein [Xenopus laevis]	38.78	1	3	14	98	10.6053	4.70361	1.01604	9	33.6066	1.02263	9	26.5188	1.03404	9	16.0053	1.0067	9	20.6847
Unigene32939_B	1 162 minus strand heat shock protein 70-2 [Tetranychus cinnabarinus]	59.26	1	3	15	54	5.77996	5.10986	1.01015	10	24.9214	1.00192	10	13.5868	0.672867	10	9.70358	0.584556	10	27.3562
Unigene77134_OR 251 904 minus strand RAB3B, member RAS oncogene family [Xenopus (Silurana) tropicalis] >gi	134023761 gb|AAI35349.1| rab3b protein [Xenopus (Silurana) tropicalis]	31.65	2	6	14	218	24.8862	5.35107	0.941579	2	23.327	1.04151	2	10.8276	0.941723	2	8.42856	0.991551	2	6.2584
Unigene76356_OR 75 956 protein kinase C and casein kinase substrate in neurons protein 2 [Xenopus laevis] >gi	22256965 sp|Q9DDA9.1|PACN2_XENLA RecName: Full=Protein kinase C and casein kinase substrate in neurons protein 2; Short=x-PACSIN2 >gi|11558504|emb|CAC17814.1| PACSIN2 [Xenopus laevis] >gi|49255959|gb|AAH71076.1| Pacsin2 protein [Xenopus laevis]	30.27	5	9	14	294	34.4001	6.66846	0.971658	5	5.23167	1.02261	5	18.5815	0.926676	5	58.0428	0.781868	5	2.26402
Unigene100736_B	1 1518 minus strand LOC445827 protein [Xenopus laevis]	23.72	10	10	18	506	57.0437	6.06201	1.00591	16	22.6431	1.03145	16	11.3839	1.00633	16	34.2137	1.05041	16	47.7936
Unigene101353_B 107 2923 minus strand adaptor-related protein complex 2, alpha 2 subunit [Xenopus (Silurana) tropicalis] >gi	45709802 gb|AAH67918.1| adaptor-related protein complex 2, alpha 2 subunit [Xenopus (Silurana) tropicalis]	13.42	8	11	13	939	104.457	6.75635	0.964649	10	22.2269	0.977185	10	12.5137	1.05179	10	17.5688	1.0469	10	26.1338
Unigene61154_B 1 228 chloride intracellular channel 4 [Xenopus (Silurana) tropicalis] >gi	49903719 gb|AAH76899.1| chloride intracellular channel 4 [Xenopus (Silurana) tropicalis]	52.63	1	5	11	76	8.71364	7.18115	0.930716	4	15.3207	0.963189	4	7.53732	1.14527	4	8.59138	1.14414	4	11.6544
Unigene100658_B 119 1546 ATP citrate lyase [Xenopus laevis] >gi	54038148 gb|AAH84253.1| LOC495086 protein [Xenopus laevis]	19.96	9	9	19	476	52.337	6.66846	0.911589	15	13.5797	0.972179	15	22.7203	1.09941	15	26.3288	1.20174	15	33.9693
Unigene24240_B 98 703 minus strand spectrin, alpha, non-erythrocytic 1 (alpha-fodrin) [Xenopus (Silurana) tropicalis] >gi	117557972 gb|AAI27323.1| LOC100036647 protein [Xenopus (Silurana) tropicalis]	37.62	1	6	10	202	23.8912	5.07178	1.09046	1		1.04859	1		1.11379	1		1.23041	1
Unigene96741_B 44 757 minus strand B-cell receptor-associated protein 31 [Xenopus laevis] >gi	49898877 gb|AAH76645.1| Bcap31-prov protein [Xenopus laevis] >gi|83405587|gb|AAI10710.1| Bcap31 protein [Xenopus laevis]	36.97	8	8	19	238	27.1198	9.17334	0.955466	16	16.0236	0.957756	16	21.1316	0.818749	16	32.4571	0.943187	16	42.6875
Unigene89250_B	2 454 Atp1a1a.1 protein [Xenopus laevis]	40.4	5	7	15	151	16.6864	5.16064	0.908937	8	58.718	0.947709	8	40.9742	0.78292	8	51.4232	0.789769	8	47.7982
Unigene58302_B	3 212 PREDICTED: IgGFc-binding protein [Xenopus (Silurana) tropicalis]	45.71	2	2	16	70	7.30536	6.21436	0.910076	16	12.0545	0.886763	16	16.9637	0.529539	16	27.1851	0.479675	16	37.9379
Unigene100049_B	1 1266 PREDICTED: plectin-1, partial [Xenopus (Silurana) tropicalis]	26.78	1	8	12	422	46.5966	6.03662	0.818745	2	1.57995	1.00015	2	19.9091	0.754717	2	9.2166	0.831139	2	8.05931
Unigene77496_OR	1 1392 PREDICTED: laminin subunit alpha-2-like [Xenopus (Silurana) tropicalis]	13.58	3	6	14	464	51.1725	7.50342	1.15066	9	19.4893	1.08569	9	8.01885	1.14536	9	19.1864	1.2715	9	22.3478
Unigene6397_B	121 3552 minus strand PREDICTED: laminin subunit beta-1-like [Xenopus (Silurana) tropicalis]	12.59	9	10	18	1144	126.274	5.60498	0.963933	11	19.2562	1.01534	11	13.1754	1.43614	11	25.1497	1.25812	11	37.7659
Unigene17880_B 457 1482 minus strand guanine nucleotide binding protein (G protein), alpha 14 [Xenopus (Silurana) tropicalis] >gi	51703850 gb|AAH80940.1| guanine nucleotide binding protein (G protein), alpha 14 [Xenopus (Silurana) tropicalis] >gi|89272505|emb|CAJ83308.1| guanine nucleotide binding protein (G protein), alpha 14 [Xenopus (Silurana) tropicalis]	21.05	3	6	13	342	40.0134	6.07471	1.20162	8	26.3926	1.03593	8	12.6005	1.13447	8	36.4638	1.24289	8	38.4105
Unigene39729_OR	3 200 minus strand PREDICTED: ras-related protein Rab-1A-like [Pongo abelii]	57.58	1	4	15	66	7.6257	5.97314	0.8735	2	39.8538	0.92458	2	13.1948	1.40931	2	12.8778	1.65321	2	11.9523
Unigene68225_OR 1 417 guanine nucleotide binding protein (G protein), alpha inhibiting activity polypeptide 2 [Xenopus laevis] >gi	54647555 gb|AAH84923.1| Gnai3 protein [Xenopus laevis]	35.97	2	4	17	139	16.4632	6.18896	1.16435	8	14.1614	0.948995	8	13.0879	0.849788	8	33.8131	0.818988	8	39.3759
Unigene91823_B 12 515 minus strand MGC80637 protein [Xenopus laevis] >gi	49115274 gb|AAH73272.1| MGC80637 protein [Xenopus laevis]	54.17	8	8	14	168	17.9045	8.49951	1.00401	14	7.29378	0.978118	14	22.4402	1.28786	14	19.52	1.12134	14	28.2156
Unigene71164_OR 4 501 collagen, type III, alpha 1 (Ehlers-Danlos syndrome type IV, autosomal dominant) [Xenopus laevis] >gi	38173761 gb|AAH60753.1| MGC69046 protein [Xenopus laevis]	30.72	3	3	11	166	15.2643	9.86182	0.903379	11	20.0854	0.877532	11	34.2505	1.81746	11	71.5556	1.21087	11	31.462
Unigene76378_OR	2 751 minus strand Ctnnb1 protein [Xenopus laevis]	29.2	4	5	13	250	27.4374	4.84326	0.924283	10	16.9951	0.933322	10	19.706	1.26593	10	37.6701	1.1443	10	65.0779
Unigene43587_B	1 183 minus strand PREDICTED: estradiol 17 beta-dehydrogenase 5-like [Xenopus (Silurana) tropicalis]	36.07	2	2	13	61	6.87152	7.81104	0.920121	13	14.8164	0.967697	13	16.4373	1.05001	13	24.1538	1.15275	13	36.8534
Unigene91886_B 1 432 ATPase, H+ transporting, lysosomal 16kDa, V0 subunit c [Xenopus (Silurana) tropicalis] >gi	37589984 gb|AAH59745.1| ATPase, H+ transporting, V0 subunit C [Xenopus (Silurana) tropicalis]	12.5	1	1	17	144	14.527	9.5249	0.987088	16	15.7527	1.02614	16	30.0318	1.25926	16	63.8043	1.23088	16	16.7107
Unigene75365_OR	97 783 minus strand PREDICTED: serum deprivation-response protein-like [Xenopus (Silurana) tropicalis]	33.19	5	5	11	229	25.8397	4.86865	1.04077	11	14.9516	0.996172	11	18.9577	1.00515	11	47.1536	1.13272	11	50.7094
Unigene75082_OR	3 749 PREDICTED: similar to UDP-N-acetyl-alpha-D-galactosamine:polypeptide N-acetylgalactosaminyltransferase 7 (GalNAc-T7) [Taeniopygia guttata]	30.92	7	7	13	249	28.7769	6.34131	0.903381	13	15.4999	0.979891	13	18.6719	0.785817	13	21.7289	0.826565	13	21.6965
Unigene79713_B 2 325 ribophorin I [Xenopus (Silurana) tropicalis] >gi	40674542 gb|AAH64882.1| ribophorin I [Xenopus (Silurana) tropicalis] >gi|89272417|emb|CAJ82807.1| ribophorin I [Xenopus tropicalis]	30.56	2	2	9	108	12.5437	6.771	0.953091	9	14.2075	0.979843	9	8.31668	0.821933	9	6.35874	0.941661	9	9.97505
Unigene95924_B	251 697 Ras-related protein Rab-10 [Salmo salar]	42.28	6	7	14	149	17.1689	8.39697	1.04689	10	8.67967	1.05048	10	12.9602	1.25586	10	18.619	1.32477	10	18.2989
Unigene88762_B 1 444 minus strand bleomycin hydrolase [Xenopus (Silurana) tropicalis] >gi	49250876 gb|AAH74683.1| bleomycin hydrolase [Xenopus (Silurana) tropicalis]	55.41	3	7	14	148	16.9477	8.36768	0.839111	4	10.6204	0.91793	4	1.82732	0.934145	4	21.1374	1.16234	4	17.0737
Unigene77185_OR	15 1217 minus strand LOC398774 protein [Xenopus laevis]	26.43	9	9	14	401	44.3219	5.33838	0.970995	14	10.3768	1.02136	14	10.2173	1.15728	14	51.0016	0.59116	14	50.7719
Unigene100548_B 3 1277 minus strand aldehyde dehydrogenase 6 family, member A1 [Xenopus laevis] >gi	83318440 gb|AAI08616.1| MGC131189 protein [Xenopus laevis]	33.88	10	10	14	425	45.6794	7.40088	1.07439	14	9.3019	1.07186	14	5.72098	1.1961	14	36.825	1.08578	14	32.56
Unigene59900_OR	3 302 tubulin beta-6 chain [Bos taurus]	44	1	4	15	100	11.2187	6.50732	1.06096	1		1.01196	1		0.892083	1		0.865106	1
Unigene80997_B	2 259 annexin A5 [Rana catesbeiana]	53.49	5	5	17	86	9.757	7.07861	0.93053	17	11.6089	1.03728	17	20.3524	1.26399	17	47.7442	1.49527	17	54.4696
Unigene98343_B	1 921 PREDICTED: proteasome 26S ATPase subunit 2 [Oryctolagus cuniculus]	38.76	10	10	16	307	34.2017	5.41455	0.936252	15	17.5341	1.07331	15	17.9896	0.829821	15	44.0834	0.834026	15	39.9878
Unigene76986_OR 1 1131 minus strand chaperonin containing TCP1, subunit 8 (theta) [Xenopus laevis] >gi	27924345 gb|AAH45040.1| Cct8-prov protein [Xenopus laevis]	30.24	5	9	16	377	40.8087	5.08447	1.04379	8	16.79	0.995035	8	13.5714	0.787889	8	30.2095	0.834678	8	53.5488
Unigene87819_B	2 424 PREDICTED: lamin-L(II) [Xenopus (Silurana) tropicalis]	39.72	7	7	15	141	16.5114	5.52881	1.0183	14	12.2787	1.01661	15	12.1293	1.37214	15	31.9495	1.25101	15	29.2731
Unigene96765_B 27 701 minus strand phosphomannomutase 1 [Xenopus (Silurana) tropicalis] >gi	157423250 gb|AAI53362.1| LOC100127589 protein [Xenopus (Silurana) tropicalis]	40	9	9	15	225	26.034	5.22412	0.937039	15	12.7035	0.913269	15	12.1031	0.950551	15	16.1305	0.985424	15	33.9036
Unigene56829_OR	87 278 minus strand KH domain containing, RNA binding, signal transduction associated 1 [Xenopus (Silurana) tropicalis]	68.75	4	4	12	64	7.2846	5.16064	0.974726	10	20.6293	0.981707	10	13.9373	1.08588	10	18.5231	0.941522	10	32.934
Unigene76560_OR 2 1000 minus strand splicing factor proline/glutamine-rich [Xenopus (Silurana) tropicalis] >gi	183986326 gb|AAI66167.1| LOC100158518 protein [Xenopus (Silurana) tropicalis]	23.12	2	8	15	333	39.1285	5.85889	1.01799	3	0.14407	0.991961	3	12.1705	1.2107	3	23.8144	1.37684	3	15.2484
Unigene77651_OR 42 1454 carboxypeptidase, vitellogenic-like [Xenopus (Silurana) tropicalis] >gi	89273934 emb|CAJ81795.1| carboxypeptidase, vitellogenic-like [Xenopus tropicalis]	23.14	9	9	13	471	53.3206	5.87158	0.983841	13	11.0484	0.970392	13	25.4233	1.58551	13	40.1295	1.32675	13	17.8195
Unigene75467_OR	1 795 minus strand ap3d1 protein [Xenopus (Silurana) tropicalis]	27.17	4	4	9	265	29.9923	5.17334	0.961943	9	16.0452	0.992682	9	12.2891	0.763379	9	64.5344	0.720177	9	91.2758
Unigene99638_B 2 607 minus strand high-mobility group box 3 [Xenopus (Silurana) tropicalis] >gi	49522962 gb|AAH75290.1| MGC88931 protein [Xenopus (Silurana) tropicalis] >gi|89267024|emb|CAJ81774.1| high-mobility group box 3 [Xenopus tropicalis]	28.71	5	5	12	202	23.1034	7.69385	0.989738	12	20.3234	1.11386	12	23.9305	1.30092	12	52.6025	1.05859	12	52.9477
Unigene85910_B	1 393 filamin A, alpha [Xenopus (Silurana) tropicalis]	48.85	6	6	19	131	13.9944	9.59814	1.02109	14	16.5675	0.972505	14	15.4539	1.05827	14	39.7153	1.16088	14	50.0746
Unigene100682_B 2 1285 phosphoenolpyruvate carboxykinase 1, cytosolic [Xenopus (Silurana) tropicalis] >gi	127802581 gb|AAI24063.2| phosphoenolpyruvate carboxykinase 1, cytosolic [Xenopus (Silurana) tropicalis]	23.83	8	8	12	428	47.4108	6.75635	0.960154	12	21.853	0.999893	12	11.2693	1	12	27.1149	1.04356	12	28.334
Unigene97348_B	195 815 minus strand PREDICTED: LOW QUALITY PROTEIN: catenin alpha-1-like [Xenopus (Silurana) tropicalis]	42.51	7	7	11	207	22.9563	9.43701	1.10409	11	14.2542	0.969074	11	27.942	1.60132	11	47.9208	1.36192	11	42.6446
Unigene99289_B	143 1078 minus strand spectrin, beta, non-erythrocytic 1 isoform 1 variant [Homo sapiens]	35.26	4	10	15	312	36.4398	7.66455	1.14974	7	30.4146	1.10842	7	27.4949	1.25213	7	14.0067	1.47164	7	10.8126
Unigene75917_OR 3 869 aconitase 2, mitochondrial [Xenopus (Silurana) tropicalis] >gi	56970598 gb|AAH88528.1| aconitase 2, mitochondrial [Xenopus (Silurana) tropicalis] >gi|89271947|emb|CAJ81637.1| aconitase 2, mitochondrial [Xenopus tropicalis]	42.91	7	7	11	289	31.9651	6.23975	1.19868	11	22.5914	1.08576	11	9.77277	0.979986	11	38.973	0.99468	11	25.8472
Unigene94006_B 1 399 secretory carrier membrane protein 2 [Xenopus laevis] >gi	51258435 gb|AAH80082.1| MGC84173 protein [Xenopus laevis]	26.32	3	3	12	133	14.9496	9.74463	1.26553	12	39.0097	0.961893	12	17.0117	1.02226	12	34.2718	0.923274	12	45.7078
Unigene100896_B 53 1375 minus strand long-chain acyl-CoA dehydrogenase [Xenopus (Silurana) tropicalis] >gi	89273381 emb|CAJ81317.1| acyl-Coenzyme A dehydrogenase, long chain [Xenopus (Silurana) tropicalis]	22.22	8	8	14	441	49.0218	7.29834	1.0151	13	17.0693	0.970257	13	9.95414	1.1119	13	37.9581	1.10173	13	33.2656
Unigene71615_OR	1 516 protein phosphatase 1 zeta [Xenopus laevis]	44.19	2	6	11	172	20.0283	6.72705	0.871218	2	24.3831	0.959007	2	18.6936	1.34593	2	73.5805	1.25186	2	93.295
Unigene93944_B 2 592 minus strand spectrin beta 2 [Mus musculus] >gi	123222622 emb|CAM22716.1| spectrin beta 2 [Mus musculus]	45.18	5	6	11	197	22.8348	5.52881	1.0383	8	13.4025	0.921227	8	7.09222	0.883346	8	19.9553	0.981665	8	31.9911
Unigene100865_B 251 1504 keratin 13 [Xenopus laevis] >gi	62471533 gb|AAH93567.1| MGC84388 protein [Xenopus laevis]	18.42	5	6	16	418	46.4766	5.51611	0.957159	14	8.24724	0.944492	14	16.7137	1.0527	14	32.1076	1.07727	14	19.4173
Unigene100449_B 121 1413 Rho GTPase activating protein 1 [Xenopus laevis] >gi	49899032 gb|AAH76733.1| Arhgap1-prov protein [Xenopus laevis]	21.81	8	8	12	431	50.09	6.62451	1.00751	12	15.9812	1.02291	12	6.06337	0.942869	12	28.905	1.05413	12	36.616
Unigene70001_OR	4 462 minus strand PREDICTED: LOW QUALITY PROTEIN: myosin-9-like [Xenopus (Silurana) tropicalis]	47.06	2	7	14	153	17.9855	4.90674	1.03282	5	14.2503	1.10817	5	9.89609	0.765362	5	50.2666	0.919104	5	75.9908
Unigene32523_B	3 161 fructose-bisphosphate aldolase C [Cephaloscyllium umbratile]	56.6	1	1	11	53	5.67604	9.14404	1.0045	11	14.7578	1.06606	11	6.65149	0.631725	11	16.4495	0.557371	11	13.6889
Unigene61184_OR	1 312 minus strand PREDICTED: ras GTPase-activating-like protein IQGAP2 [Xenopus (Silurana) tropicalis]	76.92	5	6	14	104	11.9191	5.89697	1.0119	10	25.9798	1.04014	10	10.2336	1.21002	10	47.8452	1.13312	10	36.8809
Unigene90205_B	1 474 minus strand PREDICTED: basement membrane-specific heparan sulfate proteoglycan core protein-like [Xenopus (Silurana) tropicalis]	32.28	4	4	11	158	17.4827	7.69385	1.03079	11	9.23547	0.941289	11	16.4684	1.54223	11	45.9081	1.47118	11	46.6522
Unigene99476_B	24 665 LOC100036669 protein [Xenopus (Silurana) tropicalis]	24.77	4	4	11	214	23.9145	6.26514	0.945873	11	11.2866	0.962683	11	12.8561	0.757063	11	21.403	0.754677	11	22.0719
Unigene78065_OR 123 2471 heterogeneous nuclear ribonucleoprotein U (scaffold attachment factor A) [Xenopus (Silurana) tropicalis] >gi	89273407 emb|CAJ83323.1| heterogeneous nuclear ribonucleoprotein U (scaffold attachment factor A) [Xenopus tropicalis]	16.09	9	9	15	783	85.8795	5.2876	1.0716	12	31.6731	1.08046	12	28.8624	1.09456	12	38.8572	0.938935	12	34.3076
Unigene76431_OR 1 975 minus strand T-complex protein 1 subunit gamma [Xenopus laevis] >gi	117949833 sp|P50143.2|TCPG_XENLA RecName: Full=T-complex protein 1 subunit gamma; Short=TCP-1-gamma; AltName: Full=CCT-gamma >gi|793886|emb|CAA59350.1| Cctg [Xenopus laevis] >gi|29477224|gb|AAH48365.1| Cct3-prov protein [Xenopus laevis]	40	10	10	16	325	36.5722	6.58057	1.02911	16	18.4959	0.969762	16	11.1065	0.949159	16	21.5752	1.00387	16	31.138
Unigene71675_B 4 267 collagen, type III, alpha 1 (Ehlers-Danlos syndrome type IV, autosomal dominant) [Xenopus laevis] >gi	38173761 gb|AAH60753.1| MGC69046 protein [Xenopus laevis]	27.27	1	2	18	88	7.79075	4.89404
Unigene72121_OR	3 539 minus strand fibroblast alpha actinin [Gallus gallus]	43.02	0	7	11	179	20.8306	6.43018
Unigene45734_B	1 189 minus strand Indolethylamine N-methyltransferase [Rana catesbeiana]	50.79	2	2	10	63	6.96976	8.6167	1.01052	10	16.2121	0.991947	10	22.6597	0.980586	10	45.5508	0.995879	10	35.8939
Unigene100150_B	22 1239 PREDICTED: cordon-bleu protein-like 1-like [Xenopus (Silurana) tropicalis]	24.38	7	7	12	406	44.9033	6.771	1.06769	12	44.3875	0.976709	12	22.2063	0.990478	12	22.75	0.929623	12	40.2131
Unigene98504_B 3 944 minus strand isocitrate dehydrogenase 2 (NADP+), mitochondrial [Xenopus laevis] >gi	32450377 gb|AAH54241.1| MGC64442 protein [Xenopus laevis]	31.21	7	11	15	314	35.4849	7.7085	0.990977	8	14.1491	0.987732	8	11.1649	1.1566	8	36.1361	1.27109	8	47.9215
Unigene101250_B	80 2005 minus strand LOC446948 protein [Xenopus laevis]	11.84	7	7	16	642	71.6729	6.07471	1.1662	15	38.0561	1.05646	15	11.4835	1.18098	15	36.6218	0.8222	15	53.4192
Unigene77711_OR 1 1587 proteasome (prosome, macropain) 26S subunit, non-ATPase, 2 [Xenopus (Silurana) tropicalis] >gi	59808953 gb|AAH90101.1| proteasome (prosome, macropain) 26S subunit, non-ATPase, 2 [Xenopus (Silurana) tropicalis]	16.82	7	7	14	529	59.2214	4.81787	0.963489	14	10.9624	1.08284	14	10.2833	1.17	14	13.8134	1.17023	14	20.093
Unigene101095_B 13 1980 minus strand catenin delta-1 [Xenopus laevis] >gi	82133619 sp|Q8AXM9.1|CTND1_XENLA RecName: Full=Catenin delta-1; AltName: Full=p120 catenin; Short=p120(ctn); AltName: Full=Xp120(ctn) >gi|27447667|gb|AAO13694.1|AF150744_1 p120 isoform 1 [Xenopus laevis] >gi|213623208|gb|AAI69434.1| P120 catenin [Xenopus laevis]	19.82	11	11	15	656	72.1254	7.81104	0.959753	14	27.269	0.929579	14	12.8247	1.04002	14	37.1774	1.00893	14	50.4038
Unigene97799_B	3 782 minus strand PREDICTED: LOW QUALITY PROTEIN: neuroblast differentiation-associated protein AHNAK [Xenopus (Silurana) tropicalis]	40	10	10	15	260	27.1281	6.30322	1.09127	14	24.9969	1.01663	14	27.8533	1.22744	14	26.1827	1.12007	14	20.1665
Unigene69590_OR	5 415 minus strand PREDICTED: histone cluster 2, H3c2-like [Rattus norvegicus]	23.36	4	4	21	137	15.4495	11.2681	1.02445	17	27.6001	0.873006	17	37.9771	1.53088	17	75.7384	1.19501	17	109.912
Unigene65458_OR	2 325 MGC52568 protein [Xenopus laevis]	75.93	7	7	12	108	12.1041	4.65283	0.864395	12	15.2586	0.905944	12	16.531	1.00912	12	33.4926	0.988946	12	32.6662
Unigene90884_B 2 199 enolase 3 [Xenopus laevis] >gi	28277353 gb|AAH45082.1| Eno3-prov protein [Xenopus laevis]	33.33	1	1	10	66	7.33476	8.96826	1.00861	10	21.8279	0.977636	10	10.1738	0.748331	10	39.5883	0.812602	10	27.1604
Unigene76479_OR	3 983 Pl10-related protein [Rana lessonae]	33.94	8	9	12	327	37.0181	6.7417	0.92623	11	16.788	0.978822	11	16.1595	0.860595	11	31.9793	1.04127	11	32.9611
Unigene98544_B 1 597 ARP1 actin-related protein 1 homolog A, centractin alpha [Xenopus laevis] >gi	281427344 ref|NP_001163973.1| ARP1 actin-related protein 1 homolog A, centractin alpha [Xenopus (Silurana) tropicalis] >gi|49671160|gb|AAH75201.1| Actr1a-prov protein [Xenopus laevis] >gi|163915671|gb|AAI57699.1| Unknown (protein for MGC:181524) [Xenopus (Silurana) tropicalis]	29.65	4	4	14	199	22.879	8.36768	0.936157	13	16.733	0.917221	13	9.76378	0.792837	13	35.1362	0.847189	13	43.6966
Unigene75810_OR	47 709 Ubiquitin carboxyl-terminal hydrolase isozyme L1 [Rana catesbeiana]	40.72	6	6	14	221	24.4767	5.52881	1.1177	10	10.8543	0.948316	10	7.8981	1.18189	10	14.6127	1.09367	10	24.0645
Unigene101217_B 224 2233 minus strand adaptor-related protein complex 1, beta 1 subunit [Xenopus (Silurana) tropicalis] >gi	183986160 gb|AAI66197.1| LOC100158536 protein [Xenopus (Silurana) tropicalis]	13.73	3	6	9	670	74.3039	5.07178	0.923526	6	22.7302	0.983262	6	23.7537	0.957009	6	5.63366	0.986221	6	18.9974
Unigene97081_B 116 787 minus strand glycerol-3-phosphate dehydrogenase 1 (soluble) [Xenopus laevis] >gi	50418020 gb|AAH77965.1| Gpd1 protein [Xenopus laevis] >gi|111185521|gb|AAH43631.2| Gpd1 protein [Xenopus laevis]	40.63	6	8	13	224	23.9695	5.64307	0.973259	8	16.3208	1.0219	8	24.8719	1.21192	8	40.1574	1.1748	8	39.4791
Unigene99918_B 1 1218 tektin 3 [Xenopus laevis] >gi	33417108 gb|AAH56029.1| MGC68964 protein [Xenopus laevis]	16.01	3	5	12	406	46.9078	7.00537	0.863028	4	5.93689	0.918097	4	6.35091	1.40435	4	29.9593	1.55499	4	17.5515
Unigene34823_B	1 168 minus strand MUC2; mucin 2, oligomeric mucus/gel-forming; K10955 intestinal mucin-2	82.14	3	3	12	56	6.52803	7.60596	0.958117	11	10.4634	1.03458	11	15.249	0.243164	11	79.0965	0.198869	11	132.921
Unigene19057_OR 2 2167 elongation factor Tu GTP binding domain containing 2 [Xenopus (Silurana) tropicalis] >gi	60618366 gb|AAH90572.1| eftud2 protein [Xenopus (Silurana) tropicalis] >gi|159155738|gb|AAI54880.1| eftud2 protein [Xenopus (Silurana) tropicalis]	16.2	5	8	14	722	80.9277	5.79541	0.954636	9	26.803	0.876879	9	21.9647	0.964933	9	23.2187	0.863967	9	48.7683
Unigene11552_OR	202 1035 minus strand flotillin 2 [Xenopus (Silurana) tropicalis]	41.01	6	10	12	278	30.7545	5.35107	1.07047	8	24.3197	0.987433	8	13.7221	1.19301	8	24.2288	1.13972	8	35.0338
Unigene60054_B	2 223 minus strand annexin A1 [Rana catesbeiana]	37.84	1	4	16	74	8.36764	9.71533	0.849521	2	9.49473	0.746322	2	27.6174	0.890035	2	0.377397	1.12832	2	41.9423
Unigene23678_B 122 1411 minus strand protein kinase C and casein kinase substrate in neurons 3 [Xenopus laevis] >gi	49522133 gb|AAH75184.1| MGC82145 protein [Xenopus laevis]	22.79	9	9	13	430	49.5523	5.75732	1.02057	11	8.8052	1.0192	11	17.6452	2.045	11	56.6723	1.84998	11	25.8378
Unigene37043_B 3 155 MGC84072 protein [Xenopus laevis] >gi	51703543 gb|AAH81140.1| MGC84072 protein [Xenopus laevis]	68.63	3	3	10	51	5.55765	4.71631	0.917875	10	18.4094	0.950488	10	23.9654	1.9184	10	33.765	2.06426	10	41.8792
Unigene101009_B	2 1849 minus strand LOC100145182 protein [Xenopus (Silurana) tropicalis]	17.05	9	9	14	616	72.0163	6.97607	0.8913	13	20.3162	0.975719	13	21.7373	1.00331	13	51.8543	1.02769	13	42.9522
Unigene15359_B 81 785 drebrin-like [Xenopus (Silurana) tropicalis] >gi	195539992 gb|AAI68040.1| Unknown (protein for MGC:185328) [Xenopus (Silurana) tropicalis]	19.15	3	3	12	235	26.2141	6.94678	0.940475	10	14.0444	0.989013	10	17.0206	1.30055	10	49.6361	1.28991	10	60.5946
Unigene54652_OR 3 221 minus strand heterogeneous nuclear ribonucleoprotein K [Xenopus (Silurana) tropicalis] >gi	39794355 gb|AAH64170.1| heterogeneous nuclear ribonucleoprotein K [Xenopus (Silurana) tropicalis]	83.56	5	5	12	73	8.08918	5.33838	0.983813	12	17.8984	0.987087	12	25.8525	1.24752	12	29.1848	1.33893	12	33.89
Unigene97667_B 1 843 minus strand nucleosome assembly protein 1-like 4 [Xenopus (Silurana) tropicalis] >gi	114108009 gb|AAI22975.1| nucleosome assembly protein 1-like 4 [Xenopus (Silurana) tropicalis]	25.62	5	5	10	281	32.2482	6.0874	0.968835	10	20.9753	1.04634	10	18.6158	0.789408	10	31.4162	0.860451	10	38.9342
Unigene1011_B	13 654 PREDICTED: collagen alpha-2(IV) chain-like [Xenopus (Silurana) tropicalis]	35.51	5	5	11	214	22.1607	6.52197	1.00792	11	16.3907	1.05778	11	15.0836	1.2796	11	57.7411	1.34957	11	38.0139
Unigene100693_B 95 1228 proteasome (prosome, macropain) 26S subunit, non-ATPase, 13 [Xenopus (Silurana) tropicalis] >gi	49250472 gb|AAH74506.1| proteasome (prosome, macropain) 26S subunit, non-ATPase, 13 [Xenopus (Silurana) tropicalis]	30.69	10	10	14	378	42.9963	5.80811	1.13104	13	7.52121	1.09012	13	17.9723	1.16132	13	31.9271	1.08555	13	46.1763
Unigene69378_B	3 257 minus strand PREDICTED: ras-related protein Rab-14-like [Pongo abelii]	50.59	4	4	12	85	9.65386	6.02393	1.08182	12	16.2978	0.957363	12	16.1761	1.02187	12	31.2063	0.984687	12	35.1466
Unigene68753_OR	3 431 minus strand PREDICTED: laminin subunit beta-2-like [Xenopus (Silurana) tropicalis]	32.87	4	4	15	143	16.2253	8.30908	1.03048	12	13.2133	0.951598	12	11.8912	1.06774	12	70.4107	1.27825	12	66.9366
Unigene101021_B 2 1858 minus strand hexokinase 1 [Xenopus (Silurana) tropicalis] >gi	134025567 gb|AAI35850.1| hk1 protein [Xenopus (Silurana) tropicalis]	20.84	11	11	13	619	69.5358	7.1665	0.9549	13	30.7322	1.02239	13	20.5286	1.1489	13	66.4025	1.00059	13	35.5433
Unigene16565_OR 525 1157 MGC97619 protein [Xenopus (Silurana) tropicalis] >gi	62857493 ref|NP_001015976.1| sperm associated antigen 6 [Xenopus (Silurana) tropicalis] >gi|59807583|gb|AAH90097.1| MGC97619 protein [Xenopus (Silurana) tropicalis] >gi|89271952|emb|CAJ82449.1| sperm associated antigen 6 [Xenopus (Silurana) tropicalis] >gi|213624569|gb|AAI71279.1| sperm associated antigen 6 [Xenopus (Silurana) tropicalis] >gi|213625747|gb|AAI71251.1| sperm associated antigen 6 [X…	45.5	8	8	13	211	23.1261	7.18115	1.21092	11	18.2948	1.00662	11	29.1391	1.26251	11	53.3995	1.16905	11	59.379
Unigene78039_OR	281 1858 minus strand PREDICTED: similar to UDP-GalNAc-transferase 12 [Monodelphis domestica]	19.2	6	8	11	526	61.2096	6.49365	1.12038	9	17.0012	1.09042	9	10.0023	0.739565	9	21.9549	0.70932	9	42.5288
Unigene29074_OR 3 167 minus strand heat shock protein 90kDa beta (Grp94), member 1 [Xenopus (Silurana) tropicalis] >gi	89272475 emb|CAJ82870.1| tumor rejection antigen (gp96) 1 [Xenopus tropicalis] >gi|111305509|gb|AAI21251.1| heat shock protein 90kDa beta (Grp94), member 1 [Xenopus (Silurana) tropicalis]	69.09	4	4	17	55	6.3633	4.95752	0.928247	13	9.81462	1.01409	13	18.7304	0.792134	13	20.5963	0.888452	13	20.1165
Unigene99825_B	91 1197 PREDICTED: dihydrolipoyl dehydrogenase, mitochondrial-like [Xenopus (Silurana) tropicalis]	25.75	6	7	12	369	38.7935	8.47021	0.996778	9	15.4616	0.981977	9	1.25734	1.12845	9	60.0173	1.12964	9	65.0303
Unigene100500_B 73 1254 cystathionase (cystathionine gamma-lyase) [Xenopus (Silurana) tropicalis] >gi	89272027 emb|CAJ82975.1| cystathionase (cystathionine gamma-lyase) [Xenopus tropicalis]	21.57	7	7	14	394	43.343	6.68311	1.17118	12	17.3434	1.07501	12	14.7851	0.974704	12	55.3519	1.06665	12	24.8091
Unigene98686_B 1 822 minus strand chaperonin containing TCP1, subunit 2 (beta) [Xenopus (Silurana) tropicalis] >gi	49522488 gb|AAH75536.1| chaperonin containing TCP1, subunit 2 (beta) [Xenopus (Silurana) tropicalis] >gi|89271262|emb|CAJ83176.1| chaperonin containing TCP1, subunit 2 (beta) [Xenopus tropicalis]	28.47	5	5	10	274	29.7993	5.66846	0.731773	10	25.7784	0.881118	10	12.1519	0.616261	10	85.0539	0.607457	10	96.9569
Unigene24590_OR	1 156 beta tubulin 2b [Mesocricetus auratus]	36.54	1	2	16	52	6.21287	4.58936	1.19159	3	19.3731	0.984691	3	31.3785	1.0044	3	29.9857	1.31785	3	1.40692
Unigene76899_OR 4 864 hydroxysteroid (17-beta) dehydrogenase 13 [Xenopus (Silurana) tropicalis] >gi	56611166 gb|AAH87812.1| hydroxysteroid (17-beta) dehydrogenase 13 [Xenopus (Silurana) tropicalis]	36.59	10	10	13	287	31.8167	8.73389	0.847851	13	15.5507	1.00663	13	16.6919	0.951414	13	41.6845	0.879799	13	48.1472
Unigene53775_OR	2 259 minus strand PREDICTED: LOW QUALITY PROTEIN: myosin-9-like [Xenopus (Silurana) tropicalis]	47.67	3	4	10	86	10.1073	8.41162	1.11924	9	11.5058	1.10703	9	15.5827	1.00017	9	18.2273	1.18999	9	17.7228
Unigene98605_B 82 960 phosphogluconate dehydrogenase [Xenopus laevis] >gi	37747616 gb|AAH59958.1| Pgd protein [Xenopus laevis]	31.74	7	7	13	293	31.8631	5.5415	1.08268	12	21.2449	0.94115	12	10.8556	1.01044	12	32.2433	0.983949	12	43.9837
Unigene77722_OR 1 1329 ATPase, H+ transporting, lysosomal 56/58kDa, V1 subunit B2 [Xenopus laevis] >gi	28436920 gb|AAH46738.1| Vha55 protein [Xenopus laevis]	28.44	8	8	11	443	49.2389	5.24951	0.901889	11	26.6709	0.958485	11	20.047	0.884053	11	15.8163	0.83407	11	11.8755
Unigene60454_OR 1 306 minus strand RecName: Full=Collagen alpha-2(I) chain; AltName: Full=Alpha-2 type I collagen; Flags: Precursor >gi	2443342 dbj|BAA22380.1| alpha 2 type I collagen [Rana catesbeiana]	47.06	2	2	11	102	8.93941	5.90967	0.895371	11	15.3319	0.87592	11	31.0951	0.93424	11	40.1735	0.699006	11	71.0076
Unigene70204_OR	90 446 PREDICTED: pulmonary surfactant-associated protein D-like [Xenopus (Silurana) tropicalis]	45.38	5	5	12	119	13.0984	5.2749	0.832561	12	28.7258	1.04201	12	8.71938	1.36663	12	22.1645	0.839914	12	46.3494
Unigene92422_B	40 534 minus strand PREDICTED: LOW QUALITY PROTEIN: collagen alpha-3(VI) chain-like [Xenopus (Silurana) tropicalis]	42.42	5	5	9	165	17.8773	5.12256	0.98321	8	10.7432	1.0603	8	11.5365	1.68108	8	70.139	1.42813	8	42.9562
Unigene48265_OR 1 228 minus strand protein disulfide isomerase A6 [Xenopus (Silurana) tropicalis] >gi	51513257 gb|AAH80483.1| protein disulfide isomerase family A, member 6 [Xenopus (Silurana) tropicalis]	80.26	4	4	11	76	8.3932	4.41162	0.97668	11	17.0763	1.19067	11	15.7843	0.771692	11	22.0858	0.645317	11	23.8922
Unigene36635_B	1 156 PREDICTED: histone H3.2-like, partial [Xenopus (Silurana) tropicalis]	46.15	1	3	15	52	5.69312	10.3599	0.869406	5	6.42459	0.701516	5	12.7371	1.12096	5	23.6557	1.25197	5	1.55411
Unigene97542_B	2 832 minus strand PREDICTED: LOW QUALITY PROTEIN: lysosomal alpha-glucosidase-like [Xenopus (Silurana) tropicalis]	44.4	8	8	13	277	31.346	5.85889	1.00222	11	22.8432	0.965813	11	24.7418	0.933689	11	35.5303	0.994135	11	64.7662
Unigene64560_B	3 239 minus strand annexin A5 [Rana catesbeiana]	48.1	4	4	11	79	8.82942	5.41455	1.06946	11	23.4168	0.990535	11	41.746	1.39208	11	22.3473	1.4296	11	59.0499
Unigene76678_OR	39 1037 PREDICTED: similar to P26s4 isoform 2 [Pan troglodytes]	24.92	3	6	11	333	36.9342	6.06201	1.09303	4	2.24557	1.01422	4	6.53624	0.998036	4	34.0186	0.911694	4	29.3417
Unigene76079_OR	9 773 Proteasome subunit alpha type-3 [Rana catesbeiana]	21.57	5	5	13	255	28.3649	5.04639	1.0564	12	17.0169	1.11466	12	13.9065	0.910984	12	26.6529	0.961817	12	36.4701
Unigene47846_B 3 188 malate dehydrogenase 2, NAD (mitochondrial) [Xenopus laevis] >gi	50882324 gb|AAT85637.1| mitochondrial malate dehydrogenase 2a [Xenopus laevis] >gi|60393095|gb|AAX19495.1| mitochondrial malate dehydrogenase 2a [Xenopus laevis] >gi|76780392|gb|AAI06696.1| Mdh2a protein [Xenopus laevis]	70.97	3	4	14	62	6.66563	7.25439	0.996534	9	20.4267	0.958075	9	15.3647	1.08717	9	13.7566	1.11684	9	27.6786
Unigene43192_OR 3 197 minus strand prosaposin (variant Gaucher disease and variant metachromatic leukodystrophy) [Xenopus laevis] >gi	51895932 gb|AAH80997.1| MGC80725 protein [Xenopus laevis]	30.77	2	2	13	65	7.39373	4.58936	0.8122	13	13.8258	0.933908	13	16.3204	1.40181	13	43.4889	1.24293	13	27.2022
Unigene97688_B	1 846 PREDICTED: cytoplasmic dynein 1 heavy chain 1 isoform 2 [Xenopus (Silurana) tropicalis]	23.4	6	6	12	282	32.8073	5.61768	0.889711	12	10.6894	1.02137	12	15.7487	1.02462	12	22.1821	1.07642	12	26.3126
Unigene50883_B 3 200 GDP-mannose 4,6-dehydratase [Xenopus laevis] >gi	27503412 gb|AAH42270.1| Gmds-prov protein [Xenopus laevis] >gi|84105498|gb|AAI11473.1| Gmds protein [Xenopus laevis]	51.52	2	2	11	66	7.4288	8.80713	1.03329	10	15.4046	1.02579	10	11.931	1.00875	10	7.83496	1.12374	10	17.5672
Unigene99511_B	3 923 LOC398716 protein [Xenopus laevis]	25.73	8	8	11	307	35.5028	6.25244	1.01023	11	9.46556	0.995216	11	16.583	1.03711	11	50.8714	0.964528	11	41.6658
Unigene21738_OR 3 149 phosphoglucomutase 1 [Xenopus laevis] >gi	27881782 gb|AAH43876.1| Pgm2-prov protein [Xenopus laevis]	44.9	1	2	13	49	5.49189	8.19189	1.08435	7	26.1376	0.979448	7	23.1245	1.05468	7	21.3409	0.812602	7	86.1062
Unigene64394_OR	4 339 PREDICTED: IgGFc-binding protein [Xenopus (Silurana) tropicalis]	35.71	3	3	11	112	12.1582	6.13818	1.1624	11	14.9866	1.0863	11	15.4926	0.746348	11	36.9985	0.791324	11	38.6907
Unigene79697_B	1 324 PREDICTED: Ras-related protein Rab-11A [Taeniopygia guttata]	43.52	3	4	12	108	12.1903	6.80029	1.09921	11	16.4451	1.01722	11	21.9128	0.736486	11	47.3532	0.759305	11	33.0145
Unigene77937_OR 231 1925 MGC84135 protein [Xenopus laevis] >gi	49256257 gb|AAH74313.1| MGC84135 protein [Xenopus laevis]	17.52	7	7	13	565	62.6376	6.55127	0.931797	12	20.5347	1.01405	12	6.75322	1.174	12	15.7746	1.26817	12	18.5797
Unigene77885_B	65 310 minus strand thioredoxin [Bombina orientalis]	64.63	4	4	11	82	9.04842	4.88135	1.0412	11	18.7677	1.03673	11	24.4963	1.28834	11	17.5698	1.37501	11	31.8119
Unigene98225_B	91 906 minus strand Ssb-b protein [Xenopus laevis]	34.93	8	8	14	272	31.6531	5.70654	0.984557	14	9.84083	0.977526	14	14.079	1.18669	14	61.5504	1.0361	14	51.35
Unigene76485_OR	100 984 minus strand Uba1a protein [Xenopus laevis]	37.29	9	9	12	295	32.1831	5.2749	0.91137	12	13.6978	0.969142	12	15.6941	0.988712	12	36.6522	0.980857	12	39.2552
Unigene100831_B	3 1556 plastin-3 [Gallus gallus]	27.99	2	11	13	518	58.0598	5.93506	1.06258	2	8.13916	1.01805	2	6.94688	1.36432	2	8.66008	1.15524	2	18.8248
Unigene98411_B 87 902 prohibitin [Xenopus (Silurana) tropicalis] >gi	38174098 gb|AAH61380.1| prohibitin [Xenopus (Silurana) tropicalis] >gi|89272030|emb|CAJ83243.1| prohibitin [Xenopus tropicalis] >gi|89272810|emb|CAJ82042.1| prohibitin [Xenopus tropicalis]	35.29	9	9	15	272	30.0249	5.77002	1.02844	14	26.2454	1.07313	14	15.1281	1.35573	14	49.1831	1.25002	14	45.3183
Unigene27604_OR 2 163 selenium-binding protein 1-A [Xenopus laevis] >gi	82177910 sp|Q52KZ7.1|SBP1A_XENLA RecName: Full=Selenium-binding protein 1-A >gi|62740105|gb|AAH94129.1| MGC115145 protein [Xenopus laevis]	44.44	2	2	13	54	6.17714	7.23975	0.831336	13	14.0194	0.939186	13	15.9614	1.3575	13	52.4518	1.4233	13	31.9146
Unigene74597_OR 22 699 H2A histone family, member Y [Xenopus (Silurana) tropicalis] >gi	58403354 gb|AAH89240.1| h2afy protein [Xenopus (Silurana) tropicalis]	28.32	4	5	11	226	23.7772	10.2427	1.00215	10	17.8707	1.03916	10	15.5432	0.991869	10	33.2738	0.938338	10	31.9523
Unigene77748_OR 3 1622 PREDICTED: 5'-3' exoribonuclease 2 [Xenopus (Silurana) tropicalis] >gi	89271859 emb|CAJ82319.1| 5'-3' exoribonuclease 2 [Xenopus tropicalis]	16.3	5	8	13	540	62.408	5.90967	0.945407	8	15.0584	0.913196	8	14.4624	0.913144	8	22.4387	0.901541	8	33.4643
Unigene72736_OR 1 567 minus strand zinc finger protein 326 [Xenopus (Silurana) tropicalis] >gi	213624144 gb|AAI70704.1| zinc finger protein 326 [Xenopus (Silurana) tropicalis] >gi|213626079|gb|AAI70732.1| zinc finger protein 326 [Xenopus (Silurana) tropicalis]	51.32	5	5	12	189	21.4177	8.30908	0.92514	10	12.1048	0.978242	10	13.965	1.19554	10	38.5323	1.15349	10	40.9402
Unigene71501_OR 3 419 cell division cycle 42 isoform 1 [Danio rerio] >gi	35505427 gb|AAH57415.1| Cell division cycle 42 [Danio rerio] >gi|209152793|gb|ACI33130.1| Cell division control protein 42 homolog precursor [Salmo salar]	35.25	2	4	13	139	15.6573	7.76709	0.926115	8	14.6241	1.00705	8	17.1254	1.00757	8	71.2062	1.1221	8	93.1306
Unigene98900_B 5 1006 eukaryotic translation initiation factor 4A1 [Xenopus laevis] >gi	46329822 gb|AAH68800.1| LOC443739 protein [Xenopus laevis] >gi|76780122|gb|AAI06280.1| LOC443739 protein [Xenopus laevis]	28.44	7	8	13	334	37.7993	5.41455	1.02914	10	16.9633	1.06269	10	32.4538	0.911459	10	34.8691	1.0305	10	38.58
Unigene100595_B	2 1510 PREDICTED: collagen alpha-2(IV) chain-like [Xenopus (Silurana) tropicalis]	18.09	7	7	13	503	48.799	9.42236	1.10884	13	26.4171	0.940691	13	4.66626	1.09034	13	44.7739	0.927621	13	54.9813
Unigene98134_B	82 801 minus strand Proteasome subunit beta type-1-A [Rana catesbeiana]	32.08	5	5	11	240	26.7573	7.43018	0.939612	11	20.1803	1.01239	11	19.1974	0.892959	11	18.5148	0.885962	11	20.0586
Unigene99399_B 9 1055 minus strand septin-2 [Gallus gallus] >gi	82197907 sp|Q5ZMH1.1|SEPT2_CHICK RecName: Full=Septin-2	25.79	3	6	10	349	40.2007	6.40479	1.05661	5	8.42998	0.948245	5	4.913	1.21623	5	17.554	1.16293	5	30.8489
Unigene72509_OR	2 550 minus strand PREDICTED: IgGFc-binding protein [Xenopus (Silurana) tropicalis]	42.08	2	6	14	183	20.1966	6.81494	0.950761	3	7.97609	0.921718	3	0.540888	0.464883	3	132.136	0.5652	3	48.044
Unigene43994_B 1 183 malate dehydrogenase 2, NAD (mitochondrial) [Xenopus laevis] >gi	50882324 gb|AAT85637.1| mitochondrial malate dehydrogenase 2a [Xenopus laevis] >gi|60393095|gb|AAX19495.1| mitochondrial malate dehydrogenase 2a [Xenopus laevis] >gi|76780392|gb|AAI06696.1| Mdh2a protein [Xenopus laevis]	72.13	2	2	10	61	6.26438	6.50732	0.970407	8	11.1432	0.901487	8	16.3205	1.06084	8	32.5179	1.11259	8	30.6705
Unigene96155_B	3 710 minus strand PREDICTED: fibrillin-1-like [Xenopus (Silurana) tropicalis]	32.2	5	5	12	236	24.9741	4.75439	1.03894	12	18.2336	0.974545	12	31.819	0.980116	12	77.9905	1.07097	12	61.2961
Unigene78715_B 1 315 voltage-dependent anion channel 2 [Xenopus (Silurana) tropicalis] >gi	115530774 emb|CAL49412.1| voltage-dependent anion channel 2 [Xenopus tropicalis] >gi|213625753|gb|AAI71266.1| voltage-dependent anion channel 2 [Xenopus (Silurana) tropicalis] >gi|213627189|gb|AAI70881.1| voltage-dependent anion channel 2 [Xenopus (Silurana) tropicalis]	40.95	3	3	10	105	11.3686	8.36768	1.15435	9	17.8313	1.15623	9	12.5574	0.774527	9	17.0507	0.881099	9	35.9215
Unigene25524_OR	1 159 PREDICTED: similar to Heterogeneous nuclear ribonucleoprotein A1 (Helix-destabilizing protein) (Single-strand binding protein) (hnRNP core protein A1) (HDP-1) (Topoisomerase-inhibitor suppressed) [Canis familiaris]	69.81	3	3	15	53	6.11512	7.44482	1.18189	13	26.584	1.02686	13	13.9519	1.13316	13	42.5738	1.21196	13	28.7596
Unigene100210_B	2 1297 PREDICTED: 26S proteasome non-ATPase regulatory subunit 3-like [Xenopus (Silurana) tropicalis]	15.74	3	6	13	432	50.1429	8.5874	0.996938	7	16.3066	1.02251	7	8.81295	1.27973	7	12.7275	1.20908	7	21.5724
Unigene99032_B 2 829 glycyl-tRNA synthetase [Xenopus (Silurana) tropicalis] >gi	51258152 gb|AAH79928.1| glycyl-tRNA synthetase [Xenopus (Silurana) tropicalis]	23.91	5	5	18	276	31.2	6.43018	0.977325	11	13.0567	0.944043	11	9.56561	1.05337	11	29.718	0.990725	11	24.046
Unigene78056_OR 1 2475 2-oxoglutarate dehydrogenase, mitochondrial precursor [Xenopus laevis] >gi	49115318 gb|AAH73298.1| Ogdh protein [Xenopus laevis]	16.24	9	10	12	825	93.1017	6.3667	1.01465	11	13.0855	0.990519	11	16.3162	1.08978	11	24.3267	1.0749	11	27.2782
Unigene71785_OR 3 488 minus strand F-actin capping protein subunit beta 2 [Sus scrofa] >gi	291084676 ref|NP_001167000.1| capping protein (actin filament) muscle Z-line, beta isoform 2 [Gallus gallus] >gi|468204|gb|AAA52222.1| actin capping protein beta subunit, isoform 2 [Gallus gallus] >gi|118627570|emb|CAL69434.1| F-actin capping protein subunit beta 2 [Sus scrofa]	41.36	6	6	12	162	17.9852	8.86572	0.971497	12	7.06831	0.956946	12	12.3732	0.934078	12	23.9784	0.994167	12	24.4651
Unigene99919_B 140 1072 minus strand APEX nuclease (multifunctional DNA repair enzyme) 1 [Xenopus (Silurana) tropicalis] >gi	89267865 emb|CAJ83004.1| APEX nuclease (multifunctional DNA repair enzyme) 1 [Xenopus tropicalis]	18.97	4	4	8	311	35.5808	6.30322	0.984145	8	24.5499	0.92701	8	8.75429	1.09726	8	81.79	1.03386	8	73.4956
Unigene29393_OR 2 166 RecName: Full=Arginase, hepatic >gi	852520 gb|AAA68073.1| arginase [Rana catesbeiana]	47.27	2	2	11	55	6.00298	5.78271	1.06521	11	11.4664	1.0686	11	14.3609	1.07374	11	49.5529	1.18555	11	32.7686
Unigene72503_OR 90 557 obg-like ATPase 1 [Xenopus (Silurana) tropicalis] >gi	82181395 sp|Q66JG0.1|OLA1_XENTR RecName: Full=Obg-like ATPase 1 >gi|51703844|gb|AAH80929.1| MGC79585 protein [Xenopus (Silurana) tropicalis]	40.38	5	5	11	156	17.0668	6.52197	0.895055	11	39.7648	0.917701	11	10.3139	0.756206	11	24.8352	0.664054	11	37.4612
Unigene72801_OR	2 574 minus strand PREDICTED: heterogeneous nuclear ribonucleoprotein Q [Xenopus (Silurana) tropicalis]	47.12	1	9	14	191	21.6323	7.40088	0.862478	1		0.713335	1		0.630445	1		0.793942	1
Unigene22746_B	1 327 heat shock 70 kDa protein isoform 1 [Bombina orientalis]	41.28	2	3	9	109	12.0372	5.09717	1.05261	2	21.657	1.26069	2	11.0435	1.26061	2	48.3331	1.30941	2	41.8011
Unigene99704_B 29 1168 RecName: Full=Ovochymase-2; AltName: Full=Oviductin; AltName: Full=Oviductal protease; Flags: Precursor >gi	77691998 gb|AAU11501.2| oviductin [Bufo arenarum]	19.47	5	5	11	380	41.7926	6.29053	1.0086	10	4.3626	1.04942	10	16.5006	0.625019	10	14.866	0.601183	10	15.8924
Unigene86625_B	3 398 minus strand PREDICTED: IgGFc-binding protein [Xenopus (Silurana) tropicalis]	50	2	6	13	132	14.6568	6.82959	1.22564	2	10.5953	1.15377	2	4.63639	0.735178	2	55.4945	0.70911	2	79.5938
Unigene101383_B 3 3125 minus strand adaptor-related protein complex 3, beta 1 subunit [Xenopus laevis] >gi	62739294 gb|AAH94141.1| LOC443724 protein [Xenopus laevis]	10.18	10	10	12	1041	116.103	5.94775	0.90528	12	23.5133	0.931468	12	14.4529	1.16236	12	61.565	0.998953	12	48.2921
Unigene71675_OR 28 519 MGC78835 protein [Xenopus laevis] >gi	213626654 gb|AAI69815.1| Hypothetical protein MGC78835 [Xenopus laevis]	46.34	2	6	12	164	17.4965	5.99854	0.914266	4	11.6977	1.00996	4	9.99007	1.15864	4	9.38553	0.948194	4	9.92737
Unigene101172_B 195 2123 heat shock 70kDa protein 9 (mortalin) [Xenopus laevis] >gi	28175297 gb|AAH45130.1| Hspa9b protein [Xenopus laevis]	17.11	7	7	9	643	69.7467	5.51611	0.936901	9	9.14114	1.00115	9	5.40318	1.03936	9	29.4694	0.915151	9	39.3989
Unigene100484_B	1 1449 PREDICTED: utrophin-like [Xenopus (Silurana) tropicalis]	16.36	3	6	9	483	54.7988	6.40479	0.977653	4	8.47905	1.05105	4	1.47278	1.67789	4	40.05	1.88082	4	32.9824
Unigene96710_B 2 688 minus strand proteasome (prosome, macropain) subunit, alpha type, 5 [Xenopus (Silurana) tropicalis] >gi	134025463 gb|AAI35541.1| LOC100124849 protein [Xenopus (Silurana) tropicalis]	21.83	2	4	11	229	24.9855	4.84326	1.02888	3	11.2562	1.18	3	1.86687	1.74517	3	29.7559	1.4472	3	43.9131
Unigene77086_OR 2 943 tektin 2 (testicular) [Xenopus laevis] >gi	77748338 gb|AAI06311.1| MGC130819 protein [Xenopus laevis]	21.02	2	6	9	314	36.773	6.16357	0.991501	2	2.57655	0.965342	2	12.3028	1.32543	2	32.4924	1.28459	2	42.856
Unigene84756_B	1 378 protein disulfide isomerase family A, member 5 [Xenopus tropicalis]	15.08	1	1	9	126	14.4762	6.27783	0.960704	9	23.1007	0.912159	9	30.8474	0.696652	9	19.3271	0.644358	9	17.5917
Unigene98676_B	15 974 minus strand PREDICTED: extended synaptotagmin-1-like [Xenopus (Silurana) tropicalis]	16.25	5	5	10	320	35.6843	8.6167	0.904261	10	10.1303	1.00471	10	17.5473	1.84715	10	20.2631	1.95243	10	29.5025
Unigene100652_B 23 1543 minus strand sec1 family domain containing 1 [Xenopus (Silurana) tropicalis] >gi	195539807 gb|AAI67919.1| Unknown (protein for MGC:135735) [Xenopus (Silurana) tropicalis]	20.51	2	7	9	507	57.2123	5.63037	0.889182	2	12.7498	0.938118	2	8.37444	0.980994	2	38.2986	0.94615	2	21.6355
Unigene19972_OR 97 1344 minus strand tektin-4 [Xenopus laevis] >gi	82179602 sp|Q5PPV2.1|TEKT4_XENLA RecName: Full=Tektin-4 >gi|56270041|gb|AAH87484.1| LOC496070 protein [Xenopus laevis]	18.51	6	6	11	416	48.3111	5.64307	1.07148	11	9.23481	1.10222	11	15.931	1.11578	11	19.8745	1.00517	11	39.9029
Unigene78373_B	2 313 PREDICTED: mucin-5AC-like [Xenopus (Silurana) tropicalis]	46.15	4	4	9	104	11.9447	7.72314	1.00288	9	17.8594	1.01344	9	11.6292	0.384114	9	33.0903	0.302574	9	24.1807
Unigene88329_B 1 435 MGC84594 protein [Xenopus laevis] >gi	49899130 gb|AAH76861.1| MGC84594 protein [Xenopus laevis]	47.59	5	6	13	145	16.8084	7.79639	1.06343	10	8.93061	1.00558	10	18.0739	0.814626	10	15.0063	0.895469	10	29.7655
Unigene65258_OR 3 362 minus strand interleukin enhancer-binding factor 2 homolog [Xenopus (Silurana) tropicalis] >gi	62510787 sp|Q6P8G1.1|ILF2_XENTR RecName: Full=Interleukin enhancer-binding factor 2 homolog >gi|38174380|gb|AAH61266.1| interleukin enhancer binding factor 2, 45kDa [Xenopus (Silurana) tropicalis] >gi|89271910|emb|CAJ81376.1| interleukin enhancer binding factor 2 [Xenopus tropicalis] >gi|89273866|emb|CAJ81441.1| interleukin enhancer binding factor 2 [Xenopus tropicalis]	30.83	2	2	10	120	13.0708	5.8208	1.20246	10	17.7755	1.01623	10	11.7992	1.143	10	15.2072	0.971639	10	29.828
Unigene78057_OR	3 2474 PREDICTED: glutamyl aminopeptidase-like [Xenopus (Silurana) tropicalis]	11.17	7	7	12	824	95.3823	5.17334	0.936186	12	18.7586	1.0763	12	27.5813	0.886749	12	38.6774	0.708947	12	46.0373
Unigene70100_B	3 260 minus strand PREDICTED: mucin protein [Taeniopygia guttata]	55.81	4	4	12	86	9.47403	5.79541	0.915162	12	15.927	0.930337	12	16.118	0.329173	12	31.6148	0.27172	12	64.0771
Unigene88718_B 1 441 protein kinase C and casein kinase substrate in neurons 2 [Xenopus (Silurana) tropicalis] >gi	54038185 gb|AAH84175.1| protein kinase C and casein kinase substrate in neurons 2 [Xenopus (Silurana) tropicalis]	42.18	1	5	10	147	17.2135	5.96045	1.06361	1		1.17254	1		1.14713	1		1.04931	1
Unigene100345_B 3 1070 lectin, mannose-binding, 1 [Xenopus laevis] >gi	120577616 gb|AAI30203.1| Lman1-a protein [Xenopus laevis]	24.44	7	8	13	356	40.9362	5.77002	1.06794	10	22.5156	0.994204	10	19.2829	0.819975	10	63.579	0.885328	10	46.6422
Unigene95564_B 37 618 PREDICTED: phosphatidylethanolamine-binding protein 4-like isoform 1 [Xenopus (Silurana) tropicalis] >gi	301606307 ref|XP_002932751.1| PREDICTED: phosphatidylethanolamine-binding protein 4-like isoform 2 [Xenopus (Silurana) tropicalis]	27.32	5	5	12	194	21.7821	7.38623	1.02483	11	22.6873	1.05286	11	12.5313	0.409846	11	51.1521	0.368575	11	49.3324
Unigene76484_OR	2 844 minus strand LOC496239 protein [Xenopus laevis]	13.88	1	3	9	281	32.4964	6.65381	0.856136	1		0.736841	1		1.17896	1		1.14221	1
Unigene74740_OR 77 709 outer dense fiber protein 3 [Xenopus (Silurana) tropicalis] >gi	82178955 sp|Q5EB30.1|ODF3A_XENTR RecName: Full=Outer dense fiber protein 3; AltName: Full=Outer dense fiber of sperm tails protein 3 >gi|59808826|gb|AAH90115.1| MGC97756 protein [Xenopus (Silurana) tropicalis] >gi|89268070|emb|CAJ83130.1| outer dense fiber of sperm tails 3 [Xenopus tropicalis] >gi|213624120|gb|AAI70672.1| MGC97756 protein [Xenopus (Silurana) tropicalis] >gi|213625466|gb|AAI70674.…	36.97	6	6	13	211	22.9976	10.1548	1.24696	12	42.3317	1.10737	12	31.4222	1.03566	12	63.652	0.899507	12	73.3578
Unigene22562_B	1173 2951 minus strand PREDICTED: similar to cytoplasmic dynein 1 heavy chain 1 [Taeniopygia guttata]	16.02	8	8	11	593	69.0824	8.01611	0.979321	11	9.77175	1.06276	11	20.8682	1.08976	11	19.1937	1.15374	11	27.566
Unigene25585_OR	1 159 minus strand PREDICTED: similar to S-adenosylhomocysteine hydrolase [Taeniopygia guttata]	81.13	4	4	11	53	5.76894	7.18115	1.12677	11	5.15515	1.10214	11	16.9705	1.19299	11	33.0583	1.01874	11	37.0416
Unigene77689_OR 148 1551 minus strand citrate synthase, mitochondrial precursor [Xenopus (Silurana) tropicalis] >gi	116243075 sp|Q28DK1.1|CISY_XENTR RecName: Full=Citrate synthase, mitochondrial; Flags: Precursor >gi|89273412|emb|CAJ83375.1| citrate synthase [Xenopus tropicalis] >gi|117558008|gb|AAI27381.1| citrate synthase [Xenopus (Silurana) tropicalis]	28.63	12	12	15	468	51.8434	7.82568	0.952537	14	24.1341	0.962354	14	28.438	1.0095	14	37.3471	1.07909	14	35.3677
Unigene43346_B	41 184 PREDICTED: similar to Cysteine-rich secretory protein-2 precursor (CRISP-2) (Testis-specific protein TPX-1) isoform 3 [Canis familiaris]	41.67	2	2	19	48	5.52853	4.80518	1.01907	13	7.53976	1.07832	13	15.8812	0.633915	13	39.6791	0.694894	13	63.8466
Unigene100284_B	489 1352 Hepatitis A virus cellular receptor 1 homolog precursor [Rana catesbeiana]	28.82	8	8	13	288	31.9614	5.79541	0.843133	13	13.6369	0.886183	13	12.4839	0.871191	13	46.5045	0.894814	13	55.3193
Unigene65269_B 8 241 minus strand alcohol dehydrogenase [NADP+] [Xenopus (Silurana) tropicalis] >gi	123915953 sp|Q28FD1.1|AK1A1_XENTR RecName: Full=Alcohol dehydrogenase [NADP+]; AltName: Full=Aldehyde reductase; AltName: Full=Aldo-keto reductase family 1 member A1 >gi|89268994|emb|CAJ81495.1| aldo-keto reductase family 1, member A1 (aldehyde reductase) [Xenopus tropicalis] >gi|213624180|gb|AAI70750.1| aldo-keto reductase family 1, member A1 (aldehyde reductase) [Xenopus (Silurana) tropicalis] …	58.97	4	4	12	78	8.39724	5.05908	1.0268	11	24.558	1.0325	11	17.9402	0.736263	11	35.1123	0.804281	11	40.1203
Unigene100534_B 3 1370 asparaginyl-tRNA synthetase [Xenopus laevis] >gi	50414890 gb|AAH77811.1| Nars-prov protein [Xenopus laevis]	23.9	9	9	10	456	52.7162	5.66846	1.13645	10	7.97241	1.04628	10	14.2563	0.862798	10	15.9041	0.991903	10	38.4106
Unigene64812_OR	132 356 minus strand PREDICTED: similar to heterogeneous nuclear ribonucleoprotein A2/B1 [Ornithorhynchus anatinus]	42.67	3	4	12	75	8.78425	7.18115	0.871104	9	38.4819	0.736194	9	36.37	0.794913	9	22.3637	0.700197	9	14.3484
Unigene93308_B	2 316 minus strand PREDICTED: alpha-actinin-1-like [Ailuropoda melanoleuca]	36.19	1	3	9	105	11.5676	4.41162	1.03426	3	2.74839	0.902824	3	21.095	1.06972	3	12.7184	0.796087	3	14.6889
Unigene78109_OR 96 3785 protein dopey-2 [Xenopus laevis] >gi	82181010 sp|Q642P2.1|DOP2_XENLA RecName: Full=Protein dopey-2 >gi|51895963|gb|AAH81251.1| MGC86255 protein [Xenopus laevis]	10.65	11	11	11	1230	138.436	5.57959	0.917101	11	19.3584	0.989273	11	20.1142	0.799549	11	25.0191	0.782193	11	30.526
Unigene77895_OR 57 1853 minus strand coatomer subunit gamma-2 [Xenopus (Silurana) tropicalis] >gi	82181416 sp|Q66JI9.1|COPG2_XENTR RecName: Full=Coatomer subunit gamma-2; AltName: Full=Gamma-2-coat protein; Short=Gamma-2-COP >gi|51703830|gb|AAH80897.1| copg2 protein [Xenopus (Silurana) tropicalis]	12.69	4	6	12	599	67.2356	7.75244	0.981049	5	20.6416	0.923887	5	13.3823	0.87894	5	26.2217	1.11328	5	42.4406
Unigene67473_OR 3 326 heterogeneous nuclear ribonucleoprotein C (C1/C2) [Xenopus (Silurana) tropicalis] >gi	49900010 gb|AAH77013.1| heterogeneous nuclear ribonucleoprotein C (C1/C2) [Xenopus (Silurana) tropicalis]	36.11	4	4	11	108	11.9655	4.14502	0.963839	11	12.3752	0.965525	11	13.0076	1.3233	11	72.7218	1.37514	11	39.9013
Unigene75031_B 1 288 RecName: Full=Collagen alpha-2(I) chain; AltName: Full=Alpha-2 type I collagen; Flags: Precursor >gi	2443342 dbj|BAA22380.1| alpha 2 type I collagen [Rana catesbeiana]	46.88	3	3	11	96	8.58112	5.2876	1.07505	11	36.3648	0.831458	11	15.256	1.32064	11	41.4201	0.803894	11	91.138
Unigene77414_OR	88 1344 PREDICTED: probable 10-formyltetrahydrofolate dehydrogenase ALDH1L2 [Xenopus (Silurana) tropicalis]	27.21	1	9	10	419	46.6489	5.47803	0.852249	1		0.892577	1		0.958032	1		1.00694	1
Unigene99579_B 63 1139 tektin 2 (testicular) [Xenopus laevis] >gi	77748338 gb|AAI06311.1| MGC130819 protein [Xenopus laevis]	23.96	3	7	10	359	41.5411	5.60498	0.833476	3	4.23045	0.676082	3	21.9644	0.532881	3	0.621965	0.603873	3	18.349
Unigene97471_B 44 823 polypyrimidine tract binding protein 1 [Xenopus (Silurana) tropicalis] >gi	54261503 gb|AAH84469.1| polypyrimidine tract binding protein 1 [Xenopus (Silurana) tropicalis] >gi|89272472|emb|CAJ82472.1| polypyrimidine tract binding protein 1 [Xenopus tropicalis]	24.62	1	4	9	260	27.9733	8.14795	0.945957	2	24.7005	1.02319	2	43.6614	1.79908	2	36.9236	1.78529	2	39.8845
Unigene98813_B	190 993 minus strand MGC68615 protein [Xenopus laevis]	29.48	7	7	10	268	30.3014	6.03662	0.954851	10	15.5587	1.03009	10	9.534	0.99775	10	13.4239	1.08237	10	24.1485
Unigene95156_B	3 653 endoplasmic reticulum protein 44 [Xenopus (Silurana) tropicalis]	36.87	6	6	9	217	25.0914	5.2749	1.05082	9	17.5806	1.02263	9	11.4795	0.867742	9	17.6215	1.15555	9	20.9327
Unigene77076_OR 2 1099 minus strand secernin 1 [Xenopus laevis] >gi	49256357 gb|AAH74455.1| MGC84738 protein [Xenopus laevis]	15.3	4	5	12	366	40.7039	4.83057	1.05043	11	14.1739	1.09404	11	10.6352	1.06886	11	49.4878	1.28198	11	77.1025
Unigene63686_OR	1 327 minus strand PREDICTED: ras-related C3 botulinum toxin substrate 1-like, partial [Pongo abelii]	51.38	6	6	14	109	12.3458	9.53955	0.999716	11	15.3471	0.958041	11	8.69237	0.961963	11	17.6511	1.01741	11	26.8879
Unigene4866_OR 208 1737 protein phosphatase 1H [Xenopus (Silurana) tropicalis] >gi	123892540 sp|Q28DF4.1|PPM1H_XENTR RecName: Full=Protein phosphatase 1H >gi|89273878|emb|CAJ82033.1| protein phosphatase 1H (PP2C domain containing) [Xenopus tropicalis]	19.02	8	8	12	510	56.2795	6.354	0.990886	10	10.2398	1.02606	10	13.5408	0.929086	10	26.5645	1.10169	10	32.287
Unigene99672_B	74 1009 lectin, mannose-binding 2 [Xenopus (Silurana) tropicalis]	22.12	5	5	10	312	35.1225	6.53662	1.01333	9	12.0774	1.02847	9	12.7356	0.782836	9	12.052	0.783296	9	17.5137
Unigene99779_B 66 758 EF hand domain family, member D1 [Xenopus (Silurana) tropicalis] >gi	39794508 gb|AAH63917.1| EF-hand domain family, member D1 [Xenopus (Silurana) tropicalis] >gi|49904036|gb|AAH76710.1| efhd1-prov protein [Xenopus (Silurana) tropicalis]	36.8	7	7	10	231	26.1981	5.14795	0.995557	10	14.6793	1.07881	10	11.1281	1.35711	10	25.7535	1.37184	10	39.2317
Unigene17520_OR 1 447 adenosine deaminase, RNA-specific [Xenopus laevis] >gi	1932813 gb|AAB51687.1| dsRNA adenosine deaminase [Xenopus laevis]	40.94	1	4	11	149	16.0961	5.09717	1.07567	2	9.81528	1.09565	2	9.98276	1.07589	2	13.1253	1.06114	2	0.683871
Unigene99443_B	28 1107 Novel protein similar to keratin 8 [Xenopus tropicalis]	6.39	2	2	12	360	42.1393	5.94775	0.986204	12	20.2402	0.947397	12	19.2438	1.20729	12	59.6176	1.36998	12	41.4888
Unigene68540_B	3 236 PREDICTED: similar to mucin [Gallus gallus]	34.62	3	3	15	78	8.79923	6.49365	0.873128	15	14.4193	0.956333	15	10.7446	0.366641	15	21.5011	0.354956	15	48.4283
Unigene100746_B 2 1600 staphylococcal nuclease and tudor domain containing 1 [Xenopus (Silurana) tropicalis] >gi	38649109 gb|AAH63211.1| staphylococcal nuclease domain containing 1 [Xenopus (Silurana) tropicalis]	16.89	7	7	11	533	59.6921	7.82568	0.879902	10	17.6403	0.954034	10	20.196	0.984076	10	18.3218	1.04083	10	34.4001
Unigene78103_OR	53 3286 minus strand PREDICTED: similar to myosin IB [Gallus gallus]	10.02	8	8	12	1078	124.936	9.15869	0.971626	12	20.4052	1.06293	12	10.1687	1.11508	12	22.9497	1.17494	12	25.7156
Unigene71303_OR	1 507 minus strand MGC82870 protein [Xenopus laevis]	31.36	2	4	12	169	18.9	9.99365	0.953223	5	31.7633	1.09592	5	19.4273	1.04157	5	12.4577	1.15873	5	16.0792
Unigene97358_B 80 814 minus strand chaperonin containing TCP1, subunit 8 (theta) [Xenopus laevis] >gi	27924345 gb|AAH45040.1| Cct8-prov protein [Xenopus laevis]	30.61	2	6	11	245	26.5194	5.99854	1.11345	3	8.5456	0.900917	3	3.54935	1.23616	3	33.958	1.28701	3	23.1795
Unigene76373_OR 7 858 heterogeneous nuclear ribonucleoprotein L [Xenopus laevis] >gi	50416457 gb|AAH77493.1| Unknown (protein for MGC:82601) [Xenopus laevis]	19.37	5	5	10	284	31.195	8.33838	1.04707	10	21.8863	1.0194	10	9.7877	1.76573	10	38.3669	1.45693	10	42.6126
Unigene18865_B	23 2506 minus strand myosin light chain kinase, smooth muscle [Bos taurus]	13.29	5	8	11	828	92.0363	5.50342	0.957704	6	17.7986	1.07899	6	13.7004	1.12194	6	46.4519	1.01233	6	35.593
Unigene87202_B 38 415 minus strand transitional endoplasmic reticulum ATPase [Gallus gallus] >gi	90990971 dbj|BAE92937.1| valosin containing protein [Gallus gallus]	59.52	6	6	10	126	14.0104	7.85498	0.992015	10	13.2664	1.00864	10	14.497	1.08606	10	38.4516	1.1933	10	25.0555
Unigene77024_OR	83 1144 minus strand heterogeneous nuclear ribonucleoprotein R [Xenopus tropicalis]	25.14	7	9	13	354	40.0305	8.55811	0.962594	10	10.5828	0.97133	10	11.0865	1.18017	10	42.1027	1.23201	10	32.0968
Unigene101390_B 80 4000 splicing factor 3B subunit 1 [Xenopus laevis] >gi	18202072 sp|O57683.1|SF3B1_XENLA RecName: Full=Splicing factor 3B subunit 1; AltName: Full=Pre-mRNA-splicing factor SF3b 155 kDa subunit; Short=SF3b155; AltName: Full=Spliceosome-associated protein 155; Short=SAP 155; AltName: Full=146 kDa nuclear protein >gi|2791896|emb|CAA70201.1| 146kDa nuclear protein [Xenopus laevis]	8.49	9	9	13	1307	145.923	7.03467	0.907009	12	16.9757	0.906429	12	22.5178	1.17637	12	38.7024	1.04346	12	39.0442
Unigene77733_OR 5 1234 annexin A11 [Xenopus (Silurana) tropicalis] >gi	49522982 gb|AAH75326.1| annexin A11 [Xenopus (Silurana) tropicalis] >gi|89272946|emb|CAJ82945.1| annexin A11 [Xenopus tropicalis]	22.2	7	8	11	410	45.0175	7.56201	1.20381	9	32.6302	1.08608	9	43.7822	1.00752	9	25.4621	0.861903	9	45.627
Unigene95014_B	2 400 PREDICTED: similar to AKR1B1 [Gallus gallus]	46.62	5	5	11	133	15.445	8.26514	1.01916	11	15.1013	1.10469	11	24.6472	1.2021	11	23.0233	1.14257	11	16.7236
Unigene100999_B 79 1839 minus strand talin-1 [Gallus gallus] >gi	81175199 sp|P54939.2|TLN1_CHICK RecName: Full=Talin-1 >gi|26000436|gb|AAN75275.1| talin [Gallus gallus]	17.21	8	8	12	587	66.0674	6.91748	1.06424	12	13.1234	1.03585	12	17.5651	1.08159	12	44.4576	1.06794	12	41.7346
Unigene92099_B	2 523 minus strand PREDICTED: heterogeneous nuclear ribonucleoprotein Q [Xenopus (Silurana) tropicalis]	38.51	2	7	11	174	19.8283	6.93213	1.06975	3	8.18564	1.06523	3	2.97986	1.26564	3	26.0281	1.33235	3	23.9425
Unigene13149_OR	3 632 PREDICTED: fibrillin-1-like [Xenopus (Silurana) tropicalis]	27.14	6	6	12	210	23.8049	5.64307	1.08294	12	31.3708	1.04044	12	14.8318	1.47267	12	44.5084	1.27723	12	62.9068
Unigene72956_B	75 275 minus strand PREDICTED: similar to GTP-binding protein RAB11B [Pan troglodytes]	67.16	5	5	12	67	7.40176	6.66846	1.16518	12	15.5581	1.14442	12	19.7055	1.01674	12	55.0755	0.939347	12	46.1118
Unigene87348_B	73 414 minus strand PREDICTED: similar to SH3 domain-binding glutamic acid-rich-like protein [Equus caballus]	52.63	6	6	15	114	12.9113	4.91943	1.03013	10	22.7506	1.01999	10	36.417	1.1706	10	26.6427	0.992954	10	45.7903
Unigene18078_OR	133 1656 LOC495053 protein [Xenopus laevis]	20.08	5	8	11	508	58.9557	5.98584	1.26788	7	60.883	1.19763	7	15.3241	1.04702	7	37.8173	1.14923	7	33.7789
Unigene40502_OR 3 200 minus strand malate dehydrogenase 2, NAD (mitochondrial) [Xenopus laevis] >gi	50882324 gb|AAT85637.1| mitochondrial malate dehydrogenase 2a [Xenopus laevis] >gi|60393095|gb|AAX19495.1| mitochondrial malate dehydrogenase 2a [Xenopus laevis] >gi|76780392|gb|AAI06696.1| Mdh2a protein [Xenopus laevis]	63.64	2	3	10	66	6.92065	6.59521	1.56835	5	49.3915	1.07299	5	18.3491	0.767997	5	31.5763	0.709027	5	27.7699
Unigene22537_B	3 590 minus strand PREDICTED: LOW QUALITY PROTEIN: neuroblast differentiation-associated protein AHNAK [Xenopus (Silurana) tropicalis]	43.37	8	8	11	196	21.3247	6.69775	0.887612	10	18.7728	0.992438	10	24.4322	1.1877	10	34.29	1.23038	10	23.7053
Unigene71408_OR	1 510 PREDICTED: importin subunit beta-1 [Xenopus (Silurana) tropicalis]	34.71	1	4	9	170	19.0636	5.35107	1.15714	3	6.81715	1.1422	3	3.3926	1.24858	3	11.0273	1.1459	3	4.04532
Unigene97729_B 20 790 prolylcarboxypeptidase [Xenopus (Silurana) tropicalis] >gi	115313632 gb|AAI23913.1| prolylcarboxypeptidase (angiotensinase C) [Xenopus (Silurana) tropicalis]	11.28	2	2	8	257	29.077	5.45264	0.918069	8	9.55039	0.867215	8	12.6519	0.930804	8	23.227	1.52743	8	50.1661
Unigene76327_OR 14 658 minus strand RAB5B, member RAS oncogene family [Xenopus (Silurana) tropicalis] >gi	49522606 gb|AAH75323.1| RAB5B, member RAS oncogene family [Xenopus (Silurana) tropicalis]	32.56	3	5	9	215	23.6638	8.14795	1.10522	3	0.643035	1.03555	3	23.0877	1.13172	3	55.341	1.19302	3	90.537
Unigene53384_OR	2 256 PREDICTED: similar to heterochromatin protein 1, binding protein 3 [Monodelphis domestica]	62.35	2	4	10	85	9.27901	9.83252	0.940581	7	27.0276	0.924582	7	35.5594	1.30177	7	55.9377	1.28593	7	59.2486
Unigene74986_OR 1 531 minus strand archain 1 [Xenopus (Silurana) tropicalis] >gi	89271953 emb|CAJ83033.1| archain 1 [Xenopus tropicalis] >gi|134023910|gb|AAI35630.1| archain 1 [Xenopus (Silurana) tropicalis]	33.9	5	5	11	177	19.5299	4.99561	0.959391	10	15.1009	0.983359	10	7.26132	0.962729	10	17.2344	1.07121	10	22.5401
Unigene16010_B 3 203 ATPase, Na+/K+ transporting, alpha 2 polypeptide [Xenopus (Silurana) tropicalis] >gi	134024208 gb|AAI36138.1| LOC100125050 protein [Xenopus (Silurana) tropicalis]	43.28	2	2	10	67	7.19673	5.32568	1.02856	10	7.32647	1.04803	10	11.1286	1.0394	10	51.7135	0.851573	10	41.4092
Unigene48455_B	2 193 PREDICTED: elongation factor 1-alpha 1-like [Ailuropoda melanoleuca]	31.25	1	2	10	64	6.71845	5.17334	0.9493	3	0.00600778	1.06162	3	12.7555	0.908419	3	0.443939	1.18192	3	22.1716
Unigene73829_OR	206 637 minus strand PREDICTED: LOW QUALITY PROTEIN: neuroblast differentiation-associated protein AHNAK [Xenopus (Silurana) tropicalis]	64.58	8	8	13	144	15.9201	5.24951	1.13407	13	23.7149	0.949773	13	19.0965	1.21199	13	46.3104	1.22228	13	68.6408
Unigene23192_B	480 3641 PREDICTED: exportin 1 (CRM1 homolog, yeast) [Gallus gallus]	11.01	9	9	11	1054	121.014	6.26514	0.983258	10	6.86735	0.990712	10	16.8525	1.06815	10	20.6177	1.28246	10	16.2881
Unigene48961_B 5 196 RecName: Full=Collagen alpha-2(I) chain; AltName: Full=Alpha-2 type I collagen; Flags: Precursor >gi	2443342 dbj|BAA22380.1| alpha 2 type I collagen [Rana catesbeiana]	34.38	2	2	11	64	5.82291	8.98291	1.03816	9	26.0021	0.964066	9	24.9679	2.15748	9	62.9745	1.75182	9	74.9456
Unigene42584_B	3 182 Tropomyosin-1 alpha chain [Salmo salar]	61.67	3	3	8	60	6.71941	4.56396	0.980968	8	11.3526	1.2179	8	26.5922	2.08834	8	54.7015	2.44816	8	59.7075
Unigene20302_OR	1 855 minus strand LOC443585 protein [Xenopus laevis]	29.12	2	8	13	285	33.0319	7.40088	1.42411	3	4.28154	1.20674	3	22.4678	0.938477	3	6.49422	0.893543	3	10.1797
Unigene99543_B	9 1127 minus strand PREDICTED: extended synaptotagmin-1-like [Xenopus (Silurana) tropicalis]	15.82	5	5	9	373	42.5161	5.23682	0.918033	9	21.281	0.932045	9	6.76003	1.18676	9	32.9505	1.49606	9	49.8263
Unigene101311_B	2 2638 minus strand PREDICTED: similar to LPS-responsive vesicle trafficking, beach and anchor containing [Ornithorhynchus anatinus]	8.08	5	6	11	879	99.5733	5.96045	1.02697	8	8.98254	1.14837	8	10.9079	0.866873	8	22.7772	1.0636	8	15.0675
Unigene77735_OR 167 1246 mannose-1-phosphate guanyltransferase beta [Xenopus (Silurana) tropicalis] >gi	82181704 sp|Q68EQ1.1|GMPPB_XENTR RecName: Full=Mannose-1-phosphate guanyltransferase beta; AltName: Full=GTP-mannose-1-phosphate guanylyltransferase beta; AltName: Full=GDP-mannose pyrophosphorylase B >gi|51259084|gb|AAH80150.1| GDP-mannose pyrophosphorylase B [Xenopus (Silurana) tropicalis] >gi|89271983|emb|CAJ83390.1| GDP-mannose pyrophosphorylase B [Xenopus tropicalis]	29.44	8	8	12	360	40.1048	6.84424	0.923729	10	12.0509	0.83458	10	26.7634	1.05514	10	40.9839	1.01823	10	56.2707
Unigene4917_B 1 1521 minus strand lymphocyte cytosolic protein 1 (L-plastin) [Xenopus laevis] >gi	33416812 gb|AAH56055.1| Lcp1-prov protein [Xenopus laevis]	20.12	4	8	12	507	57.0335	5.49072	0.839742	6	14.012	0.76248	6	13.1003	1.14249	6	51.7658	0.886573	6	31.255
Unigene68152_OR	73 417 PREDICTED: CD59 glycoprotein-like [Xenopus (Silurana) tropicalis]	33.91	3	3	8	115	12.1938	7.38623	0.938054	8	8.5892	0.962202	8	9.94953	1.44387	8	63.7245	1.586	8	29.8462
Unigene98959_B	197 844 minus strand PREDICTED: RAB5C, member RAS oncogene family [Oryctolagus cuniculus]	32.41	3	5	10	216	23.5258	8.41162	1.01225	4	3.52486	0.931778	4	41.8018	0.932981	4	54.4072	1.03857	4	62.7138
Unigene24517_B	191 937 KIAA1181 protein [Homo sapiens]	28.51	5	5	10	249	28.0111	6.60986	0.86385	10	12.6187	0.919478	10	23.3678	0.751758	10	34.5118	0.931835	10	14.0825
Unigene95360_B	2 526 minus strand PREDICTED: mCG3164-like [Oryctolagus cuniculus]	30.29	4	4	11	175	20.0835	8.95361	0.749189	10	29.1626	0.886966	10	14.0543	1.19148	10	32.372	1.16349	10	42.2989
Unigene44808_OR	3 215 PREDICTED: laminin subunit alpha-2-like [Xenopus (Silurana) tropicalis]	28.17	1	1	6	71	7.4585	4.729	0.739303	6	8.35332	1.16026	6	14.1808	1.5873	6	27.6437	1.63667	6	34.7628
Unigene74437_OR 1 657 minus strand NADH-cytochrome b5 reductase 2 [Xenopus laevis] >gi	82179708 sp|Q5PQA4.1|NB5R2_XENLA RecName: Full=NADH-cytochrome b5 reductase 2; Short=b5R.2 >gi|56270432|gb|AAH87294.1| Cyb5r2 protein [Xenopus laevis]	12.79	1	2	7	219	24.5026	8.67529	0.750574	2	17.0149	0.907494	2	15.9052	0.747389	2	14.9551	0.851478	2	24.8727
Unigene31978_B	4 162 minus strand PREDICTED: LOW QUALITY PROTEIN: collagen alpha-3(VI) chain-like [Xenopus (Silurana) tropicalis]	60.38	4	4	11	53	6.0321	5.0083	0.96161	11	24.363	0.933794	11	10.9928	1.01654	11	27.0746	1.10437	11	51.2864
Unigene19011_OR 61 1284 minus strand glutamic-oxaloacetic transaminase 1, soluble (aspartate aminotransferase 1) [Xenopus laevis] >gi	28374241 gb|AAH45269.1| Xr406 protein [Xenopus laevis] >gi|77748335|gb|AAI06293.1| Xr406 protein [Xenopus laevis]	18.87	6	6	9	408	45.7323	8.19189	1.00136	9	7.24006	0.974555	9	30.4621	1.04094	9	34.3223	1.16412	9	38.6392
Unigene97651_B 3 704 minus strand aldo-keto reductase family 7, member A2 (aflatoxin aldehyde reductase) [Xenopus laevis] >gi	76779614 gb|AAI06544.1| MGC131303 protein [Xenopus laevis]	23.93	3	4	12	234	26.8993	7.51807	0.971489	8	9.74551	1.07115	8	17.4394	0.93216	8	46.8753	1.07465	8	26.5917
Unigene21063_B 53 1255 galactosidase, alpha [Xenopus (Silurana) tropicalis] >gi	171847318 gb|AAI61735.1| LOC100145767 protein [Xenopus (Silurana) tropicalis]	17.96	6	6	10	401	45.3684	5.08447	0.881667	9	21.1052	0.943047	9	10.7338	0.992781	9	16.8389	0.895882	9	22.7213
Unigene73431_OR	18 608 minus strand PREDICTED: LOW QUALITY PROTEIN: neuroblast differentiation-associated protein AHNAK [Xenopus (Silurana) tropicalis]	43.65	6	6	11	197	20.4256	8.96826	1.10579	11	28.0614	1.05539	11	14.2567	1.10503	11	90.8938	1.03397	11	88.0791
Unigene100108_B 16 1290 minus strand dynein intermediate chain 1, axonemal [Bos taurus] >gi	124021008 sp|Q32KS2.1|DNAI1_BOVIN RecName: Full=Dynein intermediate chain 1, axonemal; AltName: Full=Axonemal dynein intermediate chain 1 >gi|81674590|gb|AAI09953.1| Dynein, axonemal, intermediate chain 1 [Bos taurus] >gi|296484521|gb|DAA26636.1| dynein intermediate chain 1, axonemal [Bos taurus]	22.35	7	7	10	425	48.2703	7.18115	0.993104	9	16.2731	0.939037	9	9.60831	0.909664	9	38.1723	0.91607	9	40.8209
Unigene92890_B	2 550 minus strand LOC100124848 protein [Xenopus (Silurana) tropicalis]	39.89	6	6	9	183	21.3961	4.4624	1.0665	9	27.8312	0.968532	9	27.0839	0.920148	9	45.7778	0.897959	9	59.5067
Unigene11458_OR	2 1258 minus strand PREDICTED: laminin subunit beta-1-like [Xenopus (Silurana) tropicalis]	26.97	9	9	10	419	45.8973	4.80518	0.84488	9	27.7067	0.882085	9	10.0421	1.17801	9	24.7039	1.10302	9	19.2761
Unigene73757_OR 3 629 cathepsin C [Xenopus laevis] >gi	33417162 gb|AAH56109.1| Ctsc protein [Xenopus laevis]	28.71	1	3	12	209	23.2889	5.5415	0.912894	1		0.872617	1		0.794054	1		0.674688	1
Unigene63883_OR 16 345 chaperonin containing TCP1, subunit 2 (beta) [Xenopus laevis] >gi	27503862 gb|AAH42347.1| Cct2-prov protein [Xenopus laevis]	42.73	1	3	8	110	11.2979	4.58936	0.771729	5	9.55545	0.866958	5	11.0857	1.07174	5	25.5518	1.25053	5	30.4485
Unigene97777_B 103 855 archain 1 [Xenopus (Silurana) tropicalis] >gi	89271953 emb|CAJ83033.1| archain 1 [Xenopus tropicalis] >gi|134023910|gb|AAI35630.1| archain 1 [Xenopus (Silurana) tropicalis]	15.94	2	4	14	251	28.1346	8.22119	0.897579	7	7.79751	0.915188	7	10.5688	0.977513	7	17.3623	1.30557	7	10.1897
Unigene89674_B	177 461 minus strand Malate dehydrogenase, cytoplasmic [Rana catesbeiana]	48.42	3	3	10	95	10.1003	4.66553	0.908634	10	25.995	0.803254	10	45.4498	0.823518	10	52.6346	0.703908	10	91.1904
Unigene23853_B 17 1213 adenosine deaminase, RNA-specific [Xenopus laevis] >gi	1932813 gb|AAB51687.1| dsRNA adenosine deaminase [Xenopus laevis]	14.79	1	4	8	399	44.1504	4.97021	0.833254	1		0.965046	1		1.64067	1		1.673	1
Unigene74592_OR 2 562 osteoclast-stimulating factor 1 [Xenopus laevis] >gi	82209807 sp|Q7ZYG4.1|OSTF1_XENLA RecName: Full=Osteoclast-stimulating factor 1 >gi|27696280|gb|AAH43796.1| Sh3d3-prov protein [Xenopus laevis]	36.36	4	4	9	187	20.6461	4.99561	0.922432	7	20.9046	0.924658	7	23.0348	1.0848	7	38.1073	1.22614	7	30.2856
Unigene13205_B	28 573 minus strand ARL3 protein [Xenopus laevis]	40.66	5	5	9	182	20.3967	7.28369	1.00946	9	21.9771	1.10625	9	16.9742	0.881991	9	10.7016	0.806456	9	20.2812
Unigene91795_B	3 515 PREDICTED: LOW QUALITY PROTEIN: general vesicular transport factor p115-like [Xenopus (Silurana) tropicalis]	26.9	3	4	8	171	18.9906	4.38623	0.923157	7	11.7639	0.949438	7	19.7988	1.04702	7	22.6968	0.961646	7	35.0513
Unigene84240_B	3 371 minus strand PREDICTED: IgGFc-binding protein [Xenopus (Silurana) tropicalis]	33.33	3	3	13	123	13.8219	7.07861	0.950034	12	11.4817	0.935944	12	19.3609	0.417368	12	53.8229	0.41199	12	76.6911
Unigene101294_B	1 2553 PREDICTED: myosin XVIIIA isoform 1 [Equus caballus]	13.98	9	9	10	851	100.059	6.1001	0.944275	10	15.8134	0.841384	10	34.4825	0.883336	10	35.6671	1.0224	10	41.5304
Unigene78258_B 2 310 minus strand Actr3 protein [Danio rerio] >gi	197247259 gb|AAI64503.1| Actr3 protein [Danio rerio]	61.17	5	5	9	103	11.6528	5.23682	0.939597	9	14.7422	1.18362	9	20.5007	1.3092	9	18.0898	1.27522	9	36.3797
Unigene98207_B 18 854 minus strand RecName: Full=Sodium/potassium-transporting ATPase subunit beta-3; AltName: Full=Sodium/potassium-dependent ATPase beta-3 subunit >gi	62496 emb|CAA77843.1| Na,K-ATPase beta-3 subunit [Bufo marinus] >gi|62498|emb|CAA77844.1| Na,K-ATPase beta-3 subunit [Bufo marinus]	22.22	4	4	10	279	31.9189	7.66455	1.03568	10	9.70282	0.976262	10	15.7128	0.942268	10	40.1674	1.00966	10	40.819
Unigene92296_B	1 441 rCG26094, isoform CRA_b [Rattus norvegicus]	36.05	1	3	9	147	17.1254	5.19873	1.17991	1		1.27653	1		1.50426	1		1.29842	1
Unigene101140_B 1 1977 EF-hand domain (C-terminal) containing 2 [Xenopus (Silurana) tropicalis] >gi	197246238 gb|AAI68809.1| Unknown (protein for MGC:188989) [Xenopus (Silurana) tropicalis]	21.24	7	10	12	659	76.8089	6.60986	1.11405	7	8.95907	1.00146	7	12.1198	1.51605	7	51.4902	1.27624	7	37.6206
Unigene77785_OR	1 1656 minus strand PREDICTED: LOW QUALITY PROTEIN: oxysterol-binding protein 2-like [Xenopus (Silurana) tropicalis]	15.04	2	6	10	552	63.2171	6.34131	1.19894	3	8.08042	1.06057	3	22.6243	1.06618	3	20.7598	1.15719	3	24.3256
Unigene92598_B 1 498 phosphogluconate dehydrogenase [Xenopus laevis] >gi	37747616 gb|AAH59958.1| Pgd protein [Xenopus laevis]	19.28	3	3	8	166	18.9564	8.27979	1.07391	8	20.2308	0.96002	8	5.42794	1.34631	8	39.303	1.50584	8	46.3474
Unigene64223_OR 2 349 minus strand brain creatine kinase [Xenopus laevis] >gi	27503418 gb|AAH42282.1| Ckb-prov protein [Xenopus laevis]	22.41	1	3	11	116	13.3379	9.17334	0.840762	8	27.6365	0.826259	8	11.5542	0.797685	8	23.8223	1.05265	8	20.6719
Unigene100946_B 2 1777 PREDICTED: 5'-3' exoribonuclease 2 [Xenopus (Silurana) tropicalis] >gi	89271859 emb|CAJ82319.1| 5'-3' exoribonuclease 2 [Xenopus tropicalis]	12.33	3	6	9	592	68.7881	6.17627	0.977839	6	8.75149	0.926063	6	24.2361	0.792327	6	15.2175	0.74434	6	15.4158
Unigene98274_B 1 900 talin-1 [Gallus gallus] >gi	81175199 sp|P54939.2|TLN1_CHICK RecName: Full=Talin-1 >gi|26000436|gb|AAN75275.1| talin [Gallus gallus]	18.67	2	4	10	300	31.1191	5.38916	0.970042	5	4.9516	1.05988	5	11.9795	1.45155	5	70.9975	1.68485	5	21.7402
Unigene20778_OR 159 1439 minus strand plastin 3 [Xenopus laevis] >gi	38197331 gb|AAH61655.1| MGC68681 protein [Xenopus laevis]	27.4	1	10	12	427	48.3656	5.23682	1.04421	1		1.08362	1		1.04221	1		0.943109	1
Unigene77693_OR	1 1569 PREDICTED: acylamino-acid-releasing enzyme-like [Xenopus (Silurana) tropicalis]	18.74	4	6	8	523	58.2288	5.33838	0.951212	5	10.2974	1.05065	5	17.0213	0.840919	5	13.3793	0.841479	5	11.1128
Unigene77316_OR 2 1291 sec1 family domain containing 1 [Xenopus (Silurana) tropicalis] >gi	195539807 gb|AAI67919.1| Unknown (protein for MGC:135735) [Xenopus (Silurana) tropicalis]	20.93	1	6	8	430	48.3719	6.96143	0.760757	1		0.816974	1		0.77037	1		0.730624	1
Unigene87081_B	7 411 minus strand PREDICTED: similar to rhoB gene [Canis familiaris]	57.04	1	5	13	135	15.1414	4.729	0.890541	2	30.507	0.856829	2	21.3168	0.977567	2	31.6419	0.89293	2	41.3402
Unigene78081_OR	156 2453 minus strand carnitine palmitoyltransferase 1B (muscle) [Xenopus (Silurana) tropicalis]	9.14	5	5	11	766	87	8.5874	1.09051	8	8.53988	1.08262	8	10.9421	1.14956	8	9.1563	1.20992	8	18.3443
Unigene61080_OR 3 311 minus strand ATPase, Na+/K+ transporting, alpha 1 polypeptide [Xenopus laevis] >gi	28277361 gb|AAH44670.1| MGC53886 protein [Xenopus laevis] >gi|29294657|gb|AAH49006.1| MGC53886 protein [Xenopus laevis]	47.57	3	4	12	103	11.2618	4.83057	1.17762	11	19.5756	0.989772	11	9.06108	1.23786	11	47.0824	1.24314	11	56.9252
Unigene14518_B 1 822 minus strand solute carrier family 25, member 1 [Xenopus (Silurana) tropicalis] >gi	40675339 gb|AAH64874.1| solute carrier family 25 (mitochondrial carrier; citrate transporter), member 1 [Xenopus (Silurana) tropicalis]	18.25	5	5	13	274	30.4358	9.43701	0.883297	11	17.9398	0.963475	11	15.8517	0.773125	11	42.2355	0.737304	11	51.8179
Unigene19584_B	3 611 minus strand flotillin 2 [Xenopus (Silurana) tropicalis]	35.96	2	6	10	203	23.1874	5.60498	0.840595	6	5.90523	0.780268	6	21.9754	1.21092	6	41.1814	1.16975	6	25.0393
Unigene76041_OR	1 891 minus strand major vault protein [Xenopus (Silurana) tropicalis]	28.28	5	5	8	297	33.3652	5.78271	0.940992	8	4.68586	1.05086	8	4.22561	0.800725	8	27.7601	0.791053	8	47.096
Unigene77471_OR 1 1371 minus strand polypyrimidine tract binding protein 1 [Xenopus (Silurana) tropicalis] >gi	54261503 gb|AAH84469.1| polypyrimidine tract binding protein 1 [Xenopus (Silurana) tropicalis] >gi|89272472|emb|CAJ82472.1| polypyrimidine tract binding protein 1 [Xenopus tropicalis]	13.35	1	5	9	457	49.9978	8.77783	0.947622	1		0.944889	1		0.835488	1		0.727544	1
Unigene100399_B	51 1199 minus strand PREDICTED: similar to protein phosphatase 2C alpha; PP2Calpha [Gallus gallus]	15.93	5	5	10	383	42.6008	5.42725	0.885911	10	33.5539	0.995623	10	11.4992	1.00501	10	39.0561	0.963061	10	52.2977
Unigene77426_OR 37 1218 minus strand actin-related protein 2 [Xenopus (Silurana) tropicalis] >gi	82194173 sp|Q5BL41.1|ARP2_XENTR RecName: Full=Actin-related protein 2; AltName: Full=Actin-like protein 2 >gi|60618407|gb|AAH90611.1| ARP2 actin-related protein 2 homolog [Xenopus (Silurana) tropicalis]	17.26	5	5	9	394	44.6712	6.55127	1.09492	8	22.6539	1.11009	8	18.2985	1.33922	8	37.1729	1.32278	8	28.4806
Unigene42710_OR	2 208 inner-ear cytokeratin [Rana catesbeiana]	31.88	2	3	13	69	8.04623	8.47021	0.984468	10	12.0975	1.01666	10	15.2024	1.75899	10	69.3082	2.50892	10	62.6031
Unigene99926_B	65 1225 minus strand PREDICTED: paraspeckle component 1-like [Xenopus (Silurana) tropicalis]	17.83	4	6	11	387	45.573	6.84424	1.11283	7	19.2834	1.01896	7	18.2161	1.49719	7	32.7282	1.43263	7	18.1377
Unigene17479_OR 1 1011 minus strand PDZ and LIM domain 5 [Xenopus (Silurana) tropicalis] >gi	194579646 gb|ACF75747.1| PDZ and LIM domain 5 transcript variant [Xenopus (Silurana) tropicalis]	24.04	1	5	9	337	35.2289	9.27588	1.07196	1		0.650256	1		0.806603	1		0.802402	1
Unigene75902_OR 2 505 fibulin 5 [Xenopus (Silurana) tropicalis] >gi	60552668 gb|AAH91082.1| MGC108414 protein [Xenopus (Silurana) tropicalis] >gi|116487911|gb|AAI25734.1| MGC108414 protein [Xenopus (Silurana) tropicalis]	42.26	2	6	10	168	19.2903	6.30322	1.25895	3	14.7848	1.05323	3	1.02334	1.81553	3	18.1456	1.69368	3	2.85101
Unigene24298_B 86 1162 guanine nucleotide-binding protein G(q) subunit alpha [Xenopus laevis] >gi	251757280 sp|P38410.2|GNAQ_XENLA RecName: Full=Guanine nucleotide-binding protein G(q) subunit alpha; AltName: Full=Guanine nucleotide-binding protein alpha-q >gi|214188|gb|AAA49730.1| GTP-binding protein [Xenopus laevis]	21.17	4	6	10	359	42.2934	5.94775	1.03874	6	29.1268	0.947411	6	29.4969	1.01755	6	22.6737	0.920985	6	46.1765
Unigene89440_B 46 354 minus strand c-myc binding protein [Xenopus (Silurana) tropicalis] >gi	89268201 emb|CAJ82613.1| c-myc binding protein [Xenopus tropicalis]	55.34	4	4	8	103	11.7291	5.18604	1.07283	7	22.3812	1.22729	7	14.5003	1.23172	7	30.1348	1.0931	7	41.106
Unigene47011_OR	60 218 minus strand protein kinase C inhibitor [Bufo gargarizans]	37.74	1	1	5	53	5.60398	6.75635	0.95991	4	2.87298	1.07759	5	14.0771	1.22544	5	54.2076	1.22305	5	30.6235
Unigene87262_B	1 195 ADP-ribosylation factor-like protein 1 [Osmerus mordax]	38.46	2	2	9	65	7.24482	9.18799	0.910248	9	14.0816	0.948333	9	6.06845	1.10601	9	34.0008	1.36839	9	49.1537
Unigene100127_B 196 1296 minus strand fibulin 5 [Xenopus (Silurana) tropicalis] >gi	60552668 gb|AAH91082.1| MGC108414 protein [Xenopus (Silurana) tropicalis] >gi|116487911|gb|AAI25734.1| MGC108414 protein [Xenopus (Silurana) tropicalis]	23.98	2	6	11	367	41.0801	4.56396	0.805656	4	36.2645	0.890832	4	17.3161	0.923981	4	22.5993	0.823402	4	29.9703
Unigene98607_B	3 560 minus strand PREDICTED: 26S protease regulatory subunit 4-like [Ailuropoda melanoleuca]	34.41	2	5	10	186	21.1811	5.79541	1.13235	3	7.88658	0.734397	3	13.9056	0.992994	3	49.4833	0.915279	3	26.3197
Unigene77251_OR	36 1247 PREDICTED: LOW QUALITY PROTEIN: lysosomal alpha-glucosidase-like [Xenopus (Silurana) tropicalis]	22.52	6	6	13	404	45.7075	5.57959	1.03345	10	22.5811	0.992108	10	16.0211	1.00886	10	46.2959	0.72019	10	53.2406
Unigene72135_OR	2 532 PREDICTED: 26S protease regulatory subunit 8-like isoform 4 [Macaca mulatta]	46.33	5	6	8	177	19.9694	8.1333	1.06888	7	30.5807	1.06463	7	6.68373	1.2411	7	26.9055	1.21688	7	37.1501
Unigene21709_B 31 1557 minus strand X-ray repair complementing defective repair in Chinese hamster cells 6 [Xenopus (Silurana) tropicalis] >gi	49523218 gb|AAH75271.1| thyroid autoantigen 70kDa (Ku antigen) [Xenopus (Silurana) tropicalis]	15.72	5	5	8	509	58.3421	6.60986	1.00032	8	19.8579	0.924153	8	17.2191	1.19608	8	34.3206	1.12961	8	47.4602
Unigene77174_OR 2 1117 minus strand V-type proton ATPase subunit C 1 [Xenopus (Silurana) tropicalis] >gi	82186435 sp|Q6P4Y9.1|VATC1_XENTR RecName: Full=V-type proton ATPase subunit C 1; Short=V-ATPase subunit C 1; AltName: Full=Vacuolar proton pump subunit C 1 >gi|38649298|gb|AAH63194.1| ATPase, H+ transporting, lysosomal V1 subunit C1 [Xenopus (Silurana) tropicalis] >gi|89269810|emb|CAJ81546.1| ATPase, H+ transporting, lysosomal, V1 subunit C, isoform 1 [Xenopus tropicalis]	21.24	7	7	10	372	42.7272	7.78174	1.03691	10	25.4164	0.902696	10	18.3365	1.1264	10	26.3655	1.09628	10	26.408
Unigene88754_B	3 443 PREDICTED: GTP-binding nuclear protein Ran-like, partial [Ailuropoda melanoleuca]	36.73	5	5	8	147	16.8799	9.33447	1.00191	8	14.5411	1.06764	8	17.9193	1.1993	8	66.546	1.16509	8	62.8495
Unigene100474_B 102 1442 adaptor protein, phosphotyrosine interaction, PH domain and leucine zipper containing 2 [Xenopus laevis] >gi	51895825 gb|AAH81196.1| MGC84621 protein [Xenopus laevis]	13.42	4	4	9	447	50.6315	5.21143	1.36265	9	43.9425	1.28805	9	20.1148	0.922313	9	34.3082	0.746801	9	39.5129
Unigene73126_OR	9 590 PREDICTED: similar to Proteasome subunit alpha type 1 (Proteasome component C2) (Macropain subunit C2) (Multicatalytic endopeptidase complex subunit C2) (Proteasome nu chain) (30 kDa prosomal protein) (PROS-30) [Pan troglodytes]	38.14	7	7	9	194	21.8111	9.48096	0.973334	9	11.6265	0.940112	9	9.21992	0.89081	9	39.3593	0.951655	9	21.4754
Unigene99422_B	3 1103 PREDICTED: LOW QUALITY PROTEIN: spectrin beta chain, brain 2-like [Xenopus (Silurana) tropicalis]	17.44	4	6	8	367	41.8328	5.52881	0.95832	4	6.32939	1.03626	4	6.71012	0.888358	4	15.0001	0.887198	4	5.39297
Unigene99606_B 79 1002 fumarylacetoacetate hydrolase domain-containing protein 2 [Xenopus laevis] >gi	82183912 sp|Q6GLT8.1|FAHD2_XENLA RecName: Full=Fumarylacetoacetate hydrolase domain-containing protein 2 >gi|49256293|gb|AAH74365.1| MGC84259 protein [Xenopus laevis]	27.92	6	6	7	308	34.0975	6.55127	0.903472	7	33.7497	1.02506	7	10.3363	1.17751	7	18.0459	1.00345	7	12.0728
Unigene101171_B 1 2061 integrin, beta 1 (fibronectin receptor, beta polypeptide, antigen CD29 includes MDF2, MSK12) [Xenopus (Silurana) tropicalis] >gi	38649395 gb|AAH63214.1| integrin beta 1 (fibronectin receptor beta) [Xenopus (Silurana) tropicalis]	8.73	6	6	10	687	76.0419	5.31299	0.801803	10	8.46302	0.885432	10	14.9113	0.937716	10	26.8264	0.962047	10	27.2263
Unigene18413_OR	293 1669 PREDICTED: desmoplakin isoform 2 [Xenopus (Silurana) tropicalis]	18.95	6	6	8	459	53.1243	6.81494	1.10131	8	18.2961	1.02773	8	5.75378	1.36778	8	40.1155	1.5318	8	29.3362
Unigene94047_B	49 597 minus strand PREDICTED: 26S proteasome non-ATPase regulatory subunit 11-like [Xenopus (Silurana) tropicalis]	26.78	5	5	10	183	20.53	5.49072	0.875287	9	24.8863	0.90756	9	17.1847	0.845383	9	20.4782	1.01054	9	44.2752
Unigene96691_B	138 752 minus strand phosphoglucose isomerase [Bufo melanostictus]	18.54	5	5	11	205	22.9308	9.17334	1.02501	11	8.57671	1.08371	11	18.1072	1.16227	11	29.8655	1.12244	11	22.8591
Unigene99276_B 123 1076 hydroxysteroid dehydrogenase-like protein 2 [Xenopus (Silurana) tropicalis] >gi	82181462 sp|Q66KC4.1|HSDL2_XENTR RecName: Full=Hydroxysteroid dehydrogenase-like protein 2 >gi|51513243|gb|AAH80462.1| MGC89719 protein [Xenopus (Silurana) tropicalis]	28.93	7	7	9	318	34.0035	6.53662	0.905422	9	9.09483	0.856614	9	8.18117	1.11212	9	30.667	1.13427	9	39.0361
Unigene24115_B 44 1378 GDP dissociation inhibitor 2 [Xenopus laevis] >gi	51895842 gb|AAH81172.1| MGC84311 protein [Xenopus laevis]	8.31	1	3	9	445	50.4802	5.24951	0.982301	1		0.914653	1		0.84083	1		0.873179	1
Unigene38889_OR 2 196 actinin, alpha 1 [Xenopus (Silurana) tropicalis] >gi	116284250 gb|AAI23985.1| actinin, alpha 1 [Xenopus (Silurana) tropicalis]	52.31	1	3	7	65	7.26762	4.56396	0.781208	1		0.921565	1		2.81281	1		2.11335	1
Unigene76514_OR	70 990 PREDICTED: 26S proteasome non-ATPase regulatory subunit 3-like [Xenopus (Silurana) tropicalis]	21.5	2	5	9	307	35.2095	9.11475	1.13008	3	3.04513	1.01312	3	12.4241	1.47681	3	4.97724	1.68638	3	5.36708
Unigene75407_OR	1 789 PREDICTED: spectrin, beta, non-erythrocytic 1 [Taeniopygia guttata]	36.88	7	8	9	263	30.9285	4.91943	0.988658	7	9.92359	0.991366	7	15.8872	0.949071	7	30.0669	1.15745	7	27.4271
Unigene98767_B	102 869 minus strand PREDICTED: syntaxin-7 [Xenopus (Silurana) tropicalis]	24.61	5	5	9	256	28.917	5.32568	0.98292	9	19.9765	0.923312	9	7.8851	0.91183	9	38.0111	0.887202	9	66.5055
Unigene86688_B 2 406 minus strand transmembrane emp24-like trafficking protein 10 [Xenopus (Silurana) tropicalis] >gi	51513198 gb|AAH80371.1| transmembrane emp24-like trafficking protein 10 [Xenopus (Silurana) tropicalis]	31.11	3	3	9	135	14.8817	5.52881	0.981524	9	18.2277	0.99961	9	10.9974	0.650253	9	22.8708	0.612094	9	43.5163
Unigene65623_OR	3 368 minus strand PREDICTED: basal cell adhesion molecule [Xenopus (Silurana) tropicalis]	51.64	2	4	8	122	13.7497	4.76709	0.995278	5	9.93363	0.882414	5	12.4931	1.15309	5	17.0649	1.23114	5	27.4559
Unigene98239_B 10 885 minus strand RecName: Full=Ovochymase-2; AltName: Full=Oviductin; AltName: Full=Oviductal protease; Flags: Precursor >gi	77691998 gb|AAU11501.2| oviductin [Bufo arenarum]	20.89	5	6	11	292	32.822	5.41455	0.981274	8	9.92667	1.09082	8	11.0788	0.82269	8	35.7393	0.64649	8	24.3783
Unigene72755_OR	1 570 minus strand myosin heavy chain B [Xenopus laevis]	34.21	4	5	9	190	22.3764	4.93213	1.14975	6	20.0109	1.02507	6	20.3225	1.0081	6	24.2964	0.953784	6	25.9216
Unigene96832_B	1 765 minus strand PREDICTED: coatomer subunit alpha-like isoform 2 [Ailuropoda melanoleuca]	29.8	6	6	10	255	29.3577	8.07471	0.917471	10	18.4943	0.907469	10	21.9293	0.821859	10	24.2397	0.84876	10	31.1133
Unigene97655_B 5 595 minus strand reticulon-3-A [Xenopus laevis] >gi	134035029 sp|Q5J6M8.2|RTN3A_XENLA RecName: Full=Reticulon-3-A; AltName: Full=RTN3.1 >gi|38605970|tpg|DAA02074.1| TPA_inf: RTN3.1 [Xenopus laevis] >gi|49115240|gb|AAH73245.1| MGC80590 protein [Xenopus laevis]	20.81	3	3	7	197	21.9371	9.40771	0.994982	7	12.079	0.985521	7	10.1416	0.876823	7	14.7961	1.01633	7	10.0111
Unigene73011_OR	1 585 PREDICTED: ras GTPase-activating-like protein IQGAP2 [Xenopus (Silurana) tropicalis]	30.26	2	4	9	195	21.7707	4.81787	0.974421	5	14.8829	0.990705	5	15.7259	1.04756	5	30.1039	0.902782	5	50.8942
Unigene68633_OR 1 420 minus strand vitellogenin B1 [Xenopus laevis] >gi	33563034 dbj|BAC81696.1| vitellogenin B1 [Xenopus laevis]	12.14	2	2	11	140	15.4318	9.99365	0.939996	11	24.7227	1.03901	11	16.7517	0.913333	11	38.5041	0.855916	11	48.0668
Unigene74136_OR 291 656 minus strand LOC100137638 protein [Xenopus laevis] >gi	169642427 gb|AAI60710.1| Unknown (protein for IMAGE:5514486) [Xenopus laevis]	27.87	2	2	7	122	13.445	3.95459	0.924342	7	15.4243	1.02536	7	23.4857	0.978488	7	94.0167	0.978917	7	88.6862
Unigene81545_B	44 340 minus strand PREDICTED: moesin isoform 1 [Xenopus (Silurana) tropicalis]	34.34	1	3	11	99	11.513	8.39697	0.753714	1		0.817657	1		0.868416	1		0.762119	1
Unigene99256_B 88 1071 minus strand acetyl-CoA acyltransferase 2 [Xenopus laevis] >gi	28277365 gb|AAH45119.1| Acaa2-prov protein [Xenopus laevis]	17.99	4	5	10	328	34.7739	7.00537	1.01245	8	35.0297	1.07271	8	15.9183	1.15514	8	20.3382	1.04051	8	39.1079
Unigene74908_OR 2 472 isocitrate dehydrogenase 1 (NADP+), soluble [Xenopus laevis] >gi	52221142 gb|AAH82651.1| LOC494713 protein [Xenopus laevis]	40.13	2	4	10	157	17.3175	6.0874	0.992328	4	11.0668	0.93537	4	8.45866	1.00086	4	30.9058	1.035	4	51.8478
Unigene99714_B	24 1169 PREDICTED: H/ACA ribonucleoprotein complex subunit 4 [Xenopus (Silurana) tropicalis]	12.3	3	3	8	382	42.9478	9.26123	1.01402	8	16.9413	1.08968	8	11.1769	1.13974	8	46.6428	0.960016	8	56.073
Unigene20767_OR	58 2976 Kap beta 3 protein [Xenopus laevis]	7.5	5	5	8	973	109.252	4.90674	1.02641	8	25.2247	1.00572	8	18.7495	1.12347	8	56.1832	1.01735	8	62.0354
Unigene77892_OR	1 1848 PREDICTED: ubiquitin specific protease 7 [Taeniopygia guttata]	17.05	6	6	7	616	72.3781	5.66846	0.961257	7	6.4965	0.892517	7	15.4311	0.839308	7	33.8781	0.713557	7	30.451
Unigene24011_B	18 1193 minus strand PREDICTED: LOW QUALITY PROTEIN: oxysterol-binding protein 2-like [Xenopus (Silurana) tropicalis]	17.35	3	6	9	392	44.0698	7.34229	0.938436	3	16.7904	0.891266	3	11.8408	0.895129	3	1.96036	0.932075	3	22.1075
Unigene97516_B 112 828 minus strand protein phosphatase 2, regulatory subunit A, alpha [Xenopus laevis] >gi	28436860 gb|AAH46723.1| Ppp2r1a-prov protein [Xenopus laevis]	24.27	1	6	9	239	26.4106	4.79248	1.3385	2	56.6285	1.00157	2	0.919325	0.986981	2	2.05873	0.832172	2	4.55687
Unigene94670_B	2 625 minus strand LOC100170549 protein [Xenopus (Silurana) tropicalis]	25.96	2	5	7	208	22.8909	7.6499	1.0348	2	8.30165	1.08948	2	14.9085	1.19942	2	82.9017	1.25302	2	146.456
Unigene17322_OR 224 1366 calpain 2 [Xenopus (Silurana) tropicalis] >gi	49250843 gb|AAH74555.1| calpain 2, (m/II) large subunit [Xenopus (Silurana) tropicalis]	15.75	4	4	8	381	44.163	5.41455	1.06047	8	16.5488	1.17154	8	6.43265	0.763787	8	43.7106	0.732204	8	60.9408
Unigene43105_B	6 155 PREDICTED: collagen alpha-3(VI) chain [Macaca mulatta]	80	3	3	10	50	5.35392	5.021	0.866654	10	25.0265	0.904031	10	10.5028	1.19293	10	84.04	1.17266	10	83.076
Unigene78105_OR 3 2954 minus strand huntingtin interacting protein 1 related [Xenopus laevis] >gi	50604062 gb|AAH77182.1| Hip1-prov protein [Xenopus laevis]	9.45	6	7	7	984	112.01	5.74463	1.085	6	8.101	1.08575	6	4.96634	0.960465	6	30.7446	1.00763	6	46.9773
Unigene67825_OR	2 409 MGC52568 protein [Xenopus laevis]	25	2	3	8	136	15.4908	5.03369	0.992243	7	20.9953	1.05436	7	8.49784	0.792532	7	12.3646	0.725268	7	27.6623
Unigene99312_B 42 1082 minus strand galactosidase, beta 1-like [Xenopus (Silurana) tropicalis] >gi	89271933 emb|CAJ82193.1| galactosidase, beta 1 [Xenopus tropicalis]	15.27	2	3	8	347	39.4647	5.63037	1.00316	2	21.2756	1.05645	2	2.0233	0.838632	2	18.9046	0.892709	2	12.7344
Unigene76979_OR 4 1128 aconitase 2, mitochondrial [Xenopus (Silurana) tropicalis] >gi	56970598 gb|AAH88528.1| aconitase 2, mitochondrial [Xenopus (Silurana) tropicalis] >gi|89271947|emb|CAJ81637.1| aconitase 2, mitochondrial [Xenopus tropicalis]	14.13	5	5	11	375	40.0446	7.6792	1.01846	9	25.7772	1.01873	9	4.80353	0.957091	9	30.746	0.927207	9	38.5364
Unigene96503_B	44 646 ATP synthase subunit s, mitochondrial precursor [Rana catesbeiana]	26.37	7	7	11	201	23.6212	7.72314	0.946334	11	6.55711	1.02131	11	17.9722	1.00253	11	44.1527	1.059	11	43.0922
Unigene89550_B	6 458 PREDICTED: glycogen phosphorylase, liver form [Xenopus (Silurana) tropicalis]	37.75	4	5	8	151	17.6193	8.93896	1.06847	7	7.17251	1.04022	7	10.0564	0.824152	7	26.8609	0.995883	7	25.3674
Unigene98697_B 65 961 RNA-binding protein VgRBP71 [Xenopus laevis] >gi	25992561 gb|AAN77160.1| RNA-binding protein VgRBP71 [Xenopus laevis] >gi|213625145|gb|AAI69923.1| RNA-binding protein VgRBP71 [Xenopus laevis]	25.42	6	6	8	299	31.1943	5.31299	1.08849	8	21.3106	1.01158	8	24.5822	1.58543	8	41.5684	1.47919	8	20.6368
Unigene95287_B	40 633 Rho GDP-dissociation inhibitor 2 [Rana catesbeiana]	29.29	4	4	8	198	22.4004	5.52881	0.947644	8	19.6155	1.01264	8	11.5444	0.943166	8	44.0668	1.0095	8	42.2598
Unigene92519_B	2 532 minus strand PREDICTED: IgGFc-binding protein [Xenopus (Silurana) tropicalis]	25.99	4	4	9	177	19.9193	7.94287	0.961122	9	16.9875	1.02303	9	12.245	0.60185	9	43.738	0.457618	9	44.8166
Unigene53187_OR	3 254 minus strand CD9 antigen [Rana catesbeiana]	23.81	2	2	11	84	9.24956	4.94482	0.846607	8	25.1175	0.92996	8	14.9743	1.34559	8	27.0531	1.33817	8	27.3328
Unigene91396_B 11 502 minus strand tpd52l2 protein [Xenopus (Silurana) tropicalis] >gi	62531122 gb|AAH93461.1| tpd52l2 protein [Xenopus (Silurana) tropicalis]	45.73	5	5	9	164	17.66	5.09717	1.14282	9	9.70418	0.999633	9	15.907	0.844425	9	31.3506	0.850699	9	15.207
Unigene3071_B	3 392 minus strand MGC81349 protein [Xenopus laevis]	40	4	4	7	130	15.142	9.67139	1.01803	7	11.8172	1.07161	7	13.3471	1.60371	7	29.6511	1.61852	7	24.4585
Unigene72150_OR	3 212 minus strand Tubulin-specific chaperone A [Rana catesbeiana]	65.71	5	5	9	70	8.08597	4.60205	1.0307	8	33.5846	0.955271	8	14.0428	0.654591	8	20.8795	0.757737	8	52.3603
Unigene77879_OR 278 1726 t-complex 11-like 1 [Xenopus laevis] >gi	49258050 gb|AAH74384.1| MGC84319 protein [Xenopus laevis]	13.46	6	6	9	483	53.7788	6.27783	0.924551	9	10.9936	0.918158	9	23.2474	0.877068	9	20.6366	0.989273	9	19.6486
Unigene74020_B 2 283 transitional endoplasmic reticulum ATPase [Xenopus (Silurana) tropicalis] >gi	82183742 sp|Q6GL04.1|TERA_XENTR RecName: Full=Transitional endoplasmic reticulum ATPase; Short=TER ATPase; AltName: Full=15S Mg(2+)-ATPase p97 subunit; Short=p97; AltName: Full=Valosin-containing protein; Short=VCP >gi|49257794|gb|AAH74716.1| valosin-containing protein [Xenopus (Silurana) tropicalis]	31.91	3	3	8	94	10.7335	4.98291	0.960582	8	6.57308	0.978854	8	7.07297	0.820088	8	38.6988	0.824258	8	38.9811
Unigene93825_B	3 473 minus strand LOC100126637 protein [Xenopus laevis]	43.95	5	5	9	157	17.0644	8.17725	1.07388	9	16.7878	1.01507	9	17.6953	0.915298	9	16.1454	0.863809	9	38.2115
Unigene92774_B 2 547 chaperonin containing TCP1, subunit 2 (beta) [Xenopus laevis] >gi	27503862 gb|AAH42347.1| Cct2-prov protein [Xenopus laevis]	46.15	3	5	7	182	19.5866	6.81494	1.11825	4	18.8228	0.874444	4	7.92881	0.833198	4	19.483	0.768424	4	13.2364
Unigene77842_OR 3 1757 minus strand nicotinamide nucleotide transhydrogenase [Xenopus laevis] >gi	51703526 gb|AAH81117.1| MGC83563 protein [Xenopus laevis]	12.82	6	6	8	585	62.1336	8.86572	1.07215	8	11.2175	1.1441	8	9.76771	1.18448	8	42.5301	1.2362	8	61.3152
Unigene97581_B 14 835 tektin 1 [Xenopus laevis] >gi	47937498 gb|AAH72065.1| MGC78949 protein [Xenopus laevis] >gi|76780313|gb|AAI06277.1| MGC78949 protein [Xenopus laevis]	30.66	7	7	8	274	31.4375	5.89697	1.03522	8	7.82788	0.961012	8	13.2494	1.16892	8	50.7952	1.07338	8	58.9215
Unigene9958_B	1 978 PREDICTED: basement membrane-specific heparan sulfate proteoglycan core protein-like [Xenopus (Silurana) tropicalis]	15.95	3	4	8	326	35.9962	5.22412	1.13126	7	29.9597	0.864661	7	15.5868	1.0517	7	31.9931	0.876666	7	31.6339
Unigene92700_B 27 314 minus strand dynein, light chain, roadblock-type 2 [Xenopus (Silurana) tropicalis] >gi	89273745 emb|CAJ81425.1| dynein, cytoplasmic, light polypeptide 2B [Xenopus tropicalis] >gi|126631441|gb|AAI33268.1| LOC100049099 protein [Xenopus laevis] >gi|163916307|gb|AAI57290.1| dynlrb2 protein [Xenopus (Silurana) tropicalis]	51.04	3	3	7	96	10.7977	7.41553	1.10377	7	29.1476	0.94602	7	31.9076	0.874344	7	82.8039	0.785524	7	57.42
Unigene97902_B 76 867 26S proteasome non-ATPase regulatory subunit 12 [Bos taurus] >gi	109892881 sp|Q2KJ25.3|PSD12_BOVIN RecName: Full=26S proteasome non-ATPase regulatory subunit 12; AltName: Full=26S proteasome regulatory subunit RPN5 >gi|86823949|gb|AAI05556.1| Proteasome (prosome, macropain) 26S subunit, non-ATPase, 12 [Bos taurus] >gi|296476143|gb|DAA18258.1| 26S proteasome non-ATPase regulatory subunit 12 [Bos taurus]	17.05	3	4	11	264	30.6077	5.50342	0.925414	4	14.9562	1.02753	4	10.8377	1.35919	4	10.3271	1.57313	4	14.4327
Unigene29458_B	29 157 tissue specific transplantation antigen P35B [Xenopus (Silurana) tropicalis]	65.12	2	2	8	43	4.59649	6.65381	1.05703	8	11.179	0.988204	8	21.8703	0.994667	8	16.0058	1.02678	8	34.1206
Unigene45910_B	3 188 minus strand Xnf7 protein [Xenopus laevis]	59.68	3	3	9	62	7.21272	5.36377	1.07193	8	36.7706	1.00494	8	22.9403	1.34524	8	26.9093	1.20028	8	21.4352
Unigene75520_OR	31 804 minus strand PREDICTED: mannose-6-phosphate isomerase [Xenopus (Silurana) tropicalis]	26.36	1	5	7	258	28.7318	7.97217	1.03523	2	9.34804	0.981406	2	10.0087	1.13451	2	36.3232	1.25779	2	30.5794
Unigene76943_OR 107 1114 adenylosuccinate synthase like 1 [Xenopus (Silurana) tropicalis] >gi	49522600 gb|AAH75419.1| MGC89175 protein [Xenopus (Silurana) tropicalis] >gi|89271269|emb|CAJ83150.1| novel protein similar to adenylosuccinate synthetase (adss1) [Xenopus tropicalis]	24.7	5	5	8	336	36.5926	7.6792	1.06715	7	2.78836	1.02491	7	6.53689	0.940615	7	35.7461	0.797903	7	12.5425
Unigene100771_B 124 1617 phosphoglycerate dehydrogenase [Xenopus (Silurana) tropicalis] >gi	89268114 emb|CAJ83914.1| phosphoglycerate dehydrogenase [Xenopus tropicalis]	21.08	5	8	9	498	52.3093	6.58057	1.00741	5	21.4132	1.0085	5	16.5577	1.05694	5	25.8713	1.14832	5	8.94759
Unigene84076_B 73 288 minus strand guanine nucleotide binding protein (G protein), gamma 12 [Xenopus (Silurana) tropicalis] >gi	140833137 gb|AAI35988.1| gng12 protein [Xenopus (Silurana) tropicalis]	50	4	4	9	72	8.08321	9.29053	1.01997	9	25.9709	1.00373	9	20.0606	1.03652	9	41.8606	0.927209	9	43.1365
Unigene17592_OR	55 690 Samhd1 protein [Xenopus laevis]	21.23	4	4	7	212	24.7664	8.17725	1.00569	7	16.3799	1.02148	7	16.0439	1.07146	7	18.8686	1.12059	7	18.7081
Unigene100329_B	2 1375 minus strand PREDICTED: u5 small nuclear ribonucleoprotein 200 kDa helicase [Xenopus (Silurana) tropicalis]	22.05	7	7	9	458	52.7662	5.84619	0.916998	8	9.95337	0.955955	8	8.97864	1.02738	8	19.1945	1.09792	8	25.7402
Unigene97305_B	2 778 minus strand Unknown (protein for IMAGE:7642104) [Xenopus (Silurana) tropicalis]	25.87	5	5	7	259	28.3476	6.80029	0.999457	7	31.9621	0.917531	7	8.77055	1.13063	7	6.59347	1.29654	7	14.4367
Unigene100112_B	1 1293 Unknown (protein for MGC:196762) [Xenopus laevis]	19.03	6	6	9	431	47.8682	6.97607	0.870143	8	20.4625	0.912995	8	17.3236	1.00251	8	80.7942	0.994851	8	102.286
Unigene20223_OR 169 1587 protein phosphatase 2, regulatory subunit B', alpha [Xenopus (Silurana) tropicalis] >gi	113197676 gb|AAI21567.1| PPP2R5E protein [Xenopus (Silurana) tropicalis]	15.43	5	6	9	473	54.7335	6.7417	0.949945	8	18.5426	0.965298	8	18.1058	0.990348	8	54.1927	0.984559	8	45.8807
Unigene38799_B 1 174 minus strand sialic acid acetylesterase [Xenopus laevis] >gi	37747719 gb|AAH59983.1| MGC68688 protein [Xenopus laevis]	46.55	2	2	8	58	6.41917	4.22119	0.988992	8	9.31122	1.06098	8	15.0655	1.38736	8	14.3742	1.33856	8	11.5179
Unigene98107_B	161 718 GTPase KRas precursor [Rana catesbeiana]	54.3	3	7	9	186	21.1168	7.35693	1.12676	5	18.5394	0.950873	5	19.6185	0.934149	5	82.9975	0.970984	5	100.749
Unigene74921_B	3 287 minus strand PREDICTED: aldo-keto reductase family 1 member C1 homolog [Xenopus (Silurana) tropicalis]	48.42	4	4	9	95	10.4363	5.45264	0.987726	8	5.15161	0.977065	8	5.52413	1.21322	8	24.0352	1.35881	8	25.0609
Unigene100330_B 15 1373 succinate-CoA ligase, ADP-forming, beta subunit [Xenopus (Silurana) tropicalis] >gi	38969875 gb|AAH63370.1| succinate-CoA ligase, ADP-forming, beta subunit [Xenopus (Silurana) tropicalis]	12.14	4	4	7	453	48.9703	6.80029	0.93638	7	8.46307	0.932464	7	17.0258	0.79485	7	2.44415	0.835852	7	26.5777
Unigene75672_OR 4 480 minus strand caveolin 2 [Xenopus (Silurana) tropicalis] >gi	58476366 gb|AAH89699.1| caveolin 2 [Xenopus (Silurana) tropicalis] >gi|89272942|emb|CAJ82895.1| caveolin 2 [Xenopus tropicalis] >gi|116063337|gb|AAI23029.1| caveolin 2 [Xenopus (Silurana) tropicalis] >gi|165970598|gb|AAI58505.1| cav2 protein [Xenopus (Silurana) tropicalis]	21.38	2	2	7	159	17.9541	5.30029	1.15418	7	18.8965	1.45625	7	70.3269	1.04386	7	28.0126	0.775505	7	49.3105
Unigene63202_OR 2 328 pyruvate dehydrogenase (lipoamide) beta [Xenopus laevis] >gi	49256544 gb|AAH71117.1| PdhE1beta-1 protein [Xenopus laevis]	55.96	3	5	9	109	11.8642	4.97021	1.06566	7	32.5286	1.05347	7	12.6241	0.980397	7	57.0462	0.846094	7	32.1529
Unigene20720_OR 87 2096 acyl-CoA synthetase long-chain family member 3 [Xenopus laevis] >gi	189442240 gb|AAI67498.1| LOC100174803 protein [Xenopus laevis]	13.43	7	7	9	670	74.2435	7.43018	1.14243	9	17.5111	1.07381	9	12.0668	1.22156	9	29.5958	1.2365	9	36.0425
Unigene100504_B	1 1455 minus strand PREDICTED: bifunctional aminoacyl-tRNA synthetase isoform 2 [Xenopus (Silurana) tropicalis]	13.4	4	4	7	485	54.3866	7.41553	0.926662	7	13.8721	0.988711	7	13.544	0.769479	7	10.8243	0.931235	7	25.0943
Unigene23585_B	1 552 minus strand MGC68847 protein [Xenopus laevis]	27.17	3	3	6	184	19.7189	5.51611	0.901897	6	25.9243	0.950296	6	9.68398	0.79685	6	24.1567	0.838832	6	17.9754
Unigene63256_B	9 230 LOC100036845 protein [Xenopus laevis]	48.65	3	3	10	74	8.31618	4.65283	0.921636	10	20.344	0.886317	10	6.49789	0.525317	10	46.5101	0.460437	10	21.6251
Unigene96172_B	3 710 PREDICTED: basement membrane-specific heparan sulfate proteoglycan core protein-like [Xenopus (Silurana) tropicalis]	27.12	6	6	11	236	25.1879	7.44482	1.25204	11	32.8329	1.01197	11	20.1132	1.27372	11	55.3403	1.10682	11	45.878
Unigene75075_OR	3 677 minus strand LOC733251 protein [Xenopus laevis]	27.11	6	6	8	225	25.8383	6.68311	1.127	8	8.12427	1.08553	8	14.0493	0.898397	8	26.0622	0.954462	8	39.8139
Unigene44266_OR	1 213 minus strand Proteasome subunit alpha type-5 [Anoplopoma fimbria]	49.3	1	3	9	71	7.70691	4.77979	0.983951	1		0.984757	1		2.30922	1		1.31148	1
Unigene70791_B	2 265 minus strand Myosin regulatory light chain 2, smooth muscle major isoform [Rana catesbeiana]	45.45	3	3	7	88	10.0345	4.22119	0.994581	7	16.0098	0.991764	7	23.0147	1.07814	7	27.4707	1.12557	7	37.7419
Unigene20624_OR	184 2664 PREDICTED: SEC31 homolog A isoform 4 [Oryctolagus cuniculus]	11.73	8	8	10	827	90.3541	5.33838	1.01569	9	33.1522	1.04447	9	22.9556	0.897872	9	72.5918	0.977242	9	59.9631
Unigene73896_OR 130 636 minus strand CD82 molecule [Xenopus (Silurana) tropicalis] >gi	89268712 emb|CAJ83316.1| CD82 antigen [Xenopus tropicalis]	21.3	2	2	7	169	18.9738	4.93213	1.06602	7	16.5841	1.13181	7	18.3529	0.88939	7	39.6587	0.907272	7	58.9094
Unigene23704_B 93 998 short chain dehydrogenase/reductase family 16C, member 5 [Xenopus (Silurana) tropicalis] >gi	49523275 gb|AAH75474.1| MGC89296 protein [Xenopus (Silurana) tropicalis]	21.85	3	6	9	302	33.2064	8.55811	1.06157	5	21.0225	1.10944	5	15.7186	1.53296	5	20.9036	1.46229	5	16.849
Unigene72868_B	3 275 PREDICTED: laminin subunit alpha-2-like [Xenopus (Silurana) tropicalis]	41.76	3	3	7	91	10.101	5.0083	1.04441	7	10.2025	1.0431	7	9.3843	1.511	7	33.2741	1.60849	7	55.2469
Unigene86629_B 3 374 selenium-binding protein 1 [Xenopus (Silurana) tropicalis] >gi	82178291 sp|Q569D5.1|SBP1_XENTR RecName: Full=Selenium-binding protein 1	33.06	4	4	10	124	13.6759	5.56689	1.03884	8	16.8935	1.03118	8	13.1228	0.917221	8	29.0838	1.00281	8	12.1678
Unigene67699_OR	47 406 minus strand PREDICTED: estrogen-regulated protein EP45-like [Xenopus (Silurana) tropicalis]	28.33	3	3	8	120	13.627	6.3667	0.920116	8	21.0518	1.00201	8	14.9118	0.70138	8	52.4272	0.618437	8	86.6201
Unigene100194_B	1 1311 minus strand PREDICTED: heterogeneous nuclear ribonucleoprotein U-like protein 1-like [Xenopus (Silurana) tropicalis]	21.74	8	8	9	437	48.6614	7.63525	0.981476	8	5.47551	0.959636	8	27.98	0.843427	8	80.1068	0.964479	8	95.376
Unigene56973_B 3 215 PREDICTED: similar to Ezrin (p81) (Cytovillin) (Villin-2) [Monodelphis domestica] >gi	126311240 ref|XP_001381398.1| PREDICTED: similar to Ezrin (p81) (Cytovillin) (Villin-2) [Monodelphis domestica]	71.83	4	4	8	71	8.12624	4.80518	1.05953	8	9.60272	1.02373	8	12.2713	1.31031	8	81.5102	1.31624	8	88.4171
Unigene84284_B	2 334 minus strand Ig kappa light chain [Tachyglossus aculeatus]	53.15	3	3	9	111	12.344	5.47803	1.00675	7	17.4181	1.07015	7	15.5847	1.18007	7	18.542	0.770361	7	37.9176
Unigene68528_OR	3 422 minus strand LOC496375 protein [Xenopus laevis]	41.43	3	5	10	140	15.9773	8.66064	1.11527	3	15.5144	1.30235	3	21.5278	0.863163	3	52.4032	0.790317	3	37.3432
Unigene82911_B	1 354 gsn protein [Xenopus (Silurana) tropicalis]	29.66	2	2	6	118	13.1106	8.71924	0.971742	6	18.005	1.0513	6	3.06425	1.22031	6	11.6308	1.21954	6	39.572
Unigene101130_B	184 2040 PREDICTED: fermitin family homolog 2 [Xenopus (Silurana) tropicalis]	20.68	9	9	9	619	71.0362	7.85498	0.937786	9	30.2648	0.956781	9	29.1172	0.888786	9	13.2675	0.933717	9	30.4185
Unigene100750_B	52 1500 LOC496316 protein [Xenopus laevis]	15.32	6	6	9	483	53.7185	8.27979	0.985577	8	17.0148	0.986775	8	13.4961	1.16544	8	23.677	1.34012	8	33.2259
Unigene66132_OR 1 378 minus strand galactosidase, beta 1-like [Xenopus (Silurana) tropicalis] >gi	89271933 emb|CAJ82193.1| galactosidase, beta 1 [Xenopus tropicalis]	28.57	1	2	7	126	14.1729	4.98291	1.10443	1		0.921843	1		1.01657	1		1.11162	1
Unigene98406_B 1 852 minus strand purine-rich element binding protein A [Xenopus (Silurana) tropicalis] >gi	163915973 gb|AAI57150.1| LOC100135162 protein [Xenopus (Silurana) tropicalis]	22.54	4	4	9	284	31.8599	6.81494	0.942788	7	15.6999	0.924258	7	21.6764	0.922126	7	30.8483	0.84778	7	25.277
Unigene77933_OR 1 1962 minus strand acyl-CoA synthetase long-chain family member 1 [Xenopus (Silurana) tropicalis] >gi	50370359 gb|AAH76898.1| acyl-CoA synthetase long-chain family member 6 [Xenopus (Silurana) tropicalis]	14.83	9	9	10	654	73.5848	7.2251	0.975161	10	17.7915	0.958478	10	19.4417	0.868704	10	74.6554	0.987156	10	91.046
Unigene97504_B 2 553 minus strand similar to adenylyl cyclase-associated protein [Xenopus laevis] >gi	17222946 gb|AAL36889.1|AF411959_1 cyclase-associated protein [Xenopus laevis] >gi|27370990|gb|AAH41224.1| MGC52725 protein [Xenopus laevis] >gi|31747011|gb|AAP57716.1| cyclase-associated protein 1a [Xenopus laevis]	39.67	5	5	9	184	20.0386	8.38232	1.02083	8	14.5792	1.04091	8	20.0181	0.954131	8	28.9768	0.949418	8	28.3155
Unigene40740_B	3 179 Coactosin-like protein [Rana catesbeiana]	42.37	2	2	9	59	6.58454	9.59814	0.87404	9	25.8717	0.866735	9	9.8417	1.52067	9	27.4238	1.69177	9	30.2703
Unigene75135_OR	1 570 minus strand ras-related protein R-Ras2 [Gallus gallus]	26.84	2	4	7	190	21.9061	6.40479	0.954292	3	46.1722	0.989405	3	35.9647	1.06182	3	22.7282	1.18401	3	1.14276
Unigene100744_B	64 1602 minus strand Dpp3-A-prov protein [Xenopus laevis]	16.76	7	7	8	513	57.2168	5.22412	1.02918	8	13.2106	1.03978	8	15.6333	1.09458	8	44.4755	1.0429	8	49.3656
Unigene74393_OR	2 679 minus strand LOC446301 protein [Xenopus laevis]	12.39	3	3	9	226	25.4461	4.83057	1.04404	9	21.138	1.15712	9	5.15536	1.12781	9	37.9098	1.23978	9	26.5113
Unigene84815_B	1 378 PREDICTED: elongation factor 1-alpha 1-like [Ailuropoda melanoleuca]	20.63	1	3	11	126	13.8433	8.98291	0.937489	2	2.78306	1.0624	2	23.104	1.01896	2	49.3	1.16761	2	47.9182
Unigene23627_B	3 1958 minus strand PREDICTED: a-kinase anchor protein 13-like [Ailuropoda melanoleuca]	1.23	1	1	11	652	75.0628	7.44482	0.855227	11	4.95997	0.923586	11	18.6206	0.458946	11	68.1552	0.371021	11	57.0735
Unigene69179_B	3 257 Rab3d protein [Xenopus laevis]	40	1	3	9	85	9.73492	9.34912	0.852126	3	5.84806	0.919557	3	4.95331	0.769608	3	20.3387	0.819177	3	9.9788
Unigene99332_B 3 1088 minus strand laminin, alpha 5 [Xenopus (Silurana) tropicalis] >gi	171846410 gb|AAI61643.1| LOC100145762 protein [Xenopus (Silurana) tropicalis]	17.68	4	4	10	362	40.404	6.21436	1.15645	8	14.7042	1.11227	8	20.4249	1.14203	8	42.8519	0.982951	8	65.3221
Unigene92000_B 3 503 minus strand aldehyde dehydrogenase 4A1 [Xenopus (Silurana) tropicalis] >gi	138519848 gb|AAI35743.1| aldh4a1 protein [Xenopus (Silurana) tropicalis]	34.73	4	4	7	167	18.6795	6.80029	1.01982	7	9.93593	1.04904	7	9.32934	1.18786	7	41.6943	1.02414	7	59.8255
Unigene96907_B	22 771 proteasome (prosome, macropain) 26S subunit, ATPase, 5 [Xenopus (Silurana) tropicalis]	20.4	4	5	8	250	28.1248	7.12256	0.932275	7	14.4163	0.948787	7	18.7745	1.0462	7	25.9905	1.16495	7	19.2102
Unigene70865_OR	1 483 minus strand PREDICTED: IgGFc-binding protein [Xenopus (Silurana) tropicalis]	24.22	3	3	7	161	17.2597	4.67822	1.17394	7	25.2082	1.07125	7	4.865	0.484379	7	49.6859	0.536789	7	123.726
Unigene76567_OR	93 1007 minus strand PREDICTED: 3'(2'),5'-bisphosphate nucleotidase 1-like [Xenopus (Silurana) tropicalis]	31.15	7	7	11	305	32.9179	5.64307	1.09132	11	10.0715	0.965515	11	18.1404	1.01486	11	47.6854	1.02663	11	81.3995
Unigene96614_B 1 747 minus strand UDP-glucose pyrophosphorylase 2 [Xenopus laevis] >gi	50414552 gb|AAH77213.1| Ugp2-prov protein [Xenopus laevis]	19.28	4	4	8	249	27.5647	8.11865	1.01507	8	21.2753	1.11494	8	14.5832	0.793852	8	51.803	0.823038	8	35.3957
Unigene100271_B 31 1350 laminin, alpha 5 [Xenopus (Silurana) tropicalis] >gi	171846410 gb|AAI61643.1| LOC100145762 protein [Xenopus (Silurana) tropicalis]	13.86	5	5	8	440	48.907	6.66846	1.11998	8	19.8581	0.956913	8	24.5021	1.13974	8	38.1035	1.12287	8	37.2896
Unigene74287_OR 1 642 minus strand coiled-coil domain containing 63 [Xenopus laevis] >gi	38303983 gb|AAH61941.1| MGC68565 protein [Xenopus laevis]	27.57	4	5	7	214	24.3926	5.16064	1.03393	5	15.7284	1.07979	5	18.3476	1.34732	5	44.9005	1.01221	5	13.3034
Unigene95664_B	59 679 LOC496142 protein [Xenopus laevis]	14.98	2	2	6	207	22.1664	7.63525	1.18931	5	4.8791	0.962399	5	5.18915	0.997125	5	30.7927	1.08273	5	20.2238
Unigene95686_B	111 683 CD63 antigen [Rana catesbeiana]	23.04	5	5	11	191	20.7064	6.87354	1.06011	11	16.2281	0.964568	11	35.5979	0.792693	11	43.8197	0.825264	11	50.613
Unigene73921_OR	3 635 LOC100127543 protein [Xenopus (Silurana) tropicalis]	16.59	2	3	8	211	24.0085	7.21045	0.903094	7	16.8187	1.01027	7	26.9243	1.66574	7	28.4462	1.53551	7	23.702
Unigene47438_OR	1 228 minus strand LOC100126637 protein [Xenopus laevis]	30.26	2	2	9	76	8.14791	5.89697	1.20393	9	12.6914	1.04636	9	19.0074	0.349225	9	42.0018	0.344581	9	40.706
Unigene76694_OR 188 1039 minus strand protein kinase, cAMP-dependent, regulatory, type I,beta [Xenopus laevis] >gi	49523206 gb|AAH75186.1| MGC82149 protein [Xenopus laevis]	23.59	4	5	8	284	32.4523	5.31299	0.906503	7	27.2283	0.890464	7	6.4398	0.715671	7	53.1349	0.968422	7	31.0878
Unigene65318_OR 3 365 minus strand transmembrane emp24 protein transport domain containing 7 [Xenopus (Silurana) tropicalis] >gi	39795854 gb|AAH64279.1| transmembrane emp24 domain containing 3 [Xenopus (Silurana) tropicalis]	33.88	4	4	9	121	13.9568	5.49072	1.05584	9	19.4288	1.00736	9	18.3803	1.01482	9	25.1333	1.11879	9	40.2983
Unigene99931_B	3 1196 minus strand tubb4 protein [Xenopus (Silurana) tropicalis]	19.1	5	5	6	398	44.0386	6.41748	1.00462	6	7.16039	1.07102	6	12.7194	1.2782	6	30.4401	1.24334	6	24.6212
Unigene77265_OR	11 1105 minus strand LOC548369 protein [Xenopus (Silurana) tropicalis]	28.49	3	7	9	365	40.2691	6.45557	0.919918	3	2.84371	0.866241	3	3.5008	0.747916	3	20.8732	0.61883	3	12.032
Unigene24492_B	2 823 PREDICTED: glucosamine-6-phosphate isomerase 1 [Xenopus (Silurana) tropicalis]	18.98	3	5	10	274	30.7315	7.37158	1.04493	7	15.2549	0.981983	7	14.1369	0.995295	7	47.2721	1.0089	7	62.8663
Unigene96892_B	62 769 MGC82870 protein [Xenopus laevis]	16.95	1	3	7	236	25.6721	7.26904	0.93019	1		0.948899	1		0.747525	1		0.908834	1
Unigene100196_B 1 1092 glucose-6-phosphate dehydrogenase [Xenopus laevis] >gi	111185531 gb|AAH59324.2| MGC69058 protein [Xenopus laevis]	27.75	8	8	8	364	42.0254	8.23584	0.999343	8	25.4329	1.01277	8	8.6765	1.03991	8	42.9345	0.972154	8	38.3557
Unigene71899_OR 40 528 MGC97787 protein [Xenopus (Silurana) tropicalis] >gi	62530960 gb|AAH93468.1| MGC97787 protein [Xenopus (Silurana) tropicalis]	15.95	1	3	9	163	18.6415	8.92432	0.797873	2	15.1638	1.00325	2	7.04597	1.11834	2	20.0245	1.38108	2	24.7861
Unigene72784_OR 3 380 adenosylhomocysteinase [Xenopus (Silurana) tropicalis] >gi	89269565 emb|CAJ82626.1| S-adenosylhomocysteine hydrolase [Xenopus tropicalis] >gi|138519669|gb|AAI35906.1| S-adenosylhomocysteine hydrolase [Xenopus (Silurana) tropicalis]	30.16	3	3	7	126	13.5376	4.94482	0.936277	7	8.72953	1.07283	7	11.5891	0.923887	7	12.7424	0.922768	7	11.8741
Unigene20212_OR	3 1109 minus strand PREDICTED: myosin, light chain kinase [Taeniopygia guttata]	20.33	2	5	8	369	39.8116	6.41748	1.13697	3	3.28158	1.29103	3	48.221	1.11719	3	38.7812	1.1163	3	61.5201
Unigene70999_OR	152 493 PREDICTED: similar to Catalase [Equus caballus]	35.09	3	3	10	114	12.4594	6.56592	1.05241	10	21.333	1.04633	10	15.5362	1.02718	10	50.1757	0.902108	10	32.7557
Unigene80770_B	1 333 Nucleophosmin [Rana catesbeiana]	45.05	3	3	6	111	12.0641	4.55127	1.10594	6	21.4544	1.02468	6	8.47753	1.36646	6	69.128	1.23251	6	73.9576
Unigene64132_OR 1 348 nucleosome assembly protein 1-like 1 [Xenopus (Silurana) tropicalis] >gi	45829541 gb|AAH68215.1| nucleosome assembly protein 1-like 1 [Xenopus (Silurana) tropicalis] >gi|159155421|gb|AAI54890.1| nucleosome assembly protein 1-like 1 [Xenopus (Silurana) tropicalis]	25	2	2	6	116	13.5816	4.70361	0.935281	6	16.1073	1.01137	6	3.13839	1.09624	6	24.5073	1.12769	6	20.1324
Unigene99643_B 1 1152 minus strand mitochondrial trifunctional protein, alpha subunit [Xenopus (Silurana) tropicalis] >gi	38970046 gb|AAH63202.1| hydroxyacyl-Coenzyme A dehydrogenase/3-ketoacyl-Coenzyme A thiolase/enoyl-Coenzyme A hydratase (trifunctional protein), alpha subunit [Xenopus (Silurana) tropicalis]	14.84	5	5	8	384	41.4038	7.78174	0.915707	8	6.92148	1.06946	8	14.9725	0.982119	8	22.6417	1.02529	8	37.962
Unigene76753_OR	41 1057 minus strand PREDICTED: LOW QUALITY PROTEIN: fumarate hydratase, mitochondrial-like [Xenopus (Silurana) tropicalis]	23.89	2	4	7	339	36.541	8.93896	1.2805	3	5.4325	0.987954	3	2.35396	0.974354	3	34.7975	1.195	3	22.9675
Unigene47721_B	3 191 alpha 1 type I collagen [Rana catesbeiana]	28.57	2	2	9	63	5.91994	9.70068	0.810007	9	17.9543	0.748569	9	31.4892	1.27676	9	52.0784	0.854407	9	29.853
Unigene79005_B	21 317 phosphoglycerate kinase 1 [Rana sylvatica]	47.47	4	4	13	99	11.0329	9.67139	1.2082	8	26.5252	1.07374	8	30.1746	0.910949	8	39.9884	1.07987	8	46.6923
Unigene89030_B	2 364 minus strand PREDICTED: hypothetical protein LOC100496220 [Xenopus (Silurana) tropicalis]	28.93	4	4	8	121	13.682	4.85596	1.07027	8	11.7146	1.02211	8	12.7895	1.53099	8	30.0061	1.47729	8	46.17
Unigene39132_OR	2 196 minus strand High mobility group protein B2 [Rana catesbeiana]	36.92	2	2	8	65	7.13066	9.20264	0.93614	8	10.2089	1.07863	8	12.8289	1.41645	8	45.671	1.23381	8	51.6318
Unigene89633_B	3 416 minus strand PREDICTED: similar to zinc finger, RAN-binding domain containing 1 [Monodelphis domestica]	37.68	4	4	9	138	15.2167	5.49072	0.989309	8	5.92169	0.915769	8	8.75541	0.900605	8	35.0592	1.09096	8	33.4061
Unigene95210_B 14 655 minus strand heterogeneous nuclear ribonucleoprotein L [Xenopus (Silurana) tropicalis] >gi	140832702 gb|AAI35425.1| hnrpl protein [Xenopus (Silurana) tropicalis]	14.95	2	2	6	214	22.8114	5.60498	0.98658	6	20.5706	0.95193	6	14.8085	1.03526	6	24.0859	0.786171	6	28.0143
Unigene84913_B 1 258 minus strand serotransferrin precursor [Xenopus (Silurana) tropicalis] >gi	82189080 sp|Q501K5.1|TRFE_XENTR RecName: Full=Serotransferrin; Flags: Precursor >gi|63146313|gb|AAH96012.1| transferrin [Xenopus (Silurana) tropicalis]	51.16	4	4	6	86	9.7649	8.44092	0.90473	6	8.66903	0.985766	6	4.43783	0.977558	6	18.4112	0.808684	6	11.9995
Unigene72604_B	5 175 LOC495015 protein [Xenopus laevis]	75.44	5	5	9	57	6.60334	8.96826	0.917852	8	8.79948	1.02797	8	21.3562	1.3319	8	35.2962	1.14225	8	67.0474
Unigene99305_B 1 1062 chaperonin containing TCP1, subunit 4 (delta) [Xenopus (Silurana) tropicalis] >gi	49903730 gb|AAH76940.1| chaperonin containing TCP1, subunit 4 (delta) [Xenopus (Silurana) tropicalis]	20.06	6	6	10	354	38.6186	6.78564	1.00257	9	12.8299	1.03887	9	14.3016	0.961232	9	29.5876	1.15566	9	39.9692
Unigene16961_OR	84 3128 minus strand lethal giant larvae homolog 2 [Xenopus (Silurana) tropicalis]	13.2	9	9	9	1015	113.227	7.25439	1.12925	9	17.067	1.0614	9	19.759	1.09507	9	45.3263	0.896533	9	80.6246
Unigene77120_OR	1 954 nuclear receptor coactivator 5 [Xenopus tropicalis]	22.64	5	5	8	318	33.625	9.59814	0.940671	8	11.4852	1.04065	8	47.5892	1.06214	8	79.2331	1.0651	8	86.5078
Unigene76286_OR 76 936 phosphoglucomutase 2-like 1 [Xenopus laevis] >gi	49903695 gb|AAH76840.1| Pgm2l1-prov protein [Xenopus laevis]	20.21	3	6	8	287	31.9849	6.354	1.01499	4	3.30019	1.01101	4	12.3925	1.4754	4	29.7362	0.952115	4	31.6461
Unigene87842_B 2 424 minus strand ARP3 actin-related protein 3 homolog [Xenopus (Silurana) tropicalis] >gi	39849985 gb|AAH64225.1| ARP3 actin-related protein 3 homolog [Xenopus (Silurana) tropicalis] >gi|49670660|gb|AAH75462.1| ARP3 actin-related protein 3 homolog [Xenopus (Silurana) tropicalis]	60.28	3	6	7	141	15.7051	4.99561	1.01597	4	20.608	0.936855	4	5.37971	0.850104	4	90.3737	0.861049	4	137.994
Unigene100048_B 4 945 minus strand MGC84775 protein [Xenopus laevis] >gi	49256371 gb|AAH74474.1| MGC84775 protein [Xenopus laevis]	30.89	7	7	9	314	34.2845	7.6499	1.09145	9	16.5102	1.0433	9	10.2656	1.27509	9	30.9477	1.33172	9	30.7511
Unigene77465_OR	200 1375 minus strand DEAD (Asp-Glu-Ala-Asp) box polypeptide 17 [Xenopus (Silurana) tropicalis]	24.23	8	9	9	392	45.085	8.20654	0.877104	8	27.1755	0.864397	8	26.8868	0.869009	8	13.2675	1.00065	8	45.7219
Unigene74831_OR 3 719 tropomodulin 3 (ubiquitous) [Xenopus (Silurana) tropicalis] >gi	89269890 emb|CAJ83437.1| tropomodulin 3 (ubiquitous) [Xenopus tropicalis] >gi|134024375|gb|AAI35621.1| LOC549678 protein [Xenopus (Silurana) tropicalis]	26.78	5	5	8	239	26.513	6.37939	1.07127	8	16.656	1.0489	8	20.7269	1.19198	8	40.5397	1.28558	8	36.8598
Unigene73792_OR 1 594 RecName: Full=RuvB-like 1; AltName: Full=Pontin >gi	12004636 gb|AAG44127.1|AF218072_1 pontin [Xenopus laevis]	35.35	4	4	6	198	22.4239	6.12549	0.962092	6	3.91578	0.920845	6	7.2112	0.792152	6	40.9054	0.663818	6	9.7684
Unigene94671_B 2 532 similar to coronin, actin binding protein 1C [Xenopus laevis] >gi	5821391 dbj|BAA83801.1| coronin homolog [Xenopus laevis] >gi|27370840|gb|AAH41182.1| MGC52538 protein [Xenopus laevis]	22.03	2	2	6	177	20.0292	6.3667	1.01609	5	5.55613	1.08597	5	9.74901	1.11403	5	18.6801	1.11616	5	13.8412
Unigene96650_B 45 749 galactokinase 1 [Xenopus laevis] >gi	49118537 gb|AAH73540.1| MGC82807 protein [Xenopus laevis]	33.62	7	7	8	235	25.3458	6.29053	1.03664	8	10.6196	1.00414	8	19.3657	1.09437	8	9.33151	1.10699	8	9.87951
Unigene97778_B 19 855 polymerase I and transcript release factor [Xenopus (Silurana) tropicalis] >gi	49903491 gb|AAH76925.1| MGC89141 protein [Xenopus (Silurana) tropicalis]	19.71	4	4	6	279	32.089	8.51416	1.08184	6	31.5377	1.02474	6	3.19462	1.28413	6	89.0035	1.13269	6	61.5297
Unigene47713_OR 3 227 heat shock protein 90kDa beta (Grp94), member 1 [Xenopus (Silurana) tropicalis] >gi	89272475 emb|CAJ82870.1| tumor rejection antigen (gp96) 1 [Xenopus tropicalis] >gi|111305509|gb|AAI21251.1| heat shock protein 90kDa beta (Grp94), member 1 [Xenopus (Silurana) tropicalis]	24	2	2	8	75	8.60638	7.18115	0.811897	7	11.0114	0.915628	7	21.3842	0.853904	7	43.7291	0.943506	7	34.3422
Unigene86205_B 1 399 minus strand calpastatin [Xenopus (Silurana) tropicalis] >gi	169806799 gb|AAI60635.1| LOC100145371 protein [Xenopus (Silurana) tropicalis]	33.83	2	2	5	133	14.4153	4.69092	0.954065	5	10.8185	1.09967	5	24.3727	1.30646	5	18.4452	1.07814	5	36.9677
Unigene68838_OR	1 375 minus strand Unknown (protein for MGC:181794) [Xenopus laevis]	29.6	1	3	9	125	13.9909	5.52881	0.958611	2	22.7774	0.987381	2	21.9839	0.707756	2	32.0621	0.765985	2	29.9025
Unigene96642_B 2 601 minus strand DEAH (Asp-Glu-Ala-His) box polypeptide 15 [Xenopus (Silurana) tropicalis] >gi	195539831 gb|AAI68075.1| Unknown (protein for MGC:185897) [Xenopus (Silurana) tropicalis]	17	2	2	6	200	23.852	8.79248	1.18389	6	19.6345	1.06318	6	12.7178	1.29939	6	8.18622	1.42015	6	9.57767
Unigene98978_B	1 687 PREDICTED: NSFL1 cofactor p47 isoform 2 [Callithrix jacchus]	22.71	4	4	7	229	25.2708	5.93506	1.09248	6	16.5552	0.946977	6	4.05293	0.78742	6	4.63619	0.83656	6	27.9373
Unigene95633_B 2 571 nudix-type motif 9 [Xenopus laevis] >gi	114107865 gb|AAI23220.1| Nudt9 protein [Xenopus laevis]	31.05	4	4	7	190	21.0743	5.2749	1.09945	7	32.5989	1.0158	7	19.6155	1.24227	7	13.6768	1.33104	7	28.5546
Unigene75484_OR 24 587 ADP-ribosylation-like factor 6 interacting protein 5 [Xenopus (Silurana) tropicalis] >gi	183986467 gb|AAI66257.1| arl6ip5 protein [Xenopus (Silurana) tropicalis]	20.21	4	4	7	188	21.4144	9.31982	0.886108	7	4.24649	1.012	7	12.9367	0.943785	7	11.0708	1.06711	7	10.8351
Unigene52472_B	3 203 minus strand LOC100145174 protein [Xenopus (Silurana) tropicalis]	43.28	2	3	8	67	7.20766	7.1665	1.05763	7	10.5649	0.94313	7	13.8936	1.02899	7	53.8076	1.06355	7	36.8241
Unigene82595_B	160 351 PREDICTED: similar to FLJ00343 protein [Ornithorhynchus anatinus]	53.13	2	2	5	64	6.61828	6.25244	1.0827	5	59.2534	1.17596	5	15.4988	0.796416	5	13.2914	0.782188	5	21.4123
Unigene100156_B	2 1177 minus strand PREDICTED: t-complex protein 1 subunit alpha-like [Xenopus (Silurana) tropicalis]	19.9	7	7	11	392	42.8905	8.23584	0.91207	9	18.4571	0.822713	9	15.3645	0.962036	9	38.0689	0.876087	9	12.245
Unigene76261_OR 2 931 minus strand actin-related protein 10 homolog [Xenopus (Silurana) tropicalis] >gi	52078371 gb|AAH82502.1| actin-related protein 10 homolog [Xenopus (Silurana) tropicalis]	26.77	5	5	6	310	34.1589	5.5415	0.972285	6	24.351	1.06538	6	16.202	0.983238	6	24.3194	1.07696	6	36.4973
Unigene100518_B 16 1284 minus strand adaptor-related protein complex 1, mu 2 subunit [Xenopus (Silurana) tropicalis] >gi	49900220 gb|AAH76939.1| adaptor-related protein complex 1, mu 1 subunit [Xenopus (Silurana) tropicalis]	23.88	8	8	8	423	48.4474	7.53271	0.957049	8	7.48815	0.848755	8	27.5574	0.871	8	33.3115	0.887594	8	45.3364
Unigene93672_B	105 581 VAMP (vesicle-associated membrane protein)-associated protein B and C [Gallus gallus]	17.61	1	3	6	159	17.9409	6.78564	1.12131	3	12.8458	1.12419	3	2.96898	0.565034	3	9.91008	0.704873	3	18.5799
Unigene87351_B	26 415 PREDICTED: similar to statin-like [Canis familiaris]	22.31	1	3	18	130	14.4366	8.71924	1.07138	2	6.19825	1.04648	2	0.662435	0.579057	2	23.7961	0.75045	2	33.6407
Unigene23899_OR 3 152 minus strand PREDICTED: heterogeneous nuclear ribonucleoprotein A1-like isoform 1 [Callithrix jacchus] >gi	296204001 ref|XP_002749142.1| PREDICTED: heterogeneous nuclear ribonucleoprotein A1-like isoform 2 [Callithrix jacchus]	74	4	5	12	50	5.70588	5.31299	1.20305	5	9.21059	1.10739	5	25.2619	1.6507	5	58.1339	1.82448	5	55.4292
Unigene100912_B 74 1561 minus strand serine hydroxymethyltransferase 2 (mitochondrial) [Xenopus laevis] >gi	50924596 gb|AAH79680.1| MGC79128 protein [Xenopus laevis]	17.54	7	7	11	496	54.8562	8.79248	1.01883	9	21.4388	1.07371	9	13.0555	0.819616	9	66.9888	0.90102	9	47.0801
Unigene80757_B	1 333 Unknown (protein for IMAGE:5513587) [Xenopus laevis]	46.85	3	3	6	111	11.924	4.64014	1.05659	6	24.9634	0.98164	6	13.4169	0.893475	6	45.7234	1	6	55.2464
Unigene97916_B 3 761 calcium binding protein 39-like [Xenopus (Silurana) tropicalis] >gi	117558747 gb|AAI27355.1| calcium binding protein 39-like [Xenopus (Silurana) tropicalis]	27.27	5	7	10	253	29.9676	7.91357	0.955609	8	16.3419	0.991843	8	11.7115	1.15911	8	21.982	1.34044	8	31.0139
Unigene76812_OR 1 936 splicing factor, arginine/serine-rich 14 [Xenopus laevis] >gi	66912078 gb|AAH97819.1| MGC115540 protein [Xenopus laevis]	27.24	6	6	8	312	35.553	9.53955	0.911996	8	20.6044	0.869711	8	19.5787	1.04612	8	73.1896	1.17275	8	69.6439
Unigene76230_OR	3 875 minus strand MGC114925 protein [Xenopus laevis]	29.55	7	7	9	291	30.6861	7.32764	0.846534	9	12.5176	0.910354	9	13.2233	0.828593	9	39.1993	0.838399	9	55.2675
Unigene96774_B 2 700 minus strand myelin expression factor 2 [Xenopus (Silurana) tropicalis] >gi	170285107 gb|AAI61028.1| myelin expression factor 2 [Xenopus (Silurana) tropicalis]	21.46	5	5	8	233	24.3284	9.02686	0.919316	8	10.5932	0.999839	8	11.6331	1.52684	8	34.1164	1.34529	8	24.0786
Unigene99091_B 8 1033 protein PRRC1 [Xenopus (Silurana) tropicalis] >gi	82186618 sp|Q6P870.1|PRRC1_XENTR RecName: Full=Protein PRRC1 >gi|89267382|emb|CAJ82347.1| novel protein [Xenopus tropicalis]	28.07	6	6	7	342	36.3675	5.77002	0.862497	7	14.0667	1.00813	7	3.81753	0.781507	7	14.3576	0.849027	7	30.5449
Unigene66211_OR	7 363 PREDICTED: hypothetical protein LOC100496188 [Xenopus (Silurana) tropicalis]	36.97	3	3	8	119	13.41	6.78564	0.80842	8	36.0984	0.897244	8	3.12546	0.673946	8	19.5713	0.704036	8	24.7802
Unigene77761_OR 4 1638 minus strand kinectin 1 (kinesin receptor) [Xenopus (Silurana) tropicalis] >gi	189441583 gb|AAI67328.1| ktn1 protein [Xenopus (Silurana) tropicalis]	16.51	6	6	7	545	62.4822	5.0083	0.951334	7	35.0553	0.870171	7	18.8723	0.845873	7	24.8638	0.845552	7	20.3242
Unigene70643_B 3 263 minus strand ubiquitin-conjugating enzyme E2N-like [Danio rerio] >gi	31419425 gb|AAH53141.1| Ubiquitin-conjugating enzyme E2N-like [Danio rerio]	68.97	5	5	11	87	9.88006	5.89697	1.02405	9	8.69171	0.995361	9	13.5083	0.927936	9	32.6629	0.922562	9	30.7449
Unigene97391_B 29 790 electron-transfer-flavoprotein, beta polypeptide [Xenopus (Silurana) tropicalis] >gi	38494280 gb|AAH61629.1| electron-transfer-flavoprotein, beta polypeptide [Xenopus (Silurana) tropicalis] >gi|51895914|gb|AAH80971.1| electron-transfer-flavoprotein, beta polypeptide [Xenopus (Silurana) tropicalis] >gi|89272447|emb|CAJ82868.1| electron-transfer-flavoprotein, beta polypeptide [Xenopus tropicalis]	32.68	6	6	7	254	27.5607	7.29834	1.17958	7	25.4794	0.95538	7	21.6591	0.821254	7	21.5492	0.837713	7	17.2003
Unigene98532_B	3 950 minus strand PREDICTED: cytoplasmic dynein 1 heavy chain 1 isoform 2 [Xenopus (Silurana) tropicalis]	22.78	5	5	10	316	35.9031	4.90674	1.04227	8	3.5845	0.976639	8	8.59782	1.11154	8	17.3685	1.12911	8	23.0485
Unigene20063_B	2 217 PREDICTED: LOW QUALITY PROTEIN: collagen alpha-3(VI) chain-like [Xenopus (Silurana) tropicalis]	50	4	4	10	72	7.86121	9.70068	0.982141	10	19.1995	0.972541	10	16.7294	1.05896	10	52.2392	1.06326	10	47.4204
Unigene98828_B 28 642 minus strand hematological and neurological expressed 1-like [Xenopus laevis] >gi	47507419 gb|AAH71001.1| MGC80027 protein [Xenopus laevis] >gi|54114950|tpg|DAA01817.1| TPA_inf: HN1-like protein [Xenopus laevis]	37.56	4	4	6	205	21.6321	9.78857	0.870347	6	5.04317	0.894361	6	4.70107	0.639479	6	24.3925	0.723346	6	24.3795
Unigene100815_B	2 1564 minus strand PREDICTED: EF-hand calcium-binding domain-containing protein 6-like [Xenopus (Silurana) tropicalis]	13.44	6	6	7	521	60.8474	6.02393	0.931732	7	17.447	1.07373	7	13.3339	1.57155	7	11.6171	1.30545	7	6.95581
Unigene84531_B 2 376 minus strand alcohol dehydrogenase [NADP+] [Xenopus (Silurana) tropicalis] >gi	123915953 sp|Q28FD1.1|AK1A1_XENTR RecName: Full=Alcohol dehydrogenase [NADP+]; AltName: Full=Aldehyde reductase; AltName: Full=Aldo-keto reductase family 1 member A1 >gi|89268994|emb|CAJ81495.1| aldo-keto reductase family 1, member A1 (aldehyde reductase) [Xenopus tropicalis] >gi|213624180|gb|AAI70750.1| aldo-keto reductase family 1, member A1 (aldehyde reductase) [Xenopus (Silurana) tropicalis] …	29.6	5	5	8	125	14.4524	6.93213	0.906336	8	16.2716	0.973577	8	12.9873	1.13852	8	25.7998	1.10444	8	24.2519
Unigene15828_B	27 1463 LOC100170549 protein [Xenopus (Silurana) tropicalis]	17.75	2	6	7	479	53.7984	5.99854	1.05848	2	8.94768	0.942991	2	19.04	1.22655	2	150.459	1.14949	2	124.898
Unigene72314_OR	2 316 PREDICTED: glutamine synthetase [Taeniopygia guttata]	42.86	4	4	7	105	11.7718	7.02002	1.01251	7	13.3669	1.08362	7	12.8835	0.762845	7	29.3184	0.721743	7	20.5686
Unigene72852_OR 4 513 minus strand PDZ and LIM domain 5 [Xenopus laevis] >gi	148744502 gb|AAI42561.1| LOC100101292 protein [Xenopus laevis]	16.47	3	4	9	170	19.363	6.97607	0.949044	6	14.7464	0.936822	6	13.7007	0.883324	6	14.5808	1.04605	6	42.4831
Unigene68525_OR	2 421 minus strand PREDICTED: galectin-4-like [Xenopus (Silurana) tropicalis]	30	2	2	6	140	15.031	10.0669	1.18333	6	13.927	0.94419	6	15.8921	1.24111	6	14.7524	1.13634	6	22.3423
Unigene94821_B 1 414 voltage-dependent anion channel 3 [Xenopus laevis] >gi	49256046 gb|AAH71123.1| MGC81430 protein [Xenopus laevis]	14.49	1	1	7	138	14.7463	8.93896	1.04904	7	3.53587	1.10852	7	12.9972	1.2759	7	11.9389	1.19584	7	27.6157
Unigene99751_B 35 1177 minus strand importin 7 [Xenopus (Silurana) tropicalis] >gi	197246342 gb|AAI68580.1| ipo7 protein [Xenopus (Silurana) tropicalis]	23.88	6	6	8	381	44.8022	5.70654	0.936148	7	32.0802	0.946586	7	8.51308	0.678722	7	15.8009	0.756847	7	27.5715
Unigene86472_B 1 402 bisphosphoglycerate mutase 1a [Danio rerio] >gi	33604163 gb|AAH56286.1| Phosphoglycerate mutase 1a [Danio rerio] >gi|44890340|gb|AAH66680.1| Phosphoglycerate mutase 1a [Danio rerio] >gi|220678284|emb|CAX14616.1| phosphoglycerate mutase 1 [Danio rerio]	42.54	4	4	9	134	15.1778	5.37646	0.985972	6	13.5406	1.02172	6	25.4183	0.745971	6	39.3088	0.634718	6	37.4912
Unigene88759_B	3 443 PREDICTED: fibrillin-1-like [Xenopus (Silurana) tropicalis]	30.61	3	3	7	147	15.6634	4.2085	0.98474	7	6.58538	1.02527	7	16.2435	1.26527	7	42.9832	1.21538	7	38.7703
Unigene74037_OR 1 429 minus strand MGC82415 protein [Xenopus laevis] >gi	48735062 gb|AAH72279.1| MGC82415 protein [Xenopus laevis]	26.57	3	3	8	143	15.5193	8.45557	1.00277	7	8.85228	1.25587	7	20.2628	1.16961	7	28.7493	1.10115	7	22.6746
Unigene100275_B	83 844 PREDICTED: proteasome subunit beta type-5 [Xenopus (Silurana) tropicalis]	28.74	6	6	10	254	27.8528	7.45947	1.04243	8	16.1585	1.05685	8	6.22743	0.999385	8	9.75384	1.06467	8	11.9947
Unigene77653_OR 1 1287 minus strand calpain 1, large subunit [Xenopus (Silurana) tropicalis] >gi	51704019 gb|AAH80987.1| CAPN2 protein [Xenopus (Silurana) tropicalis]	20.28	7	7	8	429	49.6331	4.97021	1.0733	8	13.0169	1.12497	8	16.1341	0.931872	8	19.9427	0.997017	8	46.8337
Unigene98877_B	1 990 minus strand Unknown (protein for IMAGE:7645010) [Xenopus (Silurana) tropicalis]	20.61	6	6	8	330	36.1522	8.98291	1.06378	7	46.7781	0.971022	7	18.4664	1.35474	7	12.617	1.35746	7	28.8826
Unigene99889_B 133 912 lasp1 protein [Xenopus (Silurana) tropicalis] >gi	51513486 gb|AAH80453.1| lasp1 protein [Xenopus (Silurana) tropicalis] >gi|89273899|emb|CAJ83786.1| LIM and SH3 protein 1 [Xenopus tropicalis]	21.54	5	5	14	260	29.7222	7.10791	0.995224	8	10.2476	1.02381	8	12.4461	1.27973	8	48.6856	1.26007	8	32.9308
Unigene78049_OR	1 2439 PREDICTED: tight junction protein ZO-2 [Xenopus (Silurana) tropicalis]	10.09	7	7	8	813	90.4302	6.53662	1.12468	8	16.5404	1.12543	8	16.9492	1.32874	8	50.1933	1.276	8	62.9916
Unigene100839_B	177 1676 PREDICTED: polypeptide N-acetylgalactosaminyltransferase 3-like [Xenopus (Silurana) tropicalis]	12.8	5	5	9	500	57.6603	8.01611	0.957488	7	6.14392	1.00889	7	20.5741	0.955444	7	22.2935	1.10619	7	28.5544
Unigene23925_B	2 1129 PREDICTED: laminin subunit alpha-2-like [Xenopus (Silurana) tropicalis]	19.95	2	5	7	376	41.4011	8.44092	1.04978	2	23.5525	1.17509	2	23.7553	0.662071	2	10.3475	0.666795	2	20.3079
Unigene101380_B	2 3289 minus strand PREDICTED: splicing factor 3B subunit 3 [Xenopus (Silurana) tropicalis]	5.02	3	4	6	1096	122.032	5.07178	0.981918	5	19.3733	0.965106	5	7.80022	1.15687	5	39.1592	1.26069	5	20.4005
Unigene92665_B	2 544 MGC130901 protein [Xenopus laevis]	32.04	4	4	7	181	20.4632	6.68311	1.00524	7	4.45104	1.01915	7	7.73504	1.19452	7	31.7405	1.08316	7	40.025
Unigene29744_B	1 156 minus strand tropomyosin beta [Hyla chrysoscelis]	34.62	1	3	8	52	5.92402	4.53857	0.638575	1		0.776345	1		1.14251	1		1.14581	1
Unigene24375_B 106 1572 minus strand poly (ADP-ribose) polymerase family, member 3 [Xenopus laevis] >gi	56541145 gb|AAH87453.1| LOC496154 protein [Xenopus laevis]	14.72	2	6	8	489	54.9501	7.47412	1.10256	3	8.15664	1.05264	3	6.59661	1.55758	3	1.08163	1.44295	3	51.4194
Unigene87086_B	2 412 fibroblast alpha actinin [Gallus gallus]	48.18	1	6	8	137	15.8161	6.72705	1.12796	1		1.02429	1		1.01052	1		0.911734	1
Unigene96683_B	2 742 minus strand PREDICTED: oxysterol-binding protein 1-like, partial [Xenopus (Silurana) tropicalis]	22.67	2	4	9	247	28.0548	5.5415	0.987385	5	10.4386	0.961935	5	9.30236	0.847648	5	21.3787	1.07715	5	6.13722
Unigene75369_OR 2 700 staphylococcal nuclease and tudor domain containing 1 [Xenopus (Silurana) tropicalis] >gi	38649109 gb|AAH63211.1| staphylococcal nuclease domain containing 1 [Xenopus (Silurana) tropicalis]	20.17	4	4	8	233	26.5152	5.03369	0.929085	8	28.7382	0.833665	8	25.2264	0.735905	8	30.3566	0.752426	8	67.8035
Unigene101128_B 1 1824 minus strand adaptor-related protein complex 2, beta 1 subunit [Xenopus (Silurana) tropicalis] >gi	38648975 gb|AAH63350.1| adaptor-related protein complex 2, beta 1 subunit [Xenopus (Silurana) tropicalis]	12.01	4	5	6	608	66.5943	5.10986	0.903816	5	14.761	0.983521	5	17.6127	0.917389	5	33.0752	0.989951	5	56.5605
Unigene98432_B 2 931 minus strand ribosome binding protein 1 homolog 180kDa [Xenopus (Silurana) tropicalis] >gi	49250498 gb|AAH74706.1| ribosome binding protein 1 homolog 180kDa (dog) [Xenopus (Silurana) tropicalis]	18.39	4	6	7	310	35.1052	6.25244	1.01156	4	5.18032	0.962654	4	1.16626	0.84685	4	18.6939	0.758921	4	1.87115
Unigene33057_OR	3 179 PREDICTED: transitional endoplasmic reticulum ATPase-like [Callithrix jacchus]	35.59	2	2	8	59	6.66956	5.99854	1.06986	8	27.3325	0.948049	8	34.9399	1.07239	8	56.8506	0.935696	8	75.24
Unigene89207_B	2 451 calnexin [Rana rugosa]	26.67	4	4	9	150	16.6826	6.34131	1.05556	9	19.4067	1.04863	9	25.6091	1.1767	9	41.3761	1.24677	9	20.3269
Unigene76817_OR 113 1072 polypeptide N-acetylgalactosaminyltransferase 7 [Xenopus (Silurana) tropicalis] >gi	45501097 gb|AAH67317.1| UDP-N-acetyl-alpha-D-galactosamine: polypeptide N-acetylgalactosaminyltransferase 7 [Xenopus (Silurana) tropicalis]	22.19	6	6	7	320	36.5201	8.6167	0.904093	7	14.0859	0.908084	7	12.2154	0.959085	7	20.7296	0.868886	7	18.2178
Unigene97452_B 13 822 minus strand peptidase D [Xenopus (Silurana) tropicalis] >gi	51703732 gb|AAH81293.1| pepd protein [Xenopus (Silurana) tropicalis]	34.44	8	8	9	270	30.1229	6.72705	1.02698	9	21.4483	1.14458	9	16.953	1.16621	9	49.6798	0.977901	9	57.7071
Unigene54858_OR	2 265 PREDICTED: transitional endoplasmic reticulum ATPase-like [Callithrix jacchus]	38.64	3	3	6	88	9.70375	4.37354	1.11125	6	11.5303	0.96821	6	22.6996	0.983196	6	43.5007	1.03139	6	40.2699
Unigene71350_OR 2 385 tropomyosin 3, gamma [Xenopus (Silurana) tropicalis] >gi	89266911 emb|CAJ82227.1| tropomyosin 4 [Xenopus tropicalis] >gi|134023769|gb|AAI35408.1| tpm3 protein [Xenopus (Silurana) tropicalis]	34.38	4	4	8	128	14.8524	4.52588	1.05879	8	26.5147	1.02035	8	9.89841	1.62317	8	59.4339	1.75686	8	54.8347
Unigene77146_OR 81 1202 minus strand LOC100127315 protein [Xenopus laevis] >gi	213625974 gb|AAI69404.1| Hypothetical protein LOC100127315 [Xenopus laevis] >gi|213626414|gb|AAI69402.1| Hypothetical protein LOC100127315 [Xenopus laevis]	16.84	5	5	7	374	41.8029	5.40186	0.963084	7	9.88399	1.03131	7	10.8862	1.03502	7	19.6337	0.994873	7	16.7723
Unigene94855_B 100 636 minus strand PDZ and LIM domain 5 [Xenopus laevis] >gi	148744502 gb|AAI42561.1| LOC100101292 protein [Xenopus laevis]	31.28	1	3	7	179	18.1826	9.75928	1.04214	1		0.747401	1		1.24211	1		1.00451	1
Unigene91017_B	1 492 cathepsin B [Xenopus (Silurana) tropicalis]	35.37	3	3	7	164	17.8512	4.93213	0.940116	6	16.6836	0.931381	6	14.5476	0.790661	6	11.2306	0.853986	6	28.587
Unigene74108_OR 145 657 minus strand neurocalcin-delta [Xenopus (Silurana) tropicalis] >gi	223635302 sp|B3DLU1.1|NCALD_XENTR RecName: Full=Neurocalcin-delta >gi|189442277|gb|AAI67579.1| ncald protein [Xenopus (Silurana) tropicalis]	23.39	3	4	9	171	19.9758	5.32568	0.960114	6	18.213	0.988596	6	9.36523	1.18397	6	42.2971	1.20583	6	44.9334
Unigene100401_B	8 1408 minus strand PREDICTED: rootletin-like [Xenopus (Silurana) tropicalis]	18.84	6	6	7	467	53.525	5.97314	1.06179	7	9.4723	1.07052	7	2.2612	1.09518	7	23.6208	1.10229	7	40.5291
Unigene98016_B	158 880 PREDICTED: heterogeneous nuclear ribonucleoprotein Q [Xenopus (Silurana) tropicalis]	39	4	7	9	241	26.4993	5.26221	1.38485	4	48.4165	1.17792	4	39.131	0.724292	4	9.04235	0.679306	4	17.7382
Unigene82347_B 2 349 sulfotransferase family, cytosolic, 1C, member 3 [Xenopus laevis] >gi	71051903 gb|AAH99307.1| MGC116499 protein [Xenopus laevis]	36.21	3	3	8	116	13.6849	6.87354	0.918858	8	16.2773	0.860609	8	9.52146	0.856937	8	14.4947	0.952282	8	20.3271
Unigene74920_OR 3 728 minus strand archain 1 [Xenopus (Silurana) tropicalis] >gi	89271953 emb|CAJ83033.1| archain 1 [Xenopus tropicalis] >gi|134023910|gb|AAI35630.1| archain 1 [Xenopus (Silurana) tropicalis]	26.03	1	5	7	242	26.9179	7.10791	1.29665	1		0.989595	1		0.503429	1		0.527197	1
Unigene98549_B 50 952 vacuolar protein sorting-associated protein 26A [Xenopus (Silurana) tropicalis] >gi	110816481 sp|Q28HT6.1|VP26A_XENTR RecName: Full=Vacuolar protein sorting-associated protein 26A; AltName: Full=Vesicle protein sorting 26A >gi|89271970|emb|CAJ83492.1| vacuolar protein sorting 26 (yeast) [Xenopus tropicalis] >gi|111598512|gb|AAH80329.1| vacuolar protein sorting 26 (yeast) [Xenopus (Silurana) tropicalis]	24.58	6	6	12	301	35.1134	6.45557	1.09896	9	47.9655	0.99948	9	38.0582	1.05802	9	15.8644	1.03747	9	43.47
Unigene10542_B 162 386 ATPase, Na+/K+ transporting, alpha 2 polypeptide [Xenopus (Silurana) tropicalis] >gi	134024208 gb|AAI36138.1| LOC100125050 protein [Xenopus (Silurana) tropicalis]	40	2	2	9	75	8.02125	4.52588	1.0691	9	26.7339	1.0243	9	35.921	1.45911	9	20.8667	1.3589	9	34.9428
Unigene94858_B	7 558 glyoxalase I [Xenopus tropicalis]	38.59	7	7	9	184	20.8403	5.30029	1.08011	8	32.4882	1.17899	8	5.59888	1.22703	8	23.0285	1.38928	8	19.2609
Unigene27505_B	1 153 cold inducible RNA-binding protein alpha [Hyla japonica]	27.45	1	1	6	51	5.6838	6.68311	1.02405	6	5.12388	1.05598	6	3.82425	1.25705	6	33.4533	1.07748	6	35.9035
Unigene101199_B 1 2169 glucosidase, alpha; neutral AB [Xenopus laevis] >gi	120577623 gb|AAI30138.1| LOC100037025 protein [Xenopus laevis]	9.54	5	5	10	723	83.0503	5.43994	1.02861	8	9.89462	1.0168	8	11.3582	0.80353	8	19.5149	0.814655	8	42.2665
Unigene97362_B	86 814 LOC100127307 protein [Xenopus laevis]	26.34	1	6	8	243	27.7179	9.46631	0.910651	1		1.10421	1		1.79133	1		1.75685	1
Unigene80904_B 3 335 protein NDRG2 [Xenopus (Silurana) tropicalis] >gi	82181538 sp|Q66KM2.1|NDRG2_XENTR RecName: Full=Protein NDRG2 >gi|51513361|gb|AAH80333.1| ndrg2 protein [Xenopus (Silurana) tropicalis]	52.25	4	4	7	111	11.7947	7.86963	0.874592	6	5.90582	1.04166	6	6.54159	1.0704	6	29.4139	1.6864	6	29.6863
Unigene100773_B 120 1586 minus strand ubiquitin specific peptidase 14 (tRNA-guanine transglycosylase) [Xenopus laevis] >gi	51950231 gb|AAH82400.1| MGC81945 protein [Xenopus laevis]	13.09	6	6	10	489	55.4479	5.2749	0.949796	8	13.947	0.931526	8	36.06	1.0719	8	50.6183	1.08092	8	61.5464
Unigene77639_OR	66 1517 minus strand PREDICTED: AP-3 complex subunit delta-1 [Xenopus (Silurana) tropicalis]	12.6	5	5	9	484	54.7589	8.82178	0.935567	7	31.1522	1.0447	7	13.9566	0.99634	7	27.2636	1.08269	7	18.1989
Unigene71884_OR 1 501 minus strand chromosome 9 open reading frame 9 [Xenopus laevis] >gi	49255950 gb|AAH71071.1| MGC78991 protein [Xenopus laevis]	30.54	3	3	6	167	18.8127	6.90283	1.3171	6	29.4565	0.921435	6	16.0461	1.58147	6	58.4969	1.44531	6	84.0957
Unigene13329_B	3 1574 minus strand PREDICTED: myosin-10 [Xenopus (Silurana) tropicalis]	19.85	5	7	9	524	61.3312	5.13525	0.913418	5	23.7163	1.03806	5	36.2253	0.630118	5	28.0452	0.623078	5	40.6843
Unigene91137_B 94 495 minus strand actin related protein 2/3 complex, subunit 5, 16kDa [Xenopus laevis] >gi	51258834 gb|AAH79805.1| MGC86407 protein [Xenopus laevis] >gi|119352597|gb|ABL63901.1| actin-related protein 2/3 complex subunit 5 [Xenopus laevis]	41.79	3	3	5	134	14.9035	4.90674	1.28418	5	32.6948	1.03	5	1.90341	0.819411	5	61.1618	0.594521	5	7.10555
Unigene74273_OR 2 646 guanine nucleotide binding protein (G protein), alpha 11 (Gq class) [Xenopus (Silurana) tropicalis] >gi	38494339 gb|AAH61608.1| guanine nucleotide binding protein (G protein), alpha 11 (Gq class) [Xenopus (Silurana) tropicalis] >gi|49522484|gb|AAH75529.1| guanine nucleotide binding protein (G protein), alpha 11 (Gq class) [Xenopus (Silurana) tropicalis]	28.37	3	5	8	215	25.4459	5.14795	1.0922	5	10.7289	1.1088	5	7.95947	1.36267	5	42.9274	1.60797	5	34.775
Unigene72952_B	2 277 PREDICTED: pyruvate kinase muscle isozyme [Xenopus (Silurana) tropicalis]	29.35	3	3	7	92	10.1543	5.93506	1.12672	7	22.1411	0.988037	7	17.966	0.967744	7	15.1494	1.0723	7	45.2221
Unigene99882_B	2 1108 minus strand PREDICTED: mannose-6-phosphate isomerase [Xenopus (Silurana) tropicalis]	17.62	1	5	6	369	40.2174	5.79541	1.01226	1		0.948492	1		1.28765	1		0.735364	1
Unigene76341_OR	107 931 minus strand PREDICTED: similar to Snx5 protein [Monodelphis domestica]	18.55	5	5	8	275	31.3269	6.11279	0.911491	8	17.4539	0.877096	8	7.64724	0.884138	8	52.799	1.04399	8	48.1644
Unigene73696_OR 75 626 proteasome alpha 7 subunit [Xenopus (Silurana) tropicalis] >gi	148222470 ref|NP_001081054.1| proteasome subunit alpha type-7-A [Xenopus laevis] >gi|12229930|sp|Q9PVY6.1|PSA7A_XENLA RecName: Full=Proteasome subunit alpha type-7-A; AltName: Full=Proteasome subunit alpha 4-A >gi|6467124|dbj|BAA86962.1| 20S proteasome alpha 4 subunit [Xenopus laevis] >gi|38174032|gb|AAH61282.1| proteasome (prosome, macropain) subunit, alpha type 7 [Xenopus (Silurana) tropicalis]…	24.46	3	3	6	184	20.6086	8.39697	0.947895	6	8.89188	0.997951	6	4.12147	0.996078	6	27.8861	0.98925	6	17.3114
Unigene48701_OR 2 232 selenium-binding protein 1-B [Xenopus laevis] >gi	82182230 sp|Q6DCH7.1|SBP1B_XENLA RecName: Full=Selenium-binding protein 1-B >gi|50415385|gb|AAH78056.1| MGC82850 protein [Xenopus laevis]	40.26	3	4	9	77	8.2183	8.51416	1.45486	7	30.8493	1.26254	7	10.3196	1.38019	7	31.8995	1.35984	7	97.0483
Unigene99749_B	21 1178 PREDICTED: mitochondrial inner membrane protein-like [Xenopus (Silurana) tropicalis]	13.21	4	4	5	386	41.9519	6.84424	0.963055	5	6.67426	0.919838	5	1.22386	0.651774	5	32.6439	0.6432	5	40.4382
Unigene62745_B 55 234 minus strand barrier-to-autointegration factor A [Xenopus laevis] >gi	82185414 sp|Q6NTS2.1|BAFA_XENLA RecName: Full=Barrier-to-autointegration factor A >gi|46250153|gb|AAH68883.1| MGC82387 protein [Xenopus laevis] >gi|126632057|gb|AAI33760.1| MGC82387 protein [Xenopus laevis]	45	2	2	9	60	6.6854	5.33838	0.751993	6	41.1853	0.989859	6	34.335	1.31653	6	59.6791	1.08335	6	90.609
Unigene77961_OR	144 2024 golgin A5 [Xenopus (Silurana) tropicalis]	4.94	3	3	15	627	70.9196	5.69385	1.27189	2	19.7092	1.04929	2	15.5466	0.483456	2	50.0037	0.451208	2	84.8938
Unigene101241_B 128 2299 NADH dehydrogenase (ubiquinone) Fe-S protein 1, 75kDa (NADH-coenzyme Q reductase) [Xenopus laevis] >gi	29437197 gb|AAH49394.1| Ndufs1-prov protein [Xenopus laevis]	13.26	6	6	6	724	78.9421	6.18896	1.42147	5	67.5263	0.99119	5	4.36061	0.968657	5	21.3987	0.952404	5	12.0988
Unigene75236_OR 1 735 proteasome (prosome, macropain) 26S subunit, non-ATPase, 2 [Xenopus (Silurana) tropicalis] >gi	59808953 gb|AAH90101.1| proteasome (prosome, macropain) 26S subunit, non-ATPase, 2 [Xenopus (Silurana) tropicalis]	27.35	6	6	7	245	26.8542	8.19189	0.875046	7	13.2806	0.972761	7	22.9518	0.966421	7	33.7843	1.03357	7	25.1858
Unigene95920_B 1 696 PDZ and LIM domain 5 [Xenopus (Silurana) tropicalis] >gi	194579646 gb|ACF75747.1| PDZ and LIM domain 5 transcript variant [Xenopus (Silurana) tropicalis]	25.43	1	4	7	232	25.3963	7.84033	1.47723	2	33.4926	1.34245	2	15.9379	0.734649	2	13.2509	0.716895	2	7.55116
Unigene93781_B 1 585 minus strand dipeptidyl-peptidase 3 [Xenopus laevis] >gi	50417430 gb|AAH77244.1| Dpp3-prov protein [Xenopus laevis]	34.87	2	5	7	195	22.3704	5.49072	1.0931	4	13.3769	0.964085	4	12.1772	0.813351	4	9.60209	0.771875	4	8.45002
Unigene94460_B	16 615 PREDICTED: importin subunit beta-1 [Xenopus (Silurana) tropicalis]	28	1	4	7	200	22.0694	5.09717	0.772229	1		0.995836	1		1.7195	1		1.38253	1
Unigene69681_OR 1 453 minus strand RecName: Full=Collagen alpha-2(I) chain; AltName: Full=Alpha-2 type I collagen; Flags: Precursor >gi	2443342 dbj|BAA22380.1| alpha 2 type I collagen [Rana catesbeiana]	21.19	2	3	9	151	14.146	10.5503	1.064	5	29.481	0.860595	5	15.7743	1.51342	5	82.7205	1.02186	5	58.7792
Unigene58466_B	9 218 minus strand Rps15a protein [Mus musculus]	52.86	4	4	7	70	7.88831	10.3599	0.841673	7	24.8444	1.02357	7	14.2179	0.904865	7	15.9245	1.05086	7	20.302
Unigene74823_OR	2 718 PREDICTED: fatty-acid amide hydrolase 1 [Xenopus (Silurana) tropicalis]	21.76	1	4	7	239	25.6232	7.2251	1.00215	1		1.1775	1		1.84876	1		1.77309	1
Unigene89401_B	1 396 LOC446923 protein [Xenopus laevis]	24.24	3	3	10	132	14.3916	8.96826	0.866407	8	5.57366	0.951265	8	5.9746	1.11105	8	24.0068	1.14918	8	29.6694
Unigene58179_OR	3 287 minus strand Armet protein [Xenopus laevis]	35.79	3	3	7	95	10.9597	8.04541	1.01274	7	17.0789	1.31077	7	28.3004	0.623898	7	37.4062	0.550999	7	46.4867
Unigene66072_OR 1 375 minus strand alcohol dehydrogenase 5 (class III), chi polypeptide [Xenopus laevis] >gi	66910727 gb|AAH97612.1| Adh3 protein [Xenopus laevis] >gi|68673237|emb|CAE01319.1| alcohol dehydrogenase class 3 [Xenopus laevis]	42.4	3	3	6	125	13.1736	7.54736	1.10881	6	9.04981	1.18595	6	20.4655	1.05953	6	40.5036	0.879099	6	54.3961
Unigene100364_B 4 975 protein phosphatase 2A activator, regulatory subunit 4 [Xenopus laevis] >gi	67677994 gb|AAH97741.1| MGC115427 protein [Xenopus laevis]	19.75	5	5	7	324	36.8376	6.53662	1.07679	7	13.6772	0.977055	7	12.3035	0.790273	7	20.2651	0.857061	7	44.5223
Unigene70503_OR	2 475 PREDICTED: EF-hand calcium-binding domain-containing protein 6-like [Xenopus (Silurana) tropicalis]	17.72	2	2	5	158	18.3956	9.27588	0.956614	5	4.35198	1.03859	5	7.3887	1.31865	5	100.846	1.25132	5	43.704
Unigene58669_OR	2 292 Alpha-1-antiproteinase precursor [Rana catesbeiana]	32.99	3	3	8	97	11.2139	7.97217	0.864616	8	17.053	0.87678	8	7.31632	0.843727	8	49.9581	0.793398	8	56.1701
Unigene72753_OR 300 569 heterogeneous nuclear ribonucleoprotein C (C1/C2) [Xenopus laevis] >gi	27370982 gb|AAH41534.1| Hnrpc-prov protein [Xenopus laevis]	64.44	5	5	8	90	9.76708	9.48096	1.01348	7	5.84183	1.02919	7	25.8427	1.0957	7	84.1649	1.03847	7	99.7276
Unigene64788_OR 2 358 minus strand interleukin enhancer-binding factor 3 [Xenopus (Silurana) tropicalis] >gi	82183774 sp|Q6GL57.1|ILF3_XENTR RecName: Full=Interleukin enhancer-binding factor 3 >gi|49257941|gb|AAH74653.1| interleukin enhancer binding factor 3, 90kDa [Xenopus (Silurana) tropicalis]	35.29	4	4	10	119	13.0547	7.23975	1.04058	10	19.9443	1.06271	10	22.8259	1.57239	10	25.3183	1.39438	10	25.2062
Unigene91124_B	121 495 MGC132180 protein [Xenopus laevis]	32.8	3	3	9	125	14.0881	5.22412	0.954706	6	9.04326	0.985611	6	22.1298	0.954044	6	26.4339	1.04401	6	16.2597
Unigene72520_OR	2 550 PREDICTED: IgGFc-binding protein [Xenopus (Silurana) tropicalis]	38.25	5	5	6	183	20.0914	6.02393	1.0501	6	6.25662	1.08085	6	10.9901	0.405444	6	38.9668	0.373006	6	37.6474
Unigene13516_OR 179 1534 minus strand MGC80945 protein [Xenopus laevis] >gi	49115539 gb|AAH73444.1| MGC80945 protein [Xenopus laevis]	16.15	5	5	8	452	49.5495	8.1626	1.17903	6	2.52034	1.15273	6	12.6725	0.952562	6	27.0091	0.915679	6	21.6395
Unigene69845_B	4 237 LOC100036845 protein [Xenopus laevis]	30.77	2	2	5	78	8.95945	7.12256	0.960099	5	14.7297	0.991484	5	4.70664	0.328736	5	75.8414	0.302127	5	69.4517
Unigene52845_B 7 201 CAP, adenylate cyclase-associated protein 1 [Xenopus laevis] >gi	50418221 gb|AAH77282.1| CAP1b protein [Xenopus laevis]	23.08	1	1	5	65	6.6664	9.42236	0.939436	5	15.9822	1.11743	5	25.1936	1.05164	5	33.5258	1.1158	5	37.8215
Unigene3545_OR 74 343 minus strand prolylcarboxypeptidase [Xenopus (Silurana) tropicalis] >gi	115313632 gb|AAI23913.1| prolylcarboxypeptidase (angiotensinase C) [Xenopus (Silurana) tropicalis]	14.44	1	1	9	90	10.522	4.95752	1	9	40.61	1.01475	9	21.5916	1.16467	9	27.2054	1.15611	9	13.8527
Unigene87675_B	10 423 PREDICTED: IgGFc-binding protein [Xenopus (Silurana) tropicalis]	40.58	4	4	6	138	15.4269	4.97021	1.03781	6	6.18242	0.983824	6	9.41609	0.472385	6	18.6402	0.445204	6	44.7564
Unigene44881_B	1 186 PREDICTED: IgGFc-binding protein [Xenopus (Silurana) tropicalis]	29.03	1	2	7	62	7.44709	10.3452	0.957674	3	7.44582	1.09063	3	8.5386	0.21182	3	45.6106	0.158663	3	10.4249
Unigene77869_OR	142 1803 minus strand PREDICTED: similar to C219-reactive peptide (FLJ39207) [Ornithorhynchus anatinus]	10.47	4	4	6	554	62.6809	4.28467	0.952676	6	18.9862	1.01036	6	7.95823	0.62644	6	15.3532	0.803624	6	26.2697
Unigene75015_OR 1 741 COP9 constitutive photomorphogenic homolog subunit 4 [Xenopus (Silurana) tropicalis] >gi	89267863 emb|CAJ82695.1| COP9 constitutive photomorphogenic homolog subunit 4 (Arabidopsis) [Xenopus tropicalis]	29.15	3	5	7	247	28.4117	6.44287	1.01886	3	10.8323	0.971739	3	3.39342	0.91161	3	11.6807	1.00201	3	29.7935
Unigene71439_OR 2 511 transmembrane emp24 protein transport domain containing 9 [Xenopus (Silurana) tropicalis] >gi	89268685 emb|CAJ82691.1| transmembrane emp24 protein tra [Xenopus tropicalis]	29.41	3	3	7	170	19.6769	5.79541	1.17866	7	29.181	1.01898	7	16.495	0.809775	7	25.2281	0.856838	7	19.7713
Unigene85312_B	1 387 PREDICTED: LOW QUALITY PROTEIN: collagen alpha-3(VI) chain-like [Xenopus (Silurana) tropicalis]	30.23	3	3	7	129	14.0844	6.75635	0.89216	7	15.536	0.837944	7	15.51	1.24091	7	87.8179	1.20516	7	109.663
Unigene76934_OR 101 1111 minus strand UDP-N-acteylglucosamine pyrophosphorylase 1 [Xenopus laevis] >gi	125858500 gb|AAI29599.1| LOC100037187 protein [Xenopus laevis]	18.99	1	5	7	337	37.8741	6.80029	0.886471	1		1.06674	1		1.10339	1		0.974498	1
Unigene77951_OR	123 1982 protein transport protein SEC23 [Rana ridibunda]	16.61	7	8	9	620	69.6461	7.21045	0.949509	8	17.062	0.86265	8	17.7659	0.982999	8	103.962	1.06103	8	51.7265
Unigene49739_B 3 197 minus strand annexin A4 [Rana catesbeiana] >gi	226371990 gb|ACO51620.1| Annexin A4 [Rana catesbeiana]	40	2	2	6	65	7.11366	5.05908	1.10742	6	29.5119	0.989478	6	16.9803	0.903912	6	14.7362	0.704573	6	9.0878
Unigene18040_OR 28 1728 minus strand XNop56 protein [Xenopus laevis] >gi	14799394 emb|CAC44272.1| XNop56 protein [Xenopus laevis]	11.64	6	6	7	567	63.2465	9.02686	0.990991	7	18.7547	0.980272	7	9.84822	0.999072	7	29.0436	0.892746	7	39.8671
Unigene79561_B 56 322 tropomyosin 2 b isoform 2 [Xenopus laevis] >gi	214004 gb|AAA18101.1| smooth muscle beta-tropomyosin [Xenopus laevis]	40.45	3	5	8	89	10.1991	4.81787	0.910041	5	17.2086	0.841166	5	30.4795	1.22752	5	23.6505	1.26926	5	21.7446
Unigene93841_B	1 501 Proteasome subunit beta type-2 [Rana catesbeiana]	22.16	3	3	7	167	18.9398	6.78564	1.1437	7	25.689	1.01276	7	26.4037	0.940811	7	38.699	0.874637	7	36.604
Unigene76183_OR	3 917 minus strand PREDICTED: alanyl-tRNA synthetase, cytoplasmic-like [Xenopus (Silurana) tropicalis]	20.66	5	5	7	305	34.066	6.18896	1.0839	7	7.40508	1.02857	7	1.73459	0.923498	7	14.7009	1.00281	7	45.0877
Unigene100348_B 130 1299 minus strand ErbB3-binding protein 1 [Xenopus (Silurana) tropicalis] >gi	51513363 gb|AAH80337.1| MGC79578 protein [Xenopus (Silurana) tropicalis]	13.33	4	4	6	390	43.4152	7.04932	0.94441	6	8.49418	0.979596	6	13.2682	0.971546	6	18.2914	0.936772	6	13.9109
Unigene39485_B 2 175 minus strand protein NDRG2 [Xenopus laevis] >gi	82176749 sp|Q7ZY73.1|NDRG2_XENLA RecName: Full=Protein NDRG2 >gi|27881799|gb|AAH43915.1| Ndrg2-prov protein [Xenopus laevis]	55.17	2	2	5	58	6.62822	6.75635	1.08626	5	5.53267	0.992317	5	7.22569	0.691011	5	21.4036	0.891533	5	27.4451
Unigene57171_OR	17 274 MGC64251 protein [Xenopus laevis]	50	5	5	9	86	9.23068	8.83643	1.02274	9	13.8114	1.07783	9	32.2564	0.730659	9	29.6339	0.613402	9	57.8895
Unigene64295_B 1 237 minus strand aldehyde dehydrogenase 2 family (mitochondrial) [Xenopus laevis] >gi	50415001 gb|AAH77908.1| MGC80785 protein [Xenopus laevis]	53.16	2	3	6	79	8.09627	7.41553	0.964507	5	2.88993	1.07326	5	9.35811	1.34423	5	19.7524	1.39577	5	13.0004
Unigene92716_B	15 545 minus strand novel protein similar to vertebrate proteasome (prosome, macropain) subunit, alpha type 2 (PSMA2) [Danio rerio]	40.11	2	4	6	177	19.5382	9.49561	0.964961	4	14.3454	1.01758	4	6.9156	0.953867	4	15.4565	0.93072	4	31.6726
Unigene93198_B 1 564 minus strand prohibitin-2 [Xenopus (Silurana) tropicalis] >gi	182676462 sp|A9UMS3.1|PHB2_XENTR RecName: Full=Prohibitin-2 >gi|163916606|gb|AAI57772.1| phb2 protein [Xenopus (Silurana) tropicalis]	20.21	3	4	7	188	21.3767	9.84717	0.967208	6	37.3199	0.952442	6	8.96482	1.2265	6	23.4248	1.26587	6	23.3567
Unigene77084_OR 1 1074 minus strand poly (ADP-ribose) polymerase family, member 3 [Xenopus laevis] >gi	56541145 gb|AAH87453.1| LOC496154 protein [Xenopus laevis]	18.72	1	5	7	358	40.3861	7.47412	1.0684	2	0.027279	1.03693	2	4.5489	0.892643	2	3.07291	0.739516	2	5.62271
Unigene80899_B 16 219 heat shock factor binding protein 1 [Xenopus laevis] >gi	133737068 gb|AAI33780.1| Hsbp1a protein [Xenopus laevis]	72.06	3	3	5	68	7.71672	4.24658	0.968285	5	9.26915	1.07079	5	3.80706	1.30488	5	7.69607	1.42507	5	32.9745
Unigene94989_B 1 642 MGC81873 protein [Xenopus laevis] >gi	51703486 gb|AAH81056.1| MGC81873 protein [Xenopus laevis]	26.64	4	4	8	214	23.0826	8.76318	1.02975	8	13.9149	1.09197	8	17.1751	0.791237	8	36.706	0.702998	8	24.6086
Unigene78005_OR 1 1989 importin 7 [Xenopus (Silurana) tropicalis] >gi	197246342 gb|AAI68580.1| ipo7 protein [Xenopus (Silurana) tropicalis]	10.41	5	5	7	663	75.3432	4.58936	0.991582	6	20.4966	0.917199	6	24.497	0.97316	6	26.9847	0.952422	6	19.6694
Unigene56151_OR	25 210 minus strand PREDICTED: IgGFc-binding protein [Xenopus (Silurana) tropicalis]	62.9	3	3	6	62	6.68752	6.60986	1.03599	6	4.81254	1.09813	6	13.8779	0.513777	6	91.043	0.486221	6	55.129
Unigene70336_OR	1 474 PREDICTED: filamin-C isoform 5 [Xenopus (Silurana) tropicalis]	30.38	2	3	6	158	16.4063	5.51611	1.23435	2	22.7282	1.43321	2	62.5469	0.863486	2	11.7153	0.819068	2	5.16139
Unigene20530_OR	2 2242 minus strand LOC100170549 protein [Xenopus (Silurana) tropicalis]	11.78	2	6	7	747	83.6901	6.29053	1.14537	2	0.791072	1.04485	2	2.52342	1.54466	2	24.3255	1.61584	2	1.89316
Unigene88110_B	7 429 minus strand PREDICTED: mucin-5AC-like [Xenopus (Silurana) tropicalis]	17.02	1	2	6	141	16.3906	4.25928	0.89322	2	0.30083	1.05678	2	6.3189	0.252044	2	125.86	0.195089	2	242.155
Unigene91848_B 3 515 catalase [Xenopus (Silurana) tropicalis] >gi	56971740 gb|AAH88006.1| catalase [Xenopus (Silurana) tropicalis]	29.82	5	5	7	171	20.1192	9.15869	1.11376	7	5.31036	1.01786	7	9.86888	1.34922	7	10.0277	1.36362	7	23.1737
Unigene99193_B 23 997 glutaredoxin-3 [Xenopus (Silurana) tropicalis] >gi	205786023 sp|Q28ID3.2|GLRX3_XENTR RecName: Full=Glutaredoxin-3; AltName: Full=Thioredoxin-like protein 2	13.85	4	4	11	325	36.1946	5.60498	0.980346	8	7.29115	0.93605	8	7.52934	0.86554	8	21.3	0.932514	8	18.1552
Unigene23117_OR	3 149 minus strand PREDICTED: mucin-5AC, partial [Macaca mulatta]	36.73	2	2	9	49	5.64382	7.84033	1.01183	9	15.0142	1.21553	9	46.7267	0.539269	9	23.2392	0.412831	9	48.0451
Unigene71686_OR 3 509 similar to pre-B-cell colony-enhancing factor [Xenopus laevis] >gi	47124675 gb|AAH70563.1| LOC398502 protein [Xenopus laevis]	32.54	4	4	6	169	18.8719	8.52881	0.932335	6	27.7009	0.922345	6	12.2231	0.87209	6	33.6685	0.747974	6	24.6686
Unigene99791_B 1 996 ubiquinol-cytochrome c reductase core protein I [Xenopus laevis] >gi	29351607 gb|AAH49288.1| Uqcrc1 protein [Xenopus laevis]	15.06	3	4	7	332	36.7695	6.22705	1.23609	4	19.9555	1.19154	4	19.3756	0.768534	4	7.28746	0.674026	4	24.7153
Unigene100972_B 109 1641 minus strand aldehyde dehydrogenase 7 family, member A1 [Xenopus (Silurana) tropicalis] >gi	89266774 emb|CAJ83722.1| aldehyde dehydrogenase 7 family, member A1 [Xenopus tropicalis] >gi|170284491|gb|AAI61027.1| aldehyde dehydrogenase 7 family, member A1 [Xenopus (Silurana) tropicalis] >gi|213625564|gb|AAI70873.1| aldehyde dehydrogenase 7 family, member A1 [Xenopus (Silurana) tropicalis] >gi|213627169|gb|AAI70848.1| aldehyde dehydrogenase 7 family, member A1 [Xenopus (Silurana) tropicalis]	10.37	4	4	6	511	55.2454	6.37939	0.822481	6	10.3762	0.94266	6	25.0041	1.481	6	18.6201	1.59462	6	18.8672
Unigene75751_OR 1 837 minus strand major vault protein [Xenopus laevis] >gi	82187170 sp|Q6PF69.1|MVP_XENLA RecName: Full=Major vault protein; Short=MVP >gi|34784593|gb|AAH57708.1| MGC68839 protein [Xenopus laevis]	34.77	5	5	6	279	31.5192	4.77979	0.928244	6	9.5379	0.884162	6	2.3051	0.817904	6	12.7292	0.961763	6	11.215
Unigene73633_OR 4 621 minus strand PREDICTED: similar to heterogeneous nuclear ribonucleoprotein A0 isoform 2 [Canis familiaris] >gi	73970814 ref|XP_538645.2| PREDICTED: similar to heterogeneous nuclear ribonucleoprotein A0 isoform 1 [Canis familiaris] >gi|73970816|ref|XP_862803.1| PREDICTED: similar to heterogeneous nuclear ribonucleoprotein A0 isoform 3 [Canis familiaris]	20.39	2	3	8	206	21.6637	8.01611	0.964092	2	12.6723	0.958281	2	13.4859	0.887134	2	57.2237	0.950015	2	30.7367
Unigene1069_B	1 3102 PREDICTED: collagen alpha-6(IV) chain-like [Xenopus (Silurana) tropicalis]	7.06	5	5	7	1034	101.672	8.96826	1.07693	7	12.7959	0.982555	7	22.2949	0.822304	7	45.5992	0.933353	7	58.0154
Unigene44674_OR 17 217 minus strand osteoglycin [Xenopus laevis] >gi	27696273 gb|AAH43788.1| Ogn-prov protein [Xenopus laevis]	25.37	2	2	9	67	7.58086	5.05908	0.949356	9	9.88176	0.892375	9	12.0206	1.61489	9	38.4238	1.39169	9	39.0284
Unigene940_B 13 1383 minus strand novel protein similar to hatching enzymes [Xenopus tropicalis] >gi	171847118 gb|AAI61461.1| novel protein similar to hatching enzymes [Xenopus (Silurana) tropicalis] >gi|213624076|gb|AAI70612.1| novel protein similar to hatching enzymes [Xenopus (Silurana) tropicalis] >gi|213627163|gb|AAI70834.1| novel protein similar to hatching enzymes [Xenopus (Silurana) tropicalis]	11.82	4	4	6	457	50.2003	6.17627	0.95306	6	6.17198	0.947706	6	8.47114	0.363785	6	71.7211	0.244427	6	77.1418
Unigene56337_OR	5 274 PREDICTED: LOW QUALITY PROTEIN: collagen alpha-3(VI) chain-like [Xenopus (Silurana) tropicalis]	28.89	1	3	8	90	9.92015	8.14795	1.10597	5	21.3546	0.998839	5	1.83861	1.32551	5	27.5074	1.09831	5	44.9116
Unigene88788_B	1 273 LOC398083 protein [Xenopus laevis]	39.56	2	3	7	91	10.1591	5.37646	1.08118	5	22.0745	1.09853	5	15.6385	1.65603	5	26.1771	1.23236	5	83.1215
Unigene95863_B	3 692 minus strand PREDICTED: septin-7 [Xenopus (Silurana) tropicalis]	20	3	4	8	230	26.5395	6.87354	1.02366	4	8.56912	0.990697	4	15.7495	0.940588	4	29.9954	0.855618	4	29.9552
Unigene49437_B	6 197 PREDICTED: IgGFc-binding protein [Xenopus (Silurana) tropicalis]	31.25	2	2	8	64	7.24323	6.32861	0.92998	8	20.2574	0.944861	8	14.6087	0.27118	8	103.446	0.305224	8	74.0602
Unigene57438_B	2 217 minus strand LOC414455 protein [Xenopus laevis]	41.67	3	3	10	72	8.47428	6.04932	0.902292	7	16.1681	1.01095	7	19.3493	1.24159	7	43.7061	1.0211	7	17.4195
Unigene74662_OR 1 702 echinoderm microtubule associated protein like 2 [Xenopus laevis] >gi	46329534 gb|AAH68952.1| MGC83225 protein [Xenopus laevis]	20.94	3	3	5	234	25.3565	6.94678	1.10697	5	8.71474	1.15042	5	10.5563	1.2628	5	41.6173	1.29067	5	15.9994
Unigene44350_B 1 186 RecName: Full=Alpha-enolase; AltName: Full=2-phospho-D-glycerate hydro-lyase; AltName: Full=Phosphopyruvate hydratase >gi	5305423 gb|AAD41644.1|AF072587_1 alpha enolase [Sceloporus undulatus]	32.26	1	2	7	62	6.53432	7.78174	1.09189	5	4.22124	1.22174	5	40.8981	0.70231	5	74.8071	0.725162	5	56.5927
Unigene99336_B 143 1087 adaptor-related protein complex 2, beta 1 subunit [Xenopus (Silurana) tropicalis] >gi	38648975 gb|AAH63350.1| adaptor-related protein complex 2, beta 1 subunit [Xenopus (Silurana) tropicalis]	21.27	3	5	6	315	35.4934	6.0874	1.06572	4	2.85732	1.11681	4	3.51766	0.864176	4	68.9875	0.917204	4	56.3389
Unigene88235_B 1 333 minus strand isocitrate dehydrogenase 2 (NADP+), mitochondrial [Xenopus laevis] >gi	32450377 gb|AAH54241.1| MGC64442 protein [Xenopus laevis]	50.45	4	4	6	111	12.3683	7.10791	1.07933	6	38.8519	1.04923	6	26.7397	0.996347	6	16.6464	1.00126	6	15.2403
Unigene100639_B 3 1439 minus strand nucleoporin 205kDa [Xenopus (Silurana) tropicalis] >gi	195540206 gb|AAI68124.1| Unknown (protein for MGC:186304) [Xenopus (Silurana) tropicalis]	12.94	5	5	7	479	54.3722	7.97217	0.967266	7	21.5329	0.97563	7	7.1014	1.46348	7	15.955	1.34709	7	17.6083
Unigene77578_B 3 305 IQ motif containing GTPase activating protein 2 [Xenopus laevis] >gi	29647403 dbj|BAC75408.1| IQ motif containing GTPase activating protein 2 [Xenopus laevis]	45.54	4	4	7	101	10.9748	5.09717	0.878272	7	13.3013	0.782314	7	22.7677	0.626636	7	26.4144	0.595036	7	68.0925
Unigene91871_B 3 515 minus strand ubiquitin-like modifier activating enzyme 1 [Xenopus laevis] >gi	40352729 gb|AAH64684.1| Uba1b protein [Xenopus laevis]	26.9	2	5	8	171	19.3526	6.78564	0.844998	2	25.4491	0.886182	2	13.2633	1.01775	2	2.1607	1.0837	2	6.84193
Unigene74379_B 1 285 GDP-mannose 4,6-dehydratase [Xenopus laevis] >gi	27503412 gb|AAH42270.1| Gmds-prov protein [Xenopus laevis] >gi|84105498|gb|AAI11473.1| Gmds protein [Xenopus laevis]	25.26	2	2	6	95	11.0066	9.70068	1.08887	6	12.0234	1.03634	6	22.5736	0.820359	6	31.195	0.816537	6	18.9538
Unigene99656_B 1 1155 minus strand sorting nexin 2 [Xenopus laevis] >gi	32822856 gb|AAH54996.1| Snx2-prov protein [Xenopus laevis]	18.96	5	6	6	385	43.5242	5.93506	1.30191	5	18.0225	1.06203	5	13.2283	0.921664	5	20.5961	0.945232	5	13.9537
Unigene99838_B	1 1149 PREDICTED: sorting nexin-1 [Xenopus (Silurana) tropicalis]	10.97	3	4	8	383	44.49	7.02002	0.935635	5	18.4408	1.05212	5	4.80334	1.09552	5	4.49265	1.28149	5	27.4037
Unigene97373_B 4 438 minus strand AU RNA binding protein/enoyl-CoA hydratase [Xenopus (Silurana) tropicalis] >gi	183985804 gb|AAI66390.1| auh protein [Xenopus (Silurana) tropicalis]	26.9	3	3	6	145	15.3824	8.11865	1.02001	6	2.4563	1.07457	6	16.1328	1.13983	6	16.6711	1.1143	6	20.1008
Unigene15628_B	36 704 minus strand PREDICTED: LOW QUALITY PROTEIN: von Willebrand factor-like [Xenopus (Silurana) tropicalis]	23.77	5	5	7	223	24.7614	9.49561	0.844367	7	17.4557	0.945865	7	28.4253	1.39582	7	21.112	1.35291	7	52.4485
Unigene75150_OR 112 756 short chain dehydrogenase/reductase family 16C, member 5 [Xenopus (Silurana) tropicalis] >gi	49523275 gb|AAH75474.1| MGC89296 protein [Xenopus (Silurana) tropicalis]	26.05	2	5	6	215	23.3313	8.42627	0.995938	2	12.2945	1.01157	2	15.8169	0.716298	2	36.9608	0.748417	2	45.8082
Unigene29389_OR	3 167 Myosin regulatory light chain 2, smooth muscle major isoform [Rana catesbeiana]	36.36	1	1	4	55	6.18984	4.34814	1.06267	4	11.2182	1.05402	4	12.0025	1.06317	4	22.3065	1.09781	4	18.8533
Unigene75807_OR 1 627 dynein, axonemal, light intermediate chain 1 [Xenopus (Silurana) tropicalis] >gi	89268699 emb|CAJ82713.1| dynein, axonemal, light intermediate polypeptide 1 [Xenopus tropicalis] >gi|138519947|gb|AAI35943.1| dynein, axonemal, light intermediate chain 1 [Xenopus (Silurana) tropicalis]	18.66	4	4	7	209	24.3967	7.29834	1.01871	7	30.6035	1.1963	7	21.4106	0.975687	7	59.8324	0.777933	7	54.6898
Unigene71883_OR	1 393 glutathione peroxidase 4 b [Xenopus laevis]	37.4	4	4	6	131	14.8956	8.89502	0.922135	6	18.8271	1.0856	6	8.42409	1.19625	6	39.9958	1.20436	6	32.8957
Unigene24404_B	3 1520 minus strand PREDICTED: basement membrane-specific heparan sulfate proteoglycan core protein-like [Xenopus (Silurana) tropicalis]	12.85	5	5	8	506	55.0692	5.35107	0.99511	7	4.97754	0.940427	7	11.071	1.31963	7	53.6978	1.09213	7	53.4808
Unigene99553_B	1 1128 cct7 protein [Xenopus (Silurana) tropicalis]	25.8	8	8	9	376	41.0365	6.22705	0.988791	8	18.8455	0.956442	8	15.2202	1.12663	8	25.7325	1.10067	8	21.4239
Unigene99893_B 2 625 oxoglutarate (alpha-ketoglutarate) dehydrogenase (lipoamide) [Xenopus (Silurana) tropicalis] >gi	197245679 gb|AAI68626.1| Unknown (protein for MGC:186272) [Xenopus (Silurana) tropicalis]	36.06	5	6	8	208	23.9173	8.83643	1.08161	7	29.5155	1.06826	7	9.58845	1.33082	7	29.0563	1.20684	7	7.1763
Unigene74106_B	2 283 minus strand PREDICTED: calmodulin-like isoform 1 [Ailuropoda melanoleuca]	36.17	1	4	8	94	10.596	4.41162	1.10571	2	24.5712	1.0229	2	28.0804	1.11276	2	20.3197	1.16363	2	12.7745
Unigene92147_B	98 367 minus strand Dnl2 protein [Danio rerio]	44.44	2	3	5	90	10.4571	7.37158	0.920444	4	23.9118	0.872788	4	18.1663	0.725456	4	29.8203	0.633588	4	49.1883
Unigene662_B	3 143 minus strand PREDICTED: von Willebrand factor A domain-containing protein 5A-like [Xenopus (Silurana) tropicalis]	46.81	2	2	8	47	5.36564	4.55127	0.863663	8	23.5127	0.899665	8	25.316	0.787749	8	31.8445	0.833	8	46.4816
Unigene98094_B 63 890 minus strand methionine adenosyltransferase II, alpha [Xenopus (Silurana) tropicalis] >gi	40674538 gb|AAH64879.1| methionine adenosyltransferase II, alpha [Xenopus (Silurana) tropicalis]	19.2	3	3	5	276	30.2182	5.08447	1.30494	5	15.8341	1.1103	5	11.9161	0.770465	5	23.8627	0.636339	5	11.3558
Unigene20638_OR 747 2267 aldehyde dehydrogenase 18 family, member A1 [Xenopus (Silurana) tropicalis] >gi	89273982 emb|CAJ83622.1| aldehyde dehydrogenase 18 family, member A1 [Xenopus tropicalis]	12.62	4	4	6	507	54.9455	5.51611	0.947828	6	4.09114	1.00004	6	4.90165	1.06503	6	25.1282	1.0417	6	29.4746
Unigene10822_OR 1 1833 minus strand patatin-like phospholipase domain containing 6 [Xenopus (Silurana) tropicalis] >gi	120537302 gb|AAI29024.1| pnpla7 protein [Xenopus (Silurana) tropicalis]	6.87	3	3	5	611	67.6652	6.87354	0.88895	5	32.0658	0.923268	5	9.12286	0.874346	5	37.1371	0.79284	5	55.2009
Unigene69044_B	3 257 minus strand PREDICTED: interleukin enhancer-binding factor 2-like [Ailuropoda melanoleuca]	37.65	2	2	6	85	9.42281	7.34229	1.11504	6	5.52585	0.977596	6	3.91732	0.914367	6	30.4666	0.656162	6	22.8696
Unigene97592_B 91 762 minus strand superoxide dismutase 2, mitochondrial [Xenopus (Silurana) tropicalis] >gi	49670623 gb|AAH75257.1| superoxide dismutase 2, mitochondrial [Xenopus (Silurana) tropicalis] >gi|89268255|emb|CAJ81602.1| superoxide dismutase 2, mitochondrial [Xenopus tropicalis]	18.75	4	4	7	224	24.9547	8.41162	1.04286	6	6.71434	1.00359	6	9.07516	1.0052	6	29.7175	0.879391	6	38.6411
Unigene12662_OR	156 3017 PREDICTED: erythrocyte membrane protein band 4.1-like 2 [Taeniopygia guttata]	9.33	7	7	7	954	106.561	4.95752	1.05323	7	19.8003	0.940584	7	10.0086	1.14257	7	30.6557	1.03124	7	51.6146
Unigene86687_B	4 402 DJ-1 [Pseudemys nelsoni]	27.07	2	2	6	133	14.1142	6.30322	0.97533	6	24.4716	0.903097	6	28.8438	0.919969	6	84.7816	0.713566	6	168.512
Unigene56224_B	1 201 minus strand PREDICTED: similar to cystatin B [Gallus gallus]	52.24	3	3	8	67	7.89296	6.93213	0.956792	8	10.0416	0.991757	8	11.2759	0.763529	8	34.3741	0.906641	8	58.571
Unigene77318_OR 5 1291 stress-induced-phosphoprotein 1 [Xenopus laevis] >gi	28302354 gb|AAH46709.1| Stip1-prov protein [Xenopus laevis]	9.56	4	4	7	429	49.2239	6.72705	0.946868	6	18.2568	0.944863	6	9.87684	0.964196	6	47.3309	1.01178	6	32.0618
Unigene94557_B 62 619 minus strand UDP-N-acteylglucosamine pyrophosphorylase 1 [Xenopus (Silurana) tropicalis] >gi	54261515 gb|AAH84497.1| UDP-N-acetylglucosamine pyrophosphorylase 1 [Xenopus (Silurana) tropicalis]	27.42	1	4	6	186	21.1476	6.80029	0.987881	1		0.737899	1		0.888146	1		0.82483	1
Unigene73483_OR 1 543 ubiquitin carboxyl-terminal esterase L3 (ubiquitin thiolesterase) [Xenopus laevis] >gi	54035222 gb|AAH84116.1| LOC495025 protein [Xenopus laevis]	33.15	4	4	5	181	20.4821	4.99561	1.04172	5	15.4405	1.02147	5	8.98003	0.819082	5	30.1227	0.726368	5	16.1904
Unigene98887_B	1 978 minus strand PREDICTED: calpain small subunit 1 [Xenopus (Silurana) tropicalis]	25.46	7	7	11	326	32.9453	6.07471	0.88864	8	13.2712	0.999525	8	8.53231	1.20081	8	59.4154	1.209	8	48.9985
Unigene86921_B 1 408 minus strand methyltransferase like 7A [Xenopus laevis] >gi	49257328 gb|AAH73507.1| MGC82719 protein [Xenopus laevis]	22.06	2	2	5	136	14.9172	5.05908	0.968165	5	10.0308	0.974809	5	0.953856	1.45093	5	21.756	1.42592	5	32.301
Unigene96217_B 116 703 ras homolog gene family, member B [Xenopus laevis] >gi	83405810 gb|AAI10758.1| MGC131029 protein [Xenopus laevis]	20.41	1	3	9	196	22.0811	5.24951	1.02637	2	8.96293	0.954165	2	6.40377	1.20612	2	7.65314	1.14815	2	21.2592
Unigene6631_B 3 1871 minus strand elongation factor Tu GTP binding domain containing 2 [Xenopus (Silurana) tropicalis] >gi	60618366 gb|AAH90572.1| eftud2 protein [Xenopus (Silurana) tropicalis] >gi|159155738|gb|AAI54880.1| eftud2 protein [Xenopus (Silurana) tropicalis]	10.27	1	4	7	623	69.9056	5.66846	1.1378	2	20.963	1.0679	2	5.09342	0.837968	2	15.9059	0.768301	2	27.9988
Unigene100983_B	3 1757 minus strand PREDICTED: nck-associated protein 1 isoform 2 [Xenopus (Silurana) tropicalis]	8.89	4	4	5	585	66.3796	6.44287	1.02897	5	19.5414	1.05366	5	7.01142	1.17443	5	25.6714	1.22917	5	13.7666
Unigene99587_B	9 608 minus strand LOC496152 protein [Xenopus laevis]	16.5	1	2	8	200	22.9375	5.07178	1.7701	1		1.31551	1		1.04042	1		0.845004	1
Unigene97789_B	136 852 hnrnph3 protein [Xenopus (Silurana) tropicalis]	20.5	4	4	8	239	26.3849	7.82568	0.926545	7	10.8447	0.953271	7	15.8099	1.34306	7	82.5701	1.20832	7	47.6403
Unigene62048_OR 2 145 galactose-1-phosphate uridylyltransferase [Xenopus (Silurana) tropicalis] >gi	63100370 gb|AAH94887.1| galactose-1-phosphate uridylyltransferase [Xenopus (Silurana) tropicalis]	66.67	4	4	7	48	5.60995	9.5249	0.937144	7	19.7925	0.921759	7	8.97341	0.947847	7	11.1811	0.960564	7	12.9953
Unigene77752_OR 181 1581 minus strand RanBP2-type zinc finger [Dictyostelium discoideum AX4] >gi	256013110 gb|EEU04159.1| RanBP2-type zinc finger [Dictyostelium discoideum AX4]	19.06	5	5	6	467	51.5804	5.08447	1.0553	6	8.83693	1.12428	6	10.4294	1.00677	6	47.9583	0.829107	6	41.0781
Unigene80669_B 1 333 minus strand FK506 binding protein 2, 13kDa [Xenopus laevis] >gi	27694894 gb|AAH43844.1| MGC53657 protein [Xenopus laevis] >gi|80479228|gb|AAI08495.1| MGC53657 protein [Xenopus laevis]	42.34	4	4	6	111	12.1773	8.45557	0.928355	6	6.43461	0.927526	6	7.86367	0.776218	6	12.0359	0.822376	6	20.6987
Unigene77888_OR 88 1590 minus strand target of myb1 [Xenopus (Silurana) tropicalis] >gi	89267456 emb|CAJ81545.1| target of myb1 (chicken) [Xenopus tropicalis]	15.37	5	5	7	501	54.7725	4.75439	0.938604	6	23.7136	0.82433	6	25.687	0.948277	6	53.6917	1.08498	6	35.4344
Unigene61539_B	2 229 minus strand Ferritin heavy chain, oocyte isoform [Rana catesbeiana]	32.89	2	2	6	76	9.05248	6.29053	0.9361	6	10.5653	1.05676	6	23.4189	1.20884	6	29.3194	1.0581	6	30.7538
Unigene58598_B	1 219 PREDICTED: IgGFc-binding protein [Xenopus (Silurana) tropicalis]	30.14	2	2	6	73	7.79648	4.55127	0.839891	6	11.365	0.909344	6	10.5875	0.262228	6	172.299	0.288532	6	158.239
Unigene70807_OR 2 487 ARP3 actin-related protein 3 homolog [Xenopus (Silurana) tropicalis] >gi	39849985 gb|AAH64225.1| ARP3 actin-related protein 3 homolog [Xenopus (Silurana) tropicalis] >gi|49670660|gb|AAH75462.1| ARP3 actin-related protein 3 homolog [Xenopus (Silurana) tropicalis]	32.1	2	6	8	162	18.7247	7.85498	0.552838	2	66.2557	0.669758	2	40.845	0.57107	2	165.966	0.620482	2	164.185
Unigene24294_B 113 754 minus strand BAI1-associated protein 2 [Xenopus (Silurana) tropicalis] >gi	183985672 gb|AAI66181.1| LOC100158528 protein [Xenopus (Silurana) tropicalis]	15.89	3	3	10	214	24.2953	8.85107	1.01552	8	9.44818	1.05904	8	14.1048	0.831446	8	32.0913	0.87014	8	50.5987
Unigene100828_B	60 1553 MGC115235 protein [Xenopus laevis]	12.45	6	6	7	498	56.5113	9.74463	0.972775	7	19.7798	0.986415	7	18.466	1.34371	7	65.3948	1.43775	7	52.2133
Unigene100586_B	118 1500 minus strand Phosphofructokinase, liver [Rattus norvegicus]	6.07	2	2	5	461	49.5901	6.12549	0.871953	5	15.6655	0.800352	5	47.8396	0.610338	5	54.0609	0.757197	5	42.8422
Unigene74187_OR	1 471 3,2-trans-enoyl-CoA isomerase, mitochondrial precursor [Rana catesbeiana]	21.02	2	2	4	157	17.463	8.85107	0.895069	4	2.92765	0.906678	4	13.9428	1.51404	4	35.1392	1.52004	4	27.0055
Unigene65152_OR	1 345 Uba1a protein [Xenopus laevis]	39.13	1	4	7	115	13.3485	5.74463	0.901812	1		0.631365	1		1.56761	1		1.60181	1
Unigene77680_OR 2 1558 acyl-CoA dehydrogenase family, member 9 [Xenopus (Silurana) tropicalis] >gi	58477081 gb|AAH89733.1| MGC108374 protein [Xenopus (Silurana) tropicalis]	10.21	4	4	6	519	56.9744	6.93213	0.999527	6	10.1905	0.981884	6	20.8645	1.37116	6	27.3668	1.37324	6	28.9853
Unigene77641_OR 1 1377 aminopeptidase-like 1 [Xenopus laevis] >gi	62825986 gb|AAH94201.1| MGC115168 protein [Xenopus laevis]	14.81	5	5	7	459	49.1879	6.69775	1.07106	7	12.2938	1.06316	7	47.9953	1.37871	7	57.4771	1.35319	7	56.6812
Unigene36652_B	3 164 minus strand mCG142254 [Mus musculus]	42.59	1	1	4	54	6.30805	5.05908	0.888244	4	12.5838	0.971382	4	6.58755	0.343895	4	50.1135	0.271066	4	88.5866
Unigene60938_OR 1 312 vimentin-4 [Xenopus laevis] >gi	32450567 gb|AAH54161.1| Vim4 protein [Xenopus laevis]	42.31	3	5	6	104	12.4029	4.90674	0.91123	4	7.52653	1.09081	4	8.74799	0.958769	4	39.428	1.13961	4	41.6555
Unigene75847_OR 3 578 HLA-B associated transcript 1 [Xenopus laevis] >gi	51950262 gb|AAH82368.1| MGC81606 protein [Xenopus laevis]	29.17	1	4	7	192	22.5566	5.33838	0.895869	1		0.825514	1		0.843827	1		0.834286	1
Unigene77352_OR 1 1284 minus strand GTPase activating protein (SH3 domain) binding protein 1 [Xenopus (Silurana) tropicalis] >gi	89267960 emb|CAJ81998.1| Ras-GTPase-activating protein SH3-domain-binding protein (G3BP) [Xenopus tropicalis]	17.06	5	5	8	428	47.5846	4.97021	0.960894	6	32.2043	1.14741	6	20.5614	0.825524	6	25.5142	0.990514	6	63.5121
Unigene86276_B 1 399 minus strand protein phosphatase 1, catalytic subunit, alpha isozyme [Xenopus laevis] >gi	187607125 ref|NP_001120482.1| protein phosphatase 1, catalytic subunit, alpha isozyme [Xenopus (Silurana) tropicalis] >gi|27695194|gb|AAH41730.1| Ppp1ca-prov protein [Xenopus laevis] >gi|169641844|gb|AAI60458.1| LOC100145598 protein [Xenopus (Silurana) tropicalis] >gi|170284699|gb|AAI61350.1| LOC100145598 protein [Xenopus (Silurana) tropicalis]	30.83	1	3	6	133	14.9792	4.81787	0.751556	1		0.78867	1		0.70463	1		0.686308	1
Unigene98446_B 248 913 rab27a, member ras oncogene family [Xenopus (Silurana) tropicalis] >gi	51513410 gb|AAH80481.1| RAB27A, member RAS oncogene family [Xenopus (Silurana) tropicalis] >gi|89268736|emb|CAJ82407.1| RAB27A, member RAS oncogene family [Xenopus tropicalis]	18.92	1	4	7	222	25.2654	5.5415	0.750353	2	29.4744	0.870511	2	2.1252	0.882402	2	6.14912	1.1889	2	14.2582
Unigene77967_OR	184 2037 minus strand PREDICTED: similar to specifically Rac-associated protein [Monodelphis domestica]	10.68	6	6	8	618	71.4698	6.65381	1.1096	7	23.1407	1.26207	7	21.083	1.28566	7	48.7388	1.18096	7	40.9549
Unigene100113_B 97 1179 minus strand SH3-domain GRB2-like endophilin B1 [Xenopus (Silurana) tropicalis] >gi	89269906 emb|CAJ81585.1| SH3-domain GRB2-like endophilin B1 [Xenopus tropicalis] >gi|213624545|gb|AAI71247.1| SH3-domain GRB2-like endophilin B1 [Xenopus (Silurana) tropicalis] >gi|213627390|gb|AAI71243.1| SH3-domain GRB2-like endophilin B1 [Xenopus (Silurana) tropicalis]	18.56	6	6	8	361	40.3035	6.44287	0.935209	7	3.87167	0.95565	7	20.5756	0.945737	7	25.4532	0.937835	7	37.7456
Unigene87598_B	66 371 minus strand 10 kDa heat shock protein, mitochondrial [Rana catesbeiana]	47.06	4	4	6	102	11.0939	8.104	1.11598	6	13.6567	1.09543	6	7.79025	0.987437	6	20.1709	0.910274	6	35.6523
Unigene67978_OR 1 414 minus strand isocitrate dehydrogenase 2 (NADP+), mitochondrial [Xenopus laevis] >gi	32450377 gb|AAH54241.1| MGC64442 protein [Xenopus laevis]	24.64	1	4	6	138	15.7558	6.52197	1.39506	1		1.54018	1		1.15498	1		0.720369	1
Unigene17591_B	210 2873 PREDICTED: Golgin subfamily A member 4-like, partial [Xenopus (Silurana) tropicalis]	6.98	5	5	6	888	103.276	5.2749	0.913739	6	8.79387	0.91778	6	13.0015	0.856962	6	27.7571	0.932878	6	26.3245
Unigene99475_B	3 1115 minus strand PREDICTED: ubiquitin specific protease 7 [Taeniopygia guttata]	16.71	4	4	6	371	42.7561	6.17627	0.918957	6	12.7008	0.91216	6	4.76076	0.867318	6	22.0112	0.827195	6	23.4687
Unigene95758_B	65 685 PREDICTED: LOW QUALITY PROTEIN: fumarate hydratase, mitochondrial-like [Xenopus (Silurana) tropicalis]	26.09	1	3	6	207	22.6615	8.54346	1.1144	2	43.075	1.04454	2	11.1586	1.37836	2	34.1188	1.00553	2	18.4966
Unigene77847_OR	2 1756 PREDICTED: tight junction protein ZO-1-like [Xenopus (Silurana) tropicalis]	13.16	4	5	6	585	66.463	5.52881	1.06656	4	6.85	1.16994	4	4.65378	0.797534	4	26.3115	0.636311	4	24.577
Unigene49681_B 5 193 minus strand cysteine-rich secretory protein 3 [Ovis aries] >gi	295883148 gb|ADG56777.1| cysteine-rich secretory protein 3 [Ovis aries]	42.86	3	3	6	63	7.09067	9.80322	0.896398	6	14.9458	0.911533	6	17.4067	0.389635	6	64.6383	0.362553	6	68.8091
Unigene77343_OR 2 1105 aconitase 1, soluble [Xenopus (Silurana) tropicalis] >gi	197245620 gb|AAI68529.1| Unknown (protein for MGC:180744) [Xenopus (Silurana) tropicalis]	16.85	4	4	9	368	41.2532	7.07861	1.02669	7	3.88497	1.11901	7	17.5464	0.913522	7	37.5041	0.94401	7	19.2269
Unigene90554_B 191 481 chloride intracellular channel 5 [Xenopus laevis] >gi	49899102 gb|AAH76836.1| MGC83873 protein [Xenopus laevis]	28.87	1	2	5	97	10.9046	5.14795	0.942308	1		0.716371	1		1.52843	1		0.832734	1
Unigene53924_OR	1 258 minus strand PREDICTED: glycogen phosphorylase, liver form [Xenopus (Silurana) tropicalis]	37.21	3	3	6	86	9.94015	8.90967	0.88669	6	6.16736	0.917371	6	9.97639	0.77762	6	28.0953	0.98526	6	26.7706
Unigene76546_OR	2 1000 minus strand PREDICTED: LOW QUALITY PROTEIN: general vesicular transport factor p115-like [Xenopus (Silurana) tropicalis]	11.71	2	3	4	333	38.0845	5.69385	1.00871	3	16.9931	0.843996	3	0.526465	0.753852	3	3.36471	0.894685	3	3.81568
Unigene98040_B 1 696 minus strand mitochondrial short-chain enoyl-coenzyme A hydratase 1 [Xenopus (Silurana) tropicalis] >gi	49250873 gb|AAH74535.1| enoyl Coenzyme A hydratase, short chain, 1, mitochondrial [Xenopus (Silurana) tropicalis]	20.69	3	3	5	232	24.6073	5.49072	1.08589	5	12.5746	1.00253	5	8.50584	0.962811	5	14.176	0.858154	5	37.9794
Unigene100902_B	3 1733 90-kDa ribosomal protein S6 kinase [Rana dybowskii]	11.79	1	5	6	577	65.042	6.99072	0.787534	1		0.666127	1		1.06346	1		1.09242	1
Unigene99236_B 44 1066 proteasome (prosome, macropain) 26S subunit, non-ATPase, 6 [Xenopus (Silurana) tropicalis] >gi	39795842 gb|AAH64247.1| proteasome (prosome, macropain) 26S subunit, non-ATPase, 6 [Xenopus (Silurana) tropicalis] >gi|51512952|gb|AAH80335.1| proteasome (prosome, macropain) 26S subunit, non-ATPase, 6 [Xenopus (Silurana) tropicalis] >gi|89268727|emb|CAJ83374.1| proteasome (prosome, macropain) 26S subunit, non-ATPase, 6 [Xenopus tropicalis]	11.14	3	3	6	341	39.7412	5.17334	0.820805	6	25.4711	0.852354	6	8.51267	0.889905	6	6.70142	0.840123	6	11.6755
Unigene51162_B 2 199 minus strand voltage-dependent anion channel 2-2 [Salmo salar] >gi	209154976 gb|ACI33720.1| Voltage-dependent anion-selective channel protein 2 [Salmo salar]	19.7	1	1	6	66	7.31667	5.36377	0.967563	6	15.3415	1.01792	6	54.2421	1.43202	6	11.7365	1.25957	6	38.768
Unigene74708_OR	1 705 minus strand PREDICTED: similar to gamma adducin isoform 1 [Monodelphis domestica]	20	4	4	6	235	26.0552	6.88818	0.944157	6	11.2537	1.06029	6	9.54596	0.730387	6	11.9907	0.721319	6	8.23957
Unigene76217_B	1 297 minus strand LOC414455 protein [Xenopus laevis]	31.31	3	3	8	99	10.7825	7.18115	0.943037	8	20.0226	0.949251	8	17.0852	1.28569	8	37.5906	1.00331	8	28.96
Unigene73798_OR	189 629 PREDICTED: similar to PYRIN-containing APAF1-like protein 5, partial [Ornithorhynchus anatinus]	35.37	4	4	7	147	16.5505	4.93213	1.0054	6	4.62551	1.09878	6	9.27994	1.27476	6	37.5308	1.28804	6	34.7493
Unigene65808_B 1 243 GDP-mannose 4,6-dehydratase [Xenopus laevis] >gi	27503412 gb|AAH42270.1| Gmds-prov protein [Xenopus laevis] >gi|84105498|gb|AAI11473.1| Gmds protein [Xenopus laevis]	28.4	1	2	20	81	9.29981	7.98682	0.671681	1		0.79462	1		1.05545	1		0.998213	1
Unigene98891_B 118 1005 BRO1 domain-containing protein BROX [Xenopus (Silurana) tropicalis] >gi	158513823 sp|A4IIL4.1|BROX_XENTR RecName: Full=BRO1 domain-containing protein BROX >gi|134025827|gb|AAI36068.1| LOC100125017 protein [Xenopus (Silurana) tropicalis]	13.85	3	3	5	296	33.3188	7.94287	0.960242	5	31.789	0.930313	5	12.6219	0.876633	5	3.44003	1.07559	5	21.1377
Unigene67107_OR	4 360 acetyl-CoA acyltransferase 2 [Xenopus (Silurana) tropicalis]	29.41	1	2	4	119	12.2204	6.91748	1.47708	2	21.1691	1.45315	2	40.2635	0.517553	2	14.0207	0.412362	2	12.8548
Unigene75778_OR 67 846 minus strand twinfilin-2-B [Xenopus laevis] >gi	82180904 sp|Q640W2.1|TWF2B_XENLA RecName: Full=Twinfilin-2-B >gi|51950305|gb|AAH82477.1| MGC84569 protein [Xenopus laevis]	20.77	1	4	6	260	30.0055	6.69775	1.24048	3	6.35736	0.9204	3	9.69396	1.09756	3	3.20077	0.997383	3	32.7016
Unigene99479_B	1 1113 LOC100170549 protein [Xenopus (Silurana) tropicalis]	14.82	4	4	5	371	41.6103	6.96143	1.02289	5	5.59502	1.09654	5	27.653	1.22077	5	38.6206	1.17653	5	46.9148
Unigene818_B	2 2407 minus strand Unknown (protein for IMAGE:7686698) [Xenopus (Silurana) tropicalis]	5.49	3	3	6	802	92.0929	5.04639	0.935605	6	3.72509	1.05024	6	9.4852	0.839026	6	11.231	0.859727	6	5.86524
Unigene77524_OR	3 1409 minus strand PREDICTED: cytoplasmic dynein 1 heavy chain 1-like, partial [Pongo abelii]	14.29	5	5	7	469	53.3873	5.65576	1.00332	6	14.0577	0.978271	6	11.6859	0.982088	6	14.0594	0.993625	6	4.92482
Unigene77816_OR 2 1705 autophagy-related protein 7 [Gallus gallus] >gi	62286613 sp|Q5ZKY2.1|ATG7_CHICK RecName: Full=Autophagy-related protein 7; AltName: Full=APG7-like; AltName: Full=Ubiquitin-activating enzyme E1-like protein	12.15	5	5	7	568	63.4652	6.59521	0.974903	7	8.51182	1.0055	7	3.97718	1.09388	7	9.55561	1.21025	7	26.6917
Unigene75920_OR 1 852 minus strand pirin (iron-binding nuclear protein) [Xenopus laevis] >gi	28175275 gb|AAH45224.1| MGC53094 protein [Xenopus laevis]	13.73	3	3	5	284	31.5191	6.96143	1.02558	5	6.36396	0.977251	5	10.5874	1.16006	5	34.8922	1.32925	5	35.4031
Unigene90233_B	1 474 PREDICTED: aldose reductase-like [Xenopus (Silurana) tropicalis]	37.34	5	5	6	158	17.868	5.73193	1.01548	6	21.212	0.923516	6	15.7246	1.01283	6	27.6257	1.21212	6	20.0898
Unigene24311_B	2 2020 minus strand PREDICTED: tight junction protein ZO-1-like [Xenopus (Silurana) tropicalis]	12.63	6	7	7	673	75.0358	8.79248	0.947984	6	16.0267	1.02038	6	35.7338	0.961752	6	34.2671	0.984367	6	40.6962
Unigene74295_OR	44 673 Cmpk1 protein [Xenopus laevis]	31.43	5	6	10	210	23.6242	8.30908	0.942816	5	34.3458	0.971947	5	8.7928	1.03935	5	59.6933	1.19286	5	45.9345
Unigene20745_OR	88 1107 minus strand PREDICTED: desmoglein-2-like [Xenopus (Silurana) tropicalis]	14.12	3	3	5	340	35.3956	4.62744	1.18319	5	12.6506	0.987383	5	8.87878	1.13152	5	1.25357	1.15942	5	30.3684
Unigene52850_OR 3 254 glutamine--fructose-6-phosphate transaminase 1 [Xenopus laevis] >gi	46329642 gb|AAH68945.1| MGC83201 protein [Xenopus laevis]	26.19	2	2	7	84	9.80416	7.25439	0.845747	5	7.3321	0.887728	5	4.69966	0.933337	5	34.2991	0.932289	5	22.0652
Unigene76859_OR 7 1086 branched chain amino-acid transaminase 2, mitochondrial [Xenopus (Silurana) tropicalis] >gi	49522614 gb|AAH75501.1| branched chain aminotransferase 1, cytosolic [Xenopus (Silurana) tropicalis]	16.39	4	4	6	360	40.6186	8.06006	0.930999	6	25.4754	1.04768	6	25.0273	0.888508	6	35.3187	0.801204	6	22.1439
Unigene101312_B 323 1852 protein phosphatase 3, catalytic subunit, alpha isozyme [Xenopus laevis] >gi	50927426 gb|AAH79683.1| MGC79144 protein [Xenopus laevis]	15.49	5	5	8	510	57.5337	6.37939	1.07622	6	15.6761	1.03712	6	10.8537	1.21413	6	18.5606	1.43878	6	32.6014
Unigene46137_B	4 186 marcks protein [Xenopus (Silurana) tropicalis]	77.05	2	2	3	61	6.1098	4.05615	0.902713	3	8.3677	1.01203	3	18.9315	0.827364	3	60.5924	1.10501	3	21.7932
Unigene11418_OR 78 797 minus strand acidic leucine-rich nuclear phosphoprotein 32 family member A [Xenopus laevis] >gi	82237622 sp|Q6PAF6.1|AN32A_XENLA RecName: Full=Acidic leucine-rich nuclear phosphoprotein 32 family member A >gi|37805187|gb|AAH60336.1| Anp32a protein [Xenopus laevis]	20.42	2	4	6	240	27.2179	4.24658	1.08751	2	2.62933	1.09508	2	5.31473	2.02751	2	68.7736	1.47077	2	23.8177
Unigene93182_B 1 561 coatomer protein complex, subunit gamma [Xenopus (Silurana) tropicalis] >gi	38649187 gb|AAH63375.1| coatomer protein complex, subunit gamma [Xenopus (Silurana) tropicalis] >gi|89272741|emb|CAJ83106.1| coatomer protein complex, subunit gamma [Xenopus tropicalis]	29.95	3	4	5	187	20.8898	9.20264	0.962333	4	4.23505	1.05564	4	8.17489	1.06982	4	21.8808	1.17807	4	24.304
Unigene9225_B	153 593 PREDICTED: similar to phosphoglucomutase 5 [Taeniopygia guttata]	40.14	6	6	8	147	16.6636	8.96826	1.10766	7	15.1618	1.05634	7	24.3344	0.942376	7	17.1123	0.978727	7	25.0363
Unigene8777_B	255 2555 PREDICTED: armadillo repeat protein deleted in velo-cardio-facial syndrome homolog [Xenopus (Silurana) tropicalis]	7.69	4	4	5	767	85.6541	6.56592	0.912866	5	18.0308	1.00225	5	5.17238	1.41318	5	12.4781	1.49308	5	11.064
Unigene70627_OR	32 484 PREDICTED: similar to K-ras oncogene protein [Pan troglodytes]	58.94	1	5	6	151	17.0765	5.22412	0.964199	2	16.5651	0.916499	2	12.8691	1.18788	2	2.74282	1.12551	2	8.20322
Unigene14821_B 246 1154 minus strand crystallin, lambda 1 [Xenopus (Silurana) tropicalis] >gi	170284719 gb|AAI61379.1| LOC100145620 protein [Xenopus (Silurana) tropicalis]	19.8	3	3	7	303	33.9095	6.87354	1.17545	5	13.7861	1.04267	5	18.7957	1.19109	5	21.201	0.988406	5	15.9259
Unigene97845_B	3 740 minus strand PREDICTED: 26S proteasome non-ATPase regulatory subunit 11-like [Xenopus (Silurana) tropicalis]	20.73	4	4	7	246	27.6945	7.44482	1.14497	6	8.29494	0.998418	6	16.5571	0.941304	6	38.5556	0.976523	6	35.0172
Unigene95824_B	85 678 PREDICTED: SAR1a gene homolog 2 [Taeniopygia guttata]	17.17	3	3	6	198	22.3565	6.68311	0.97952	6	6.71575	0.931543	6	12.5837	0.65724	6	32.7107	0.68796	6	11.1422
Unigene98267_B 58 789 acidic leucine-rich nuclear phosphoprotein 32 family member B [Xenopus (Silurana) tropicalis] >gi	82237433 sp|Q6P1U7.1|AN32B_XENTR RecName: Full=Acidic leucine-rich nuclear phosphoprotein 32 family member B >gi|89267450|emb|CAJ81595.1| acidic (leucine-rich) nuclear phosphoprotein 32 family, member B [Xenopus tropicalis]	15.57	3	4	8	244	27.7067	3.99268	0.74096	7	25.335	0.776226	7	21.77	0.961214	7	32.9979	0.858666	7	24.5881
Unigene94741_B 2 628 minus strand spectrin beta chain, brain 1 [Bos taurus] >gi	297480310 ref|XP_002691372.1| PREDICTED: spectrin, beta, non-erythrocytic 1 [Bos taurus] >gi|296482673|gb|DAA24788.1| spectrin, beta, non-erythrocytic 1 [Bos taurus]	30.62	5	5	7	209	24.6321	5.17334	1.06096	7	18.6971	1.03907	7	15.2814	1.08531	7	9.20284	1.25242	7	16.4415
Unigene98108_B 1 783 proteasome 26S ATPase subunit 4 isoform 1 [Xenopus (Silurana) tropicalis] >gi	51703677 gb|AAH80888.1| proteasome (prosome, macropain) 26S subunit, ATPase, 4 [Xenopus (Silurana) tropicalis] >gi|89268750|emb|CAJ83257.1| Psmc4 [Xenopus tropicalis]	21.07	4	4	6	261	29.6244	6.27783	1.01231	6	2.0118	0.955679	6	12.2781	0.906888	6	21.8733	0.824835	6	37.0116
Unigene77692_OR 4 1569 far upstream element (FUSE) binding protein 3 [Xenopus (Silurana) tropicalis] >gi	134023819 gb|AAI35377.1| fubp3 protein [Xenopus (Silurana) tropicalis]	10.54	3	5	7	522	56.3516	8.03076	0.917601	3	1.17087	1.04055	3	1.66358	1.04346	3	20.2767	1.21965	3	41.569
Unigene75477_OR 93 797 minus strand catenin beta [Xenopus laevis] >gi	52354603 gb|AAH82826.1| Beta-catenin protein [Xenopus laevis] >gi|80477037|gb|AAI08765.1| Beta-catenin protein [Xenopus laevis]	22.13	4	4	5	235	26.0036	5.19873	1.12759	5	18.3073	1.19299	5	18.8883	0.97845	5	69.4163	1.04422	5	55.1514
Unigene66232_OR	12 380 minus strand carboxylesterase 2 (intestine, liver) [Xenopus (Silurana) tropicalis]	15.45	1	1	7	123	13.6078	5.21143	1.05339	6	7.28072	1.04764	6	4.00068	0.660696	6	6.47113	0.649938	6	21.6585
Unigene19245_B	1 423 PREDICTED: tip elongation aberrant protein 1-like [Xenopus (Silurana) tropicalis]	25.53	3	3	5	141	16.9877	5.47803	0.989048	5	6.25987	1.04925	5	12.4619	1.37198	5	17.7367	1.26282	5	26.9718
Unigene97062_B	30 785 hydroxyacyl-Coenzyme A dehydrogenase, type II [Xenopus (Silurana) tropicalis]	21.83	3	3	5	252	26.44	8.77783	1.24645	5	61.1173	1.05286	5	20.0288	1.06229	5	42.3482	1.05726	5	85.1695
Unigene11010_B	44 322 minus strand LOC100124772 protein [Xenopus (Silurana) tropicalis]	23.66	1	2	6	93	10.5484	8.49951	0.956134	2	13.0545	1.01059	2	5.93655	0.937542	2	27.5051	1.10959	2	39.4337
Unigene101108_B	6 2003 minus strand PREDICTED: Golgin subfamily A member 2-like [Xenopus (Silurana) tropicalis]	9.46	5	5	6	666	76.6117	4.84326	1.03573	6	10.9993	0.997371	6	9.10243	0.963819	6	26.4189	0.94317	6	26.206
Unigene93371_B 1 468 phosphoribosyl pyrophosphate synthetase 1 [Xenopus laevis] >gi	50603628 gb|AAH77912.1| Prps1 protein [Xenopus laevis]	30.77	2	3	5	156	16.8739	7.79639	1.32617	2	51.4094	1.15112	2	4.41771	1.22717	2	28.1379	1.22009	2	11.4432
Unigene97936_B	1 870 PREDICTED: fatty-acid amide hydrolase 1 [Xenopus (Silurana) tropicalis]	16.21	1	4	7	290	32.7139	5.93506	0.793228	1		0.732162	1		1.32224	1		1.71593	1
Unigene47871_B	3 191 PREDICTED: coatomer subunit alpha-like isoform 2 [Ailuropoda melanoleuca]	34.92	1	2	6	63	7.43999	9.77393	0.963609	4	29.1596	0.956448	4	1.68948	1.3262	4	39.6698	1.7112	4	57.1855
Unigene73151_OR 1 594 minus strand inositol(myo)-1(or 4)-monophosphatase 1 [Xenopus (Silurana) tropicalis] >gi	89266733 emb|CAJ83887.1| inositol(myo)-1(or 4)-monophosphatase 1 [Xenopus tropicalis]	33.33	5	5	6	198	21.6288	5.84619	0.941342	6	7.26544	0.910555	6	14.7039	1.12387	6	29.1163	1.03097	6	33.7814
Unigene83445_B 142 363 thioredoxin-like protein p19 [Xenopus laevis] >gi	28279844 gb|AAH44076.1| Tlp19-prov protein [Xenopus laevis]	43.24	1	3	6	74	8.04701	6.90283	0.901005	1		0.99703	1		0.566881	1		0.666806	1
Unigene96401_B 24 611 dermatopontin [Xenopus (Silurana) tropicalis] >gi	60551731 gb|AAH91048.1| MGC108277 protein [Xenopus (Silurana) tropicalis]	14.29	2	2	5	196	23.3808	5.22412	1.08499	5	35.2364	1.11892	5	21.6638	1.15286	5	21.459	0.967449	5	7.343
Unigene50300_B	2 199 minus strand Unknown (protein for MGC:107782) [Xenopus (Silurana) tropicalis]	18.18	1	1	5	66	7.01649	5.90967	0.953057	5	5.92069	0.839475	5	47.1927	0.831928	5	5.86091	0.646616	5	56.8499
Unigene41715_OR	1 204 minus strand PREDICTED: STE20/SPS1-related proline-alanine-rich protein kinase-like [Xenopus (Silurana) tropicalis]	36.76	2	2	5	68	7.32094	6.12549	0.984092	5	32.7553	1.00086	5	27.3881	1.05471	5	26.723	1.31057	5	19.2569
Unigene100249_B	1 1341 PREDICTED: cytoplasmic dynein 1 heavy chain 1 isoform 2 [Xenopus (Silurana) tropicalis]	16.33	6	6	7	447	51.6526	7.18115	1.01678	7	11.8714	1.0501	7	18.3781	0.853326	7	8.88244	0.864183	7	7.22177
Unigene96428_B	27 620 PREDICTED: similar to Peroxiredoxin 2 [Equus caballus]	19.19	2	3	5	198	21.8802	6.53662	1.07348	4	19.1451	0.916461	4	30.9898	0.920534	4	23.0432	1.07887	4	47.3326
Unigene99294_B 315 866 GTP-binding protein Rheb precursor [Mus musculus] >gi	27734465 sp|Q921J2.1|RHEB_MOUSE RecName: Full=GTP-binding protein Rheb; AltName: Full=Ras homolog enriched in brain; Flags: Precursor >gi|15126694|gb|AAH12273.1| RAS-homolog enriched in brain [Mus musculus] >gi|28566180|gb|AAO43226.1| RHEB-like protein [Mus musculus]	17.93	4	4	6	184	20.5075	5.87158	0.99902	6	13.6749	1.10596	6	8.59505	0.963122	6	42.8952	1.14792	6	31.9945
Unigene91349_B	61 501 PREDICTED: cytochrome P450 2G1 [Xenopus (Silurana) tropicalis]	21.77	2	2	5	147	17.0139	9.81787	0.932634	5	14.2238	1.11717	5	22.1012	0.828534	5	14.4837	0.841559	5	16.3656
Unigene19460_OR	3 347 PREDICTED: similar to Laminin subunit alpha-2 [Taeniopygia guttata]	17.39	2	3	5	115	12.7789	9.14404	1.04716	3	17.3703	1.23279	3	0.43909	3.25124	3	42.9798	3.80608	3	40.2568
Unigene44777_B	1 186 minus strand PREDICTED: 40S ribosomal protein S14-like [Callithrix jacchus]	50	2	2	4	62	6.56543	9.64209	0.944473	3	7.83747	1.00507	3	0.573674	0.626148	3	6.40214	0.613984	3	10.0828
Unigene100411_B 282 1412 minus strand RNA binding motif protein 47 [Xenopus (Silurana) tropicalis] >gi	195539941 gb|AAI67901.1| Unknown (protein for MGC:135580) [Xenopus (Silurana) tropicalis]	14.59	5	5	6	377	42.7272	6.01123	0.931023	6	7.68489	0.959041	6	14.1889	0.95595	6	38.019	1.03395	6	52.3467
Unigene25003_OR	1 156 annexin A1 [Rana catesbeiana]	42.31	2	2	8	52	5.74895	5.99854	1.07887	8	25.1075	1.13916	8	18.1559	1.64288	8	76.0635	1.44646	8	88.54
Unigene59897_OR 22 300 minus strand PREDICTED: cytoplasmic dynein 1 heavy chain 1 isoform 3 [Bos taurus] >gi	297488294 ref|XP_002696885.1| PREDICTED: cytoplasmic dynein 1 heavy chain 1-like [Bos taurus] >gi|296475313|gb|DAA17428.1| cytoplasmic dynein 1 heavy chain 1-like [Bos taurus]	39.78	2	2	4	93	9.83289	4.37354	1.15026	4	17.7648	0.99247	4	6.38967	1.175	4	11.4146	1.16113	4	14.051
Unigene101248_B	1 2298 minus strand PREDICTED: novel protein similar to human and mouse lipoxygenase homology domains 1 (LOXHD1) [Danio rerio]	5.61	4	4	7	766	86.6222	6.18896	1.03393	7	27.1789	1.18196	7	21.6893	1.11786	7	15.9091	1.01955	7	21.714
Unigene98814_B	84 920 type XVIII collagen middle variant [Xenopus laevis]	9.32	2	2	4	279	28.9233	4.53857	0.877776	4	24.229	0.876918	4	13.6498	0.974814	4	57.04	0.761907	4	34.9594
Unigene20551_OR	8 1198 minus strand PREDICTED: major facilitator superfamily domain-containing protein 6 [Xenopus (Silurana) tropicalis]	9.57	2	2	5	397	43.4795	4.84326	0.952001	5	19.8307	0.808291	5	11.9177	1.13485	5	9.87877	1.23946	5	27.8748
Unigene74447_OR	3 191 PREDICTED: histone H2A.V-like [Ailuropoda melanoleuca]	49.21	3	3	6	63	6.72986	9.99365	1.08299	6	40.1499	0.834195	6	17.2681	1.45672	6	29.9697	1.2438	6	18.9516
Unigene77831_OR	1 1731 PREDICTED: utrophin-like [Xenopus (Silurana) tropicalis]	9.88	4	4	5	577	65.9085	5.04639	1.84572	5	58.6783	1.05523	5	38.2272	1.09082	5	13.0482	1.18903	5	7.36485
Unigene100845_B 159 1595 minus strand ATPase, H+ transporting, lysosomal 50/57kDa, V1 subunit H [Xenopus (Silurana) tropicalis] >gi	213624118 gb|AAI70670.1| ATPase, H+ transporting, lysosomal, V1 subunit H [Xenopus (Silurana) tropicalis] >gi|213625464|gb|AAI70668.1| ATPase, H+ transporting, lysosomal, V1 subunit H [Xenopus (Silurana) tropicalis]	8.14	3	3	5	479	55.1609	6.40479	1.02485	5	8.95016	1.05688	5	29.2349	1.01794	5	11.1288	1.09939	5	19.0391
Unigene95756_B	2 685 PREDICTED: myosin-10 [Xenopus (Silurana) tropicalis]	17.98	2	3	6	228	26.5847	4.99561	1.02654	2	12.3909	0.959898	2	25.0088	0.731484	2	18.4949	0.722586	2	43.3462
Unigene8937_OR 47 1663 minus strand leucyl-tRNA synthetase [Xenopus laevis] >gi	50925135 gb|AAH79713.1| MGC82093 protein [Xenopus laevis]	8.72	2	3	6	539	61.3432	8.29443	1.07374	3	10.0335	1.05101	3	3.10678	0.82619	3	17.0824	0.783835	3	9.95553
Unigene98669_B 95 973 minus strand MGC97619 protein [Xenopus (Silurana) tropicalis] >gi	62857493 ref|NP_001015976.1| sperm associated antigen 6 [Xenopus (Silurana) tropicalis] >gi|59807583|gb|AAH90097.1| MGC97619 protein [Xenopus (Silurana) tropicalis] >gi|89271952|emb|CAJ82449.1| sperm associated antigen 6 [Xenopus (Silurana) tropicalis] >gi|213624569|gb|AAI71279.1| sperm associated antigen 6 [Xenopus (Silurana) tropicalis] >gi|213625747|gb|AAI71251.1| sperm associated antigen 6 [X…	24.23	6	6	6	293	31.7429	5.84619	0.974592	6	14.149	1.0796	6	20.3065	1.33582	6	4.73087	1.26969	6	14.8196
Unigene93715_B 17 583 minus strand perilipin 2 [Xenopus laevis] >gi	48734628 gb|AAH72098.1| Fatvg protein [Xenopus laevis]	24.87	4	4	7	189	20.2225	5.17334	0.867395	7	12.5316	1.00699	7	9.76552	1.1862	7	60.9375	1.38993	7	55.6118
Unigene68306_OR	50 301 apolipoprotein CI [Xenopus laevis]	28.57	3	3	7	84	9.09888	9.30518	0.975876	7	16.874	1.006	7	25.0697	1.69481	7	24.454	1.27644	7	24.2276
Unigene76328_OR	86 949 Sulfotransferase 6B1 [Rana catesbeiana]	9.38	2	3	6	288	33.724	5.61768	1.0329	3	11.6486	1.11594	3	3.99115	1.13207	3	13.6404	1.11115	3	24.2935
Unigene77570_OR	2 1288 minus strand PREDICTED: glucocerebrosidase-like [Oryctolagus cuniculus]	14.22	4	4	6	429	48.6285	6.34131	1.05732	6	10.9094	1.10119	6	6.83498	0.997592	6	34.6873	0.778314	6	27.34
Unigene87382_B 137 418 minus strand PREDICTED: tropomodulin 3 (ubiquitous)-like [Bos taurus] >gi	296483170 gb|DAA25285.1| tropomodulin 3 (ubiquitous)-like [Bos taurus]	47.87	3	3	4	94	10.8444	4.76709	0.945071	4	7.29514	0.992336	4	2.5293	1.19137	4	12.1502	1.16157	4	14.9346
Unigene97079_B	28 786 minus strand txndc13-prov protein [Xenopus (Silurana) tropicalis]	14.23	3	3	6	253	28.0829	4.75439	0.996509	6	16.2512	0.982378	6	27.7215	0.944917	6	47.8623	0.914235	6	84.097
Unigene10886_OR	3 410 PREDICTED: LOW QUALITY PROTEIN: talin-1, partial [Xenopus (Silurana) tropicalis]	30.88	1	3	6	136	14.196	5.23682	0.737772	1		0.832797	1		1.25401	1		1.34041	1
Unigene70284_OR 73 468 N-acetylneuraminate lyase [Xenopus (Silurana) tropicalis] >gi	82179523 sp|Q5M905.1|NPL_XENTR RecName: Full=N-acetylneuraminate lyase; Short=NALase; AltName: Full=N-acetylneuraminic acid aldolase; AltName: Full=N-acetylneuraminate pyruvate-lyase; AltName: Full=Sialic acid lyase; AltName: Full=Sialate lyase; AltName: Full=Sialate-pyruvate lyase; AltName: Full=Sialic acid aldolase >gi|56556226|gb|AAH87756.1| n-acetylneuraminate lyase [Xenopus (Silurana) tropic…	22.73	2	2	4	132	14.2795	8.79248	1.13074	4	2.63214	0.950425	4	3.75496	1.24922	4	24.0218	1.04318	4	43.2733
Unigene76353_OR 2 955 minus strand alanyl-tRNA synthetase [Xenopus laevis] >gi	171846704 gb|AAI61712.1| LOC100158432 protein [Xenopus laevis]	22.64	6	6	6	318	35.674	5.0083	1.16023	6	14.7212	1.11223	6	13.9397	1.24447	6	30.0464	1.2809	6	23.3487
Unigene93321_B 3 569 pyruvate dehydrogenase (lipoamide) beta [Xenopus (Silurana) tropicalis] >gi	60688141 gb|AAH91061.1| pyruvate dehydrogenase (lipoamide) beta [Xenopus (Silurana) tropicalis] >gi|89268148|emb|CAJ81945.1| pyruvate dehydrogenase (lipoamide) beta [Xenopus tropicalis]	28.57	2	4	8	189	20.2633	6.0874	1.0771	4	3.43839	1.01637	4	5.96324	1.02312	4	8.76471	0.897158	4	22.6016
Unigene95947_B	1 654 minus strand PREDICTED: tubulin-folding cofactor B [Xenopus (Silurana) tropicalis]	18.81	4	4	7	218	24.6193	5.10986	0.86602	5	7.28532	0.906678	5	11.5654	1.11111	5	63.2721	1.10334	5	54.3446
Unigene66064_OR	79 375 PREDICTED: similar to Cysteine and glycine-rich protein 1 (Cysteine-rich protein 1) (CRP1) (CRP) [Pan troglodytes]	43.43	2	3	5	99	10.63	8.39697	0.995978	3	5.25456	0.992801	3	7.31025	1.31755	3	15.5664	1.27985	3	10.8774
Unigene70903_OR	1 435 PREDICTED: mucin-5AC-like [Xenopus (Silurana) tropicalis]	25.52	3	3	7	145	16.251	5.04639	1.04481	7	7.29347	0.977302	7	12.5362	0.381434	7	29.6635	0.347773	7	19.8655
Unigene55490_OR 2 268 minus strand MGC80644 protein [Xenopus laevis] >gi	49118268 gb|AAH73276.1| MGC80644 protein [Xenopus laevis]	39.33	1	2	6	89	10.3422	8.44092	0.954222	4	13.663	0.963831	4	7.6815	0.70224	4	19.9952	0.649463	4	25.6485
Unigene35953_B 2 166 minus strand annexin A1 [Oryctolagus cuniculus] >gi	1703316 sp|P51662.1|ANXA1_RABIT RecName: Full=Annexin A1; AltName: Full=Annexin-1; AltName: Full=Annexin I; AltName: Full=Lipocortin I; AltName: Full=Calpactin-2; AltName: Full=Calpactin II; AltName: Full=Chromobindin-9; AltName: Full=p35; AltName: Full=Phospholipase A2 inhibitory protein >gi|1052873|gb|AAC78495.1| annexin I [Oryctolagus cuniculus]	50.91	2	2	5	55	6.20829	4.88135	0.928333	5	10.415	1.03271	5	5.07643	1.93493	5	153.092	1.81065	5	57.6554
Unigene98716_B	88 831 minus strand PREDICTED: similar to RAB26, member RAS oncogene family [Monodelphis domestica]	14.11	1	3	6	248	27.3671	9.27588	0.898046	1		0.918652	1		0.403723	1		0.423294	1
Unigene52762_OR	1 141 Annexin A3 [Rana catesbeiana]	72.34	1	3	6	47	4.98248	4.71631	1.03334	3	24.5221	1.05516	3	0.656089	0.667688	3	3.31456	0.620118	3	22.6819
Unigene67567_B 17 250 minus strand paraoxonase 2 [Xenopus (Silurana) tropicalis] >gi	49903498 gb|AAH76934.1| paraoxonase 1 [Xenopus (Silurana) tropicalis] >gi|89269040|emb|CAJ81564.1| paraoxonase 2 [Xenopus tropicalis]	41.03	3	3	7	78	8.93443	5.26221	0.916511	7	8.929	1.04572	7	8.14615	0.867846	7	45.6018	0.915574	7	27.3053
Unigene98463_B 2 937 minus strand proteasome (prosome, macropain) 26S subunit, ATPase, 6 [Rattus norvegicus] >gi	293341981 ref|XP_002725096.1| PREDICTED: proteasome (prosome, macropain) 26S subunit, ATPase, 6-like [Rattus norvegicus] >gi|149033503|gb|EDL88301.1| rCG61291 [Rattus norvegicus]	20.51	4	4	4	312	35.6017	8.35303	1.02967	4	10.7207	1.11422	4	1.08796	1.21577	4	28.2426	1.18127	4	37.779
Unigene101349_B 41 2923 collagen alpha-1(V) chain [Gallus gallus] >gi	6759903 gb|AAF28099.1| alpha 1 (V) collagen [Gallus gallus]	2.91	2	2	4	961	89.6041	6.02393	1.02636	4	10.9107	1.02032	4	15.9905	0.849339	4	18.4749	0.705356	4	21.6281
Unigene91769_B	1 300 PREDICTED: zinc finger protein Xfin-like [Xenopus (Silurana) tropicalis]	56	4	4	5	100	10.9437	10.9604	1.06532	5	19.2155	1.02368	5	31.7392	0.66855	5	14.4199	0.673735	5	29.3207
Unigene97066_B	3 695 calnexin [Rana rugosa]	20.35	3	3	5	231	26.0265	4.50049	1.10271	5	20.3976	1.2274	5	6.12192	0.88813	5	26.5407	0.955306	5	7.51639
Unigene77507_OR	2 1096 PREDICTED: mitochondrial inner membrane protein-like [Xenopus (Silurana) tropicalis]	13.97	4	4	5	365	41.5975	5.80811	1.14672	5	28.6097	0.987277	5	5.79709	1.0901	5	45.7376	0.882639	5	15.4869
Unigene97026_B 53 751 serine/arginine-rich splicing factor 9 [Xenopus (Silurana) tropicalis] >gi	49257722 gb|AAH74531.1| splicing factor, arginine/serine-rich 9 [Xenopus (Silurana) tropicalis] >gi|89272901|emb|CAJ83204.1| splicing factor, arginine/serine-rich 9 [Xenopus tropicalis]	22.75	4	4	7	233	26.507	9.75928	0.998971	6	25.2421	0.975952	6	24.598	1.11388	6	31.9382	1.14648	6	16.2285
Unigene93305_B 106 483 minus strand small nuclear ribonucleoprotein Sm D3 [Homo sapiens] >gi	13385598 ref|NP_080371.1| small nuclear ribonucleoprotein Sm D3 [Mus musculus] >gi|56119060|ref|NP_001007839.1| small nuclear ribonucleoprotein Sm D3 [Gallus gallus] >gi|62859245|ref|NP_001017093.1| small nuclear ribonucleoprotein D3 polypeptide 18kDa [Xenopus (Silurana) tropicalis] >gi|148230601|ref|NP_001084936.1| small nuclear ribonucleoprotein Sm D3 [Xenopus laevis] >gi|73995845|ref|XP_849660…	31.75	3	3	5	126	13.9073	10.3159	0.917067	5	3.89839	0.91699	5	7.28577	1.3615	5	135.435	1.48283	5	147.15
Unigene80768_B	2 334 transmembrane trafficking protein (TMP21) [Xenopus tropicalis]	24.32	3	3	7	111	12.7394	6.18896	0.910538	7	18.1356	1.06385	7	24.7343	1.09514	7	27.4691	1.08704	7	22.3879
Unigene76254_OR	3 932 PREDICTED: eukaryotic translation initiation factor 4 gamma 1 [Xenopus (Silurana) tropicalis]	13.23	2	4	6	310	35.1724	9.11475	0.94078	3	4.07021	1.01481	3	0.84973	0.878727	3	46.1139	1.03979	3	53.7696
Unigene76095_OR	1 834 minus strand PREDICTED: cordon-bleu protein-like 1-like [Xenopus (Silurana) tropicalis]	20.5	4	4	6	278	30.2748	4.85596	1.04631	5	17.0909	0.991622	5	22.0644	1.78608	5	4.86237	1.66383	5	13.9965
Unigene99202_B 3 962 minus strand acetyl-CoA acetyltransferase 2 [Xenopus laevis] >gi	47938651 gb|AAH72129.1| MGC69098 protein [Xenopus laevis] >gi|49255963|gb|AAH74108.1| MGC69098 protein [Xenopus laevis]	15.94	3	3	5	320	33.5843	7.37158	0.893872	5	30.7628	0.753588	5	33.2226	0.938948	5	9.97871	0.876813	5	59.4641
Unigene100300_B 35 1030 minus strand nuclear distribution gene C homolog [Xenopus laevis] >gi	47682950 gb|AAH70681.1| MGC83068 protein [Xenopus laevis]	19.58	5	5	6	332	37.8172	5.51611	1.12017	6	8.75667	0.986211	6	1.96595	1.20253	6	35.533	1.35505	6	35.4465
Unigene89581_B 1 459 ATPase, class II, type 9A [Xenopus (Silurana) tropicalis] >gi	38969880 gb|AAH63203.1| ATPase, Class II, type 9A [Xenopus (Silurana) tropicalis]	19.61	3	3	6	153	16.9907	8.25049	1.02351	6	26.2166	0.983811	6	20.7809	0.86576	6	18.7707	1.05245	6	35.6842
Unigene51365_B	1 201 minus strand toad pancreatic chitinase [Bufo japonicus]	77.61	2	3	5	67	8.07192	7.95752	0.774459	3	24.3627	0.780376	3	29.4766	0.365036	3	0.514077	0.3063	3	42.8723
Unigene74813_OR	3 677 PREDICTED: similar to mKIAA0316 protein [Pan troglodytes]	16.89	1	2	4	225	24.6839	7.21045	1.13895	1		1.03692	1		1.17565	1		0.933253	1
Unigene71726_OR 105 521 minus strand guanine nucleotide-binding protein subunit alpha-11 [Xenopus laevis] >gi	1169854 sp|P43444.1|GNA11_XENLA RecName: Full=Guanine nucleotide-binding protein subunit alpha-11; Short=G-protein subunit alpha-11; Short=G alpha-11 >gi|505688|gb|AAA52188.1| guanine nucleotide regulatory protein G11 alpha subunit [Xenopus laevis] >gi|169642457|gb|AAI60782.1| Guanine nucleotide regulatory protein G11 alpha subunit [Xenopus laevis]	27.34	2	4	6	139	16.0533	8.76318	1.01638	2	16.6633	0.90768	2	0.255753	0.794738	2	51.3984	0.750747	2	34.2898
Unigene76790_OR 124 753 adenylate kinase 1 [Xenopus laevis] >gi	51703498 gb|AAH81078.1| Ak1b protein [Xenopus laevis]	21.43	1	4	7	210	22.947	8.45557	1.08578	2	0.697006	1.01524	2	1.96094	1.43895	2	10.1421	1.40796	2	11.1617
Unigene90159_B 132 473 adenylate kinase 1 [Xenopus laevis] >gi	51703498 gb|AAH81078.1| Ak1b protein [Xenopus laevis]	38.6	1	4	6	114	12.2022	8.26514	1.0372	1		0.963106	1		1.56179	1		1.44699	1
Unigene51582_B	2 202 Dolichyl-diphosphooligosaccharide--protein glycosyltransferase subunit 1 precursor [Salmo salar]	31.34	2	2	8	67	7.79595	6.52197	1.23028	7	32.707	1.06785	7	25.4978	0.6845	7	15.5507	0.694375	7	18.5133
Unigene75188_OR 19 663 tumor protein p63 regulated 1 [Xenopus laevis] >gi	39645069 gb|AAH63732.1| MGC68514 protein [Xenopus laevis]	38.6	5	5	7	215	24.6388	7.72314	0.957711	5	17.3374	0.954626	5	20.4267	1.02124	5	83.6356	0.807917	5	161.569
Unigene84477_B 22 375 epithelial cell adhesion molecule [Xenopus (Silurana) tropicalis] >gi	54311342 gb|AAH84898.1| epithelial cell adhesion molecule [Xenopus (Silurana) tropicalis]	21.19	2	2	5	118	13.0324	8.17725	1.0332	5	26.411	0.921163	5	12.9795	0.88553	5	108.34	0.699033	5	126.944
Unigene5717_OR 118 345 aldolase C, fructose-bisphosphate [Xenopus (Silurana) tropicalis] >gi	89273781 emb|CAJ81872.1| aldolase C, fructose-bisphosphate [Xenopus tropicalis]	36.84	3	3	5	76	8.43725	6.02393	0.952545	5	14.3151	0.942554	5	5.12327	1.23534	5	28.2745	1.05412	5	11.2339
Unigene95715_B 55 684 Vg1 mRNA binding protein 40 [Xenopus laevis] >gi	49257602 gb|AAH74212.1| Unknown (protein for MGC:83385) [Xenopus laevis] >gi|157415960|gb|ABV54637.1| Vg1 mRNA binding protein 40 [Xenopus laevis]	23.81	4	4	6	210	23.2115	4.99561	0.979277	6	45.8095	1.10695	6	20.6753	0.821691	6	25.0394	0.789284	6	39.9663
Unigene85494_B	1 387 major vault protein [Xenopus (Silurana) tropicalis]	27.91	3	3	6	129	13.8374	4.95752	0.904208	6	18.9848	0.999626	6	28.7838	0.51335	6	61.7098	0.501936	6	87.507
Unigene44423_B 3 185 minus strand PREDICTED: high mobility group protein B1-like isoform 1 [Callithrix jacchus] >gi	296200444 ref|XP_002747606.1| PREDICTED: high mobility group protein B1-like isoform 2 [Callithrix jacchus]	22.95	2	2	5	61	7.17562	9.51025	0.961926	5	13.6758	0.932007	5	4.58425	1.05685	5	12.4485	1.05727	5	9.34062
Unigene71790_OR 1 270 minus strand CDGSH iron sulfur domain 1 [Xenopus laevis] >gi	51704110 gb|AAH81083.1| MGC82147 protein [Xenopus laevis]	31.11	2	2	4	90	10.0249	8.36768	1.31579	4	9.42985	1.10216	4	10.6549	0.933247	4	31.543	0.931462	4	36.531
Unigene74845_OR 1 696 MGC82073 protein [Xenopus laevis] >gi	49522922 gb|AAH75169.1| MGC82073 protein [Xenopus laevis]	25.43	4	4	6	232	25.8823	6.44287	1.01925	6	26.7392	0.902729	6	12.8809	0.81041	6	6.42897	0.812452	6	6.87777
Unigene72325_OR 63 548 echinoderm microtubule associated protein like 1 [Xenopus (Silurana) tropicalis] >gi	58476784 gb|AAH89711.1| MGC108311 protein [Xenopus (Silurana) tropicalis]	19.14	2	2	5	162	17.8883	8.5874	1.02701	5	5.99774	1.08303	5	16.0413	0.989298	5	16.639	0.88995	5	44.1246
Unigene72925_OR 34 579 minus strand NADH dehydrogenase ubiquinone flavoprotein 2 precursor [Xenopus (Silurana) tropicalis] >gi	89272040 emb|CAJ83184.1| NADH dehydrogenase (ubiquinone) flavoprotein 2 [Xenopus tropicalis] >gi|134025998|gb|AAI35379.1| NADH dehydrogenase (ubiquinone) flavoprotein 2, 24kDa [Xenopus (Silurana) tropicalis]	26.37	2	4	6	182	20.1662	8.26514	0.987049	4	9.10362	0.80355	4	18.1725	1.04677	4	28.4656	0.980188	4	33.9793
Unigene90455_B	7 480 PREDICTED: basal cell adhesion molecule [Xenopus (Silurana) tropicalis]	46.84	3	5	6	158	17.5047	5.79541	1.13218	3	26.8494	1.37365	3	34.5341	0.825737	3	61.1217	0.633629	3	34.0326
Unigene99623_B 40 1077 guanosine monophosphate reductase 2 [Xenopus (Silurana) tropicalis] >gi	60649468 gb|AAH90559.1| gmpr2 protein [Xenopus (Silurana) tropicalis]	19.08	6	6	9	346	37.5879	7.66455	1.02696	8	10.4415	1.00873	8	8.77351	1.35548	8	8.46487	1.27672	8	32.4582
Unigene87732_B	1 423 minus strand PREDICTED: ovostatin-like [Xenopus (Silurana) tropicalis]	23.4	2	2	4	141	15.6048	7.02002	0.84564	4	4.85601	0.764952	4	6.27778	0.516996	4	5.13158	0.565364	4	18.2345
Unigene101216_B 64 2085 minus strand signal recognition particle 72kDa [Xenopus (Silurana) tropicalis] >gi	170284695 gb|AAI61344.1| LOC496794 protein [Xenopus (Silurana) tropicalis]	8.75	4	4	4	674	74.6071	9.11475	0.960644	4	3.77864	1.02006	4	6.03518	0.920691	4	5.64813	0.9895	4	14.0751
Unigene75055_OR 1 660 minus strand succinate dehydrogenase [ubiquinone] flavoprotein subunit, mitochondrial precursor [Xenopus (Silurana) tropicalis] >gi	123892712 sp|Q28ED0.1|DHSA_XENTR RecName: Full=Succinate dehydrogenase [ubiquinone] flavoprotein subunit, mitochondrial; AltName: Full=Flavoprotein subunit of complex II; Short=Fp; Flags: Precursor >gi|89271313|emb|CAJ83256.1| succinate dehydrogenase complex, subunit A, flavoprotein (Fp) [Xenopus tropicalis] >gi|138519873|gb|AAI35731.1| succinate dehydrogenase complex, subunit A, flavoprotein (Fp…	25.91	4	4	5	220	24.3252	6.13818	0.934768	5	9.69093	0.939222	5	29.7933	1.32102	5	32.4806	1.10538	5	12.3561
Unigene100274_B 3 1349 cystathionine-beta-synthase [Xenopus (Silurana) tropicalis] >gi	51950101 gb|AAH82489.1| cystathionine-beta-synthase [Xenopus (Silurana) tropicalis] >gi|89268913|emb|CAJ83236.1| cystathionine-beta-synthase [Xenopus tropicalis]	9.35	3	3	5	449	49.2002	6.55127	1.38282	5	19.9028	1.03722	5	2.80578	1.17856	5	13.4759	0.986673	5	6.32463
Unigene96657_B	12 545 minus strand Unknown (protein for IMAGE:7202599) [Xenopus laevis]	26.4	4	4	5	178	19.6724	5.96045	1.13096	5	10.6358	1.13332	5	22.3317	1.06696	5	24.3709	1.09351	5	25.2406
Unigene52978_OR 2 253 coatomer protein complex, subunit alpha [Xenopus (Silurana) tropicalis] >gi	183986334 gb|AAI66233.1| LOC100158562 protein [Xenopus (Silurana) tropicalis]	38.1	2	3	7	84	9.73018	9.40771	0.773501	4	32.8758	0.84933	4	25.1339	0.95688	4	10.9608	1.02775	4	18.1039
Unigene72312_OR 2 547 minus strand septin-2B [Xenopus laevis] >gi	82197988 sp|Q63ZQ1.1|SEP2B_XENLA RecName: Full=Septin-2B >gi|52354788|gb|AAH82859.1| Sept2-b protein [Xenopus laevis]	32.42	2	4	5	182	21.3202	6.7124	1.1769	2	22.842	1.07613	2	3.24132	1.44636	2	50.2756	1.31168	2	37.1903
Unigene30970_OR	1 174 minus strand aldo-keto reductase family 1, member C2 (dihydrodiol dehydrogenase 2; bile acid binding protein; 3-alpha hydroxysteroid dehydrogenase, type III) [Xenopus (Silurana) tropicalis]	62.07	2	3	5	58	6.41644	8.79248	0.834448	4	14.773	1.00544	4	10.3346	1.02765	4	11.839	1.19456	4	8.70961
Unigene100154_B 107 1051 minus strand eukaryotic translation initiation factor 2 subunit 1 [Xenopus (Silurana) tropicalis] >gi	82183796 sp|Q6GL89.1|IF2A_XENTR RecName: Full=Eukaryotic translation initiation factor 2 subunit 1; AltName: Full=Eukaryotic translation initiation factor 2 subunit alpha; Short=eIF-2-alpha; Short=eIF-2alpha; Short=eIF-2A >gi|49250519|gb|AAH74615.1| eukaryotic translation initiation factor 2, subunit 1 alpha, 35kDa [Xenopus (Silurana) tropicalis] >gi|89266739|emb|CAJ83389.1| eukaryotic translatio…	16.51	4	4	4	315	35.9925	5.08447	1.09992	4	18.6332	1.16767	4	10.2691	1.14965	4	6.38208	1.19886	4	4.79697
Unigene28729_B	2 154 minus strand PREDICTED: heterogeneous nuclear ribonucleoprotein D-like [Pongo abelii]	45.1	3	3	8	51	5.90999	7.12256	1.00125	6	16.6882	1.0954	6	16.2503	1.07482	6	61.7908	1.22513	6	71.9327
Unigene101150_B	1 2064 PREDICTED: Golgi apparatus protein 1-like [Xenopus (Silurana) tropicalis]	10.17	5	5	5	688	79.729	6.45557	0.911203	5	10.9596	0.940463	5	21.915	0.727629	5	56.6363	0.688411	5	40.9182
Unigene33459_OR	3 128 PREDICTED: tubulin alpha-1D chain-like [Xenopus (Silurana) tropicalis]	19.05	1	1	7	42	4.55779	3.61182	1.01089	7	4.97906	1.00972	7	30.9455	1.1897	7	57.8204	1.1803	7	55.1321
Unigene30958_OR 2 172 ribophorin II [Xenopus (Silurana) tropicalis] >gi	89269801 emb|CAJ82493.1| ribophorin II [Xenopus tropicalis]	24.56	1	1	4	57	6.45719	4.94482	1.26469	4	45.2744	1.0249	4	12.7832	0.786618	4	14.988	0.856478	4	23.8971
Unigene90016_B 61 468 eukaryotic translation initiation factor 4H [Xenopus laevis] >gi	50604028 gb|AAH78074.1| Wbscr1-prov protein [Xenopus laevis]	19.85	2	2	5	136	15.1335	5.46533	1.05828	5	19.2239	1.1239	5	14.3906	1.11997	5	38.1887	1.15784	5	30.7195
Unigene100169_B	31 1065 phosphatase 1 regulatory subunit 7 [Rana catesbeiana]	15.94	5	5	6	345	39.4797	4.85596	0.972282	6	31.9061	0.8914	6	21.6072	1.02769	6	38.8445	1.0517	6	30.5995
Unigene8467_B 3 692 v-crk sarcoma virus CT10 oncogene homolog [Xenopus (Silurana) tropicalis] >gi	49250332 gb|AAH74540.1| v-crk sarcoma virus CT10 oncogene homolog [Xenopus (Silurana) tropicalis] >gi|89267841|emb|CAJ83370.1| v-crk sarcoma virus CT10 oncogene homolog (avian) [Xenopus tropicalis]	16.96	3	3	5	230	25.909	5.23682	0.953156	5	16.2384	0.95876	5	6.04613	0.9342	5	17.983	1.00131	5	13.597
Unigene101037_B	3 1817 minus strand aldehyde dehydrogenase 16 family, member A1 [Xenopus (Silurana) tropicalis]	10.91	5	6	7	605	66.3185	5.40186	1.16899	6	15.1132	1.09183	6	10.8399	0.944044	6	13.0451	0.993352	6	18.3381
Unigene76238_OR	23 757 3-hydroxybutyrate dehydrogenase type 2 [Rana catesbeiana]	19.59	4	4	5	245	26.5637	7.28369	1.05272	5	12.3336	1.10969	5	19.1799	0.865602	5	21.0824	0.859889	5	26.2848
Unigene92791_B	1 405 minus strand PREDICTED: similar to zinc finger RNA binding protein [Monodelphis domestica]	24.44	3	3	5	135	15.1989	8.51416	0.94515	5	8.82451	1.03215	5	7.06649	1.73771	5	32.9428	1.70933	5	35.9858
Unigene77533_OR 116 1411 minus strand chaperonin containing TCP1, subunit 6A (zeta 1) [Xenopus laevis] >gi	49256082 gb|AAH74165.1| MGC81949 protein [Xenopus laevis] >gi|54038656|gb|AAH84219.1| MGC81949 protein [Xenopus laevis]	13.89	6	6	6	432	47.179	7.76709	0.954494	6	19.0875	0.934415	6	12.25	1.01338	6	32.4329	1.03844	6	29.2153
Unigene74632_B 3 245 bleomycin hydrolase [Xenopus laevis] >gi	60649744 gb|AAH90564.1| MGC85088 protein [Xenopus laevis]	13.58	1	1	5	81	9.41959	4.51318	0.914163	5	8.64771	0.932084	5	1.14503	1.08175	5	12.7544	1.27736	5	33.547
Unigene61675_OR 3 185 peroxiredoxin 6 [Xenopus laevis] >gi	32450305 gb|AAH54309.1| MGC64582 protein [Xenopus laevis]	37.7	2	2	7	61	6.76843	8.17725	0.938961	7	11.1163	0.993131	7	16.1754	1.36765	7	26.9782	1.49165	7	20.0323
Unigene100974_B 67 1605 minus strand WD40 repeat-containing protein SMU1 [Bos taurus] >gi	109948304 ref|NP_060695.2| WD40 repeat-containing protein SMU1 [Homo sapiens] >gi|227430367|ref|NP_067510.3| WD40 repeat-containing protein SMU1 [Mus musculus] >gi|109111246|ref|XP_001101488.1| PREDICTED: WD40 repeat-containing protein SMU1 isoform 3 [Macaca mulatta] >gi|114624112|ref|XP_001158468.1| PREDICTED: smu-1 suppressor of mec-8 and unc-52 homolog isoform 1 [Pan troglodytes] >gi|291383097…	10.33	4	4	5	513	57.5802	7.18115	0.864211	5	15.0438	0.804155	5	16.4024	0.635569	5	25.564	0.877258	5	55.3686
Unigene77848_OR 157 1770 minus strand tripartite motif-containing 16 [Xenopus laevis] >gi	49257644 gb|AAH74300.1| MGC84103 protein [Xenopus laevis]	15.06	5	5	6	538	60.7336	6.44287	0.920291	6	17.5243	1.02928	6	37.0685	1.16721	6	12.6087	1.19203	6	13.1057
Unigene3640_B	1 3504 minus strand PREDICTED: phosphatidylinositol 4-kinase alpha [Xenopus (Silurana) tropicalis]	5.14	4	4	5	1168	131.398	6.97607	0.870854	5	20.9146	0.863302	5	14.6935	0.631718	5	53.6721	0.589352	5	29.6812
Unigene70322_OR 23 472 minus strand RecName: Full=Zinc finger protein 346; AltName: Full=Just another zinc finger protein; Short=Protein jaz; AltName: Full=Double stranded RNA-binding protein ZFa; Short=DsRBP-ZFa; Short=ZFa >gi	27469849 gb|AAH41713.1| Jaz protein [Xenopus laevis]	30.67	4	4	6	150	16.4704	8.76318	1.06988	5	10.4732	0.919001	5	10.3143	1.09126	5	53.4002	0.773753	5	21.344
Unigene1608_OR	3 893 minus strand PREDICTED: ubiquitin carboxyl-terminal hydrolase isozyme L5 [Xenopus (Silurana) tropicalis]	23.57	5	5	7	297	34.5116	5.71924	0.943978	6	12.8988	0.940872	6	15.9879	0.771502	6	59.5998	0.803429	6	62.2284
Unigene65949_OR 106 375 minus strand phosphoglycerate dehydrogenase [Xenopus laevis] >gi	120577618 gb|AAI30205.1| LOC100037051 protein [Xenopus laevis]	64.44	1	4	5	90	9.32396	5.37646	1.12183	1		1.01178	1		0.766735	1		0.675797	1
Unigene77203_OR 3 1115 dynactin 4 (p62) [Xenopus laevis] >gi	51258815 gb|AAH80106.1| MGC84654 protein [Xenopus laevis]	20.75	4	5	6	371	42.2851	7.98682	0.957994	4	1.29026	0.970496	4	18.8622	0.764532	4	75.1286	0.824852	4	103.979
Unigene21018_B 52 1260 minus strand family with sequence similarity 129, member B [Xenopus laevis] >gi	49118901 gb|AAH72979.1| MGC82535 protein [Xenopus laevis]	10.17	3	4	5	403	46.5063	7.85498	0.95277	4	0.55124	1.04118	4	6.08536	1.49896	4	17.3932	1.4647	4	26.3716
Unigene68370_OR	3 215 dpy-30 homolog [Rana catesbeiana]	63.38	3	3	6	71	8.02236	9.12939	0.904352	6	18.7971	0.86285	6	23.7337	0.953136	6	22.3368	1.00605	6	43.1398
Unigene98318_B 97 918 minus strand leukocyte elastase inhibitor [Xenopus laevis] >gi	82192994 sp|Q52L45.1|ILEU_XENLA RecName: Full=Leukocyte elastase inhibitor; AltName: Full=Serpin B1 >gi|62825917|gb|AAH94073.1| MGC115155 protein [Xenopus laevis]	10.95	2	3	6	274	30.9369	6.31592	2.00102	2	9.55296	1.24265	2	32.2549	0.962367	2	7.73066	0.910972	2	7.65076
Unigene101231_B	67 2247 minus strand PREDICTED: splicing factor 3B subunit 2 [Xenopus (Silurana) tropicalis]	8.25	4	4	5	727	82.1216	5.50342	1.10287	5	10.5135	0.981363	5	10.6788	0.946226	5	8.60186	0.933617	5	23.875
Unigene72220_OR	44 544 minus strand RecName: Full=Uncharacterized protein C17orf62 homolog	14.97	2	2	5	167	18.6708	7.95752	0.943562	5	52.377	1.01246	5	67.6724	0.671686	5	10.1703	0.763976	5	24.0908
Unigene91171_B	3 356 PREDICTED: titin-like [Xenopus (Silurana) tropicalis]	33.05	3	3	5	118	13.0469	9.68604	1.03657	5	20.4368	0.941455	5	9.92898	1.2949	5	11.0042	1.25027	5	28.752
Unigene9329_B	143 2362 PREDICTED: proteasome-associated protein ECM29 homolog [Xenopus (Silurana) tropicalis]	7.7	5	5	6	740	81.5549	5.80811	0.825558	5	20.5051	0.93206	5	11.544	1.18869	5	12.8874	1.32492	5	41.2234
Unigene99569_B 23 1135 minus strand integrin-linked kinase [Xenopus (Silurana) tropicalis] >gi	170285069 gb|AAI61412.1| LOC100145644 protein [Xenopus (Silurana) tropicalis]	6.47	2	2	5	371	42.3503	8.17725	1.02298	5	14.0014	1.01663	5	20.8401	1.33272	5	5.33837	1.28073	5	32.4941
Unigene91874_B	81 494 PREDICTED: mucin protein [Taeniopygia guttata]	23.91	3	3	6	138	15.8149	6.13818	0.968812	5	19.6744	0.878667	5	21.9757	0.363625	5	89.5728	0.244218	5	129.067
Unigene100043_B 83 1267 minus strand ribosomal protein S6 kinase, 90kDa, polypeptide 3 [Xenopus laevis] >gi	6537166 gb|AAF15553.1|AF165162_1 Rsk-2 [Xenopus laevis] >gi|51258315|gb|AAH80017.1| RSK2 protein [Xenopus laevis]	9.37	1	3	5	395	44.981	6.18896	1.86185	2	95.8426	1.10343	2	18.7657	1.4673	2	16.0357	1.41741	2	25.4561
Unigene76074_OR	13 759 minus strand MGC147117 protein [Xenopus (Silurana) tropicalis]	23.29	5	5	6	249	27.228	7.48877	1.16554	6	11.6971	0.937451	6	15.2878	1.06584	6	35.7814	1.07312	6	21.8429
Unigene76684_OR	23 949 PREDICTED: sorbin and SH3 domain-containing protein 1 [Xenopus (Silurana) tropicalis]	11.33	3	3	5	309	35.5148	8.07471	0.915581	5	15.4539	1.03329	5	16.6786	1.49266	5	39.9254	1.55463	5	35.9331
Unigene91454_B	3 479 minus strand PREDICTED: flavin reductase-like [Xenopus (Silurana) tropicalis]	35.22	4	4	6	159	18.0818	5.2876	0.87363	6	12.3412	0.928424	6	9.5082	0.557666	6	35.2642	0.693073	6	62.8895
Unigene99406_B 194 1099 minus strand coronin, actin binding protein, 1C [Xenopus (Silurana) tropicalis] >gi	40675675 gb|AAH64872.1| coronin, actin binding protein 1C [Xenopus (Silurana) tropicalis] >gi|51261561|gb|AAH80158.1| coronin, actin binding protein 1C [Xenopus (Silurana) tropicalis]	10.93	3	3	6	302	33.4736	5.98584	0.943249	6	15.4521	0.85725	6	7.69042	0.994593	6	65.4188	0.740897	6	89.2929
Unigene53993_B	10 144 interferon, gamma-inducible protein 30 [Xenopus (Silurana) tropicalis]	31.11	1	1	5	45	5.0595	5.90967	0.999689	5	8.38889	1.02567	5	13.7363	1.15018	5	27.2041	1.31698	5	40.9558
Unigene78684_B	1 315 spectrin beta 2, isoform CRA_b [Rattus norvegicus]	47.62	4	4	4	105	12.4023	4.95752	1.08307	4	25.5426	1.11221	4	16.9852	1.78408	4	5.99783	2.04366	4	9.55299
Unigene101393_B	11 3514 ankyrin repeat and FYVE domain containing 1 [Xenopus (Silurana) tropicalis]	4.2	4	4	5	1168	129.016	6.11279	1.01798	5	1.05943	0.958913	5	20.6475	1.03725	5	9.89025	1.16108	5	31.6167
Unigene50514_OR	84 239 Tsn-prov protein [Xenopus laevis]	46.15	2	2	4	52	5.97015	5.94775	1.11096	4	12.9012	0.883812	4	7.79737	1.23991	4	34.2003	1.39322	4	46.4668
Unigene22848_B	7 453 PREDICTED: cAMP-dependent protein kinase type II-alpha regulatory subunit-like isoform 1 [Xenopus (Silurana) tropicalis]	21.48	3	3	4	149	17.259	4.4624	0.972608	4	8.63571	0.930925	4	8.62532	1.501	4	8.97746	1.30828	4	13.6572
Unigene78050_OR	2 2443 PREDICTED: similar to translocated promoter region (to activated MET oncogene) [Gallus gallus]	7.62	5	5	5	814	87.9499	4.4624	0.960429	5	4.49723	1.22481	5	19.5284	1.22878	5	20.267	1.11139	5	15.504
Unigene100424_B 83 1051 aryl hydrocarbon receptor interacting protein [Xenopus (Silurana) tropicalis] >gi	89269048 emb|CAJ82487.1| aryl hydrocarbon receptor interacting protein [Xenopus tropicalis] >gi|165971491|gb|AAI58231.1| aryl hydrocarbon receptor interacting protein [Xenopus (Silurana) tropicalis]	13.31	3	3	5	323	36.6307	5.85889	1.0942	5	13.1781	0.960896	5	7.79089	0.95866	5	52.0174	1.0153	5	49.655
Unigene63942_B 41 238 serine/arginine-rich splicing factor 5 [Xenopus (Silurana) tropicalis] >gi	49522053 gb|AAH74518.1| splicing factor, arginine/serine-rich 5 [Xenopus (Silurana) tropicalis] >gi|89273344|emb|CAJ81460.1| splicing factor, arginine/serine-rich 5 [Xenopus tropicalis]	34.85	3	3	6	66	7.68479	5.22412	1.06586	6	9.00581	1.01301	6	24.8536	0.903302	6	37.3999	0.851533	6	80.7426
Unigene100715_B 86 1495 plasma glutamate carboxypeptidase precursor [Xenopus laevis] >gi	82184552 sp|Q6GQ29.1|PGCP_XENLA RecName: Full=Plasma glutamate carboxypeptidase; Flags: Precursor >gi|49255988|gb|AAH72919.1| MGC80390 protein [Xenopus laevis]	10.85	4	4	5	470	51.7065	6.7417	0.980021	5	6.40265	0.861711	5	4.51424	0.526553	5	3.11439	0.47169	5	18.8175
Unigene81467_B 83 340 minus strand UDP-N-acteylglucosamine pyrophosphorylase 1-like 1 [Xenopus (Silurana) tropicalis] >gi	213627350 gb|AAI71160.1| UDP-N-acteylglucosamine pyrophosphorylase 1-like 1 [Xenopus (Silurana) tropicalis]	53.49	4	4	5	86	10.1971	7.35693	1.11629	5	7.27085	1.01751	5	8.21351	1.01817	5	45.292	1.23931	5	58.2586
Unigene101251_B 170 2323 ras and EF-hand domain-containing protein [Xenopus (Silurana) tropicalis] >gi	123884462 sp|Q08CX1.1|RASEF_XENTR RecName: Full=Ras and EF-hand domain-containing protein >gi|115313644|gb|AAI24050.1| GTP-binding protein like (XD674) [Xenopus (Silurana) tropicalis]	8.36	4	4	5	718	81.2635	5.37646	1.075	5	8.00454	1.07163	5	27.5981	0.991124	5	27.4392	1.01788	5	16.1529
Unigene35440_OR 2 169 minus strand ATP synthase, H+ transporting, mitochondrial F1 complex, alpha subunit, isoform 1 [Xenopus laevis] >gi	32766606 gb|AAH54959.1| Atp5a1 protein [Xenopus laevis]	51.79	3	3	6	56	6.40134	6.52197	0.887065	6	12.1887	0.861379	6	29.4426	1.07836	6	31.0626	1.07774	6	15.6987
Unigene98043_B	38 883 minus strand PREDICTED: acylamino-acid-releasing enzyme-like [Xenopus (Silurana) tropicalis]	22.7	1	3	4	282	31.2677	5.85889	1.18612	1		1.26182	1		0.833575	1		0.697115	1
Unigene70025_OR	3 464 alpha 1 type I collagen [Rana catesbeiana]	10.39	1	1	6	154	15.3808	4.28467	1.07093	6	26.4738	0.856675	6	15.4023	1.09429	6	15.5383	0.946547	6	34.9008
Unigene100246_B 144 1328 pyruvate dehydrogenase E1 alpha 1 isoform 2 [Xenopus (Silurana) tropicalis] >gi	89266821 emb|CAJ83395.1| pyruvate dehydrogenase (lipoamide) alpha 1 [Xenopus tropicalis]	13.67	6	6	6	395	44.232	7.43018	1.00162	6	8.77408	1.03808	6	4.77834	0.810255	6	40.7022	0.758528	6	40.2589
Unigene24502_OR	2 154 PREDICTED: LOW QUALITY PROTEIN: sodium/potassium-transporting ATPase subunit alpha-2-like [Ailuropoda melanoleuca]	35.29	1	1	4	51	5.80586	8.57275	0.94097	4	4.84342	1.08813	4	8.04171	0.855534	4	13.5118	0.819586	4	16.2966
Unigene58003_OR	1 285 protein disulfide isomerase family A, member 5 [Xenopus tropicalis]	34.74	3	3	5	95	10.8429	9.71533	0.912149	5	3.66352	1.0057	5	16.6584	0.887835	5	5.06296	1.02359	5	19.8917
Unigene88360_B 3 434 protein phosphatase 2, regulatory subunit A, alpha [Xenopus (Silurana) tropicalis] >gi	89271873 emb|CAJ81356.1| protein phosphatase 2 (formerly 2A), regulatory subunit A (PR 65), alpha isoform [Xenopus tropicalis]	25	2	3	5	144	16.1775	7.34229	0.993398	3	20.0784	1.30088	3	28.2611	1.61115	3	3.3114	1.4751	3	8.40412
Unigene59216_B 3 221 minus strand ATP synthase subunit alpha, mitochondrial precursor [Salmo salar] >gi	223648354 gb|ACN10935.1| ATP synthase subunit alpha, mitochondrial precursor [Salmo salar]	49.32	5	5	8	73	8.07728	9.11475	0.915497	7	17.3952	1.08629	7	46.6914	1.0851	7	32.1964	1.17303	7	50.2806
Unigene89471_B 92 457 cathepsin A [Xenopus (Silurana) tropicalis] >gi	89268942 emb|CAJ81901.1| protective protein for beta-galactosidase (galactosialidosis) [Xenopus tropicalis]	18.85	2	2	5	122	13.3657	5.08447	0.945934	5	2.58757	0.957982	5	6.0212	0.981043	5	34.9744	0.928071	5	18.3189
Unigene95616_B 98 643 minus strand programmed cell death 6 [Xenopus (Silurana) tropicalis] >gi	51703353 gb|AAH80882.1| programmed cell death 6 [Xenopus (Silurana) tropicalis]	16.48	3	3	6	182	21.4114	5.40186	1.04509	6	40.7561	0.971344	6	29.1118	1.13061	6	50.1455	1.16749	6	55.6958
Unigene95972_B 28 699 eukaryotic translation initiation factor 3 subunit E-B [Xenopus laevis] >gi	123910711 sp|Q3B8M3.1|EI3EB_XENLA RecName: Full=Eukaryotic translation initiation factor 3 subunit E-B; Short=eIF3e-B; AltName: Full=Eukaryotic translation initiation factor 3 subunit 6-B >gi|77748105|gb|AAI06219.1| Eif3e-b protein [Xenopus laevis]	13.84	3	3	5	224	26.4723	5.35107	0.916159	5	8.45908	1.06846	5	16.9559	0.959484	5	17.4555	1.03289	5	8.06154
Unigene24279_B	2 1720 PREDICTED: utrophin-like [Xenopus (Silurana) tropicalis]	8.38	4	4	6	573	66.307	5.5415	0.875082	5	18.6623	1.2216	5	22.8241	0.726096	5	20.9512	0.807621	5	28.0543
Unigene78354_B	11 313 minus strand PREDICTED: latexin-like [Xenopus (Silurana) tropicalis]	31.68	3	3	7	101	11.5977	5.47803	0.927333	5	5.8342	0.995942	5	10.1588	1.18882	5	40.8807	0.821187	5	66.1368
Unigene63919_OR	116 346 minus strand naga protein [Xenopus (Silurana) tropicalis]	31.17	2	2	5	77	8.7062	5.32568	0.952941	5	4.5966	0.972672	5	17.0721	1.4269	5	15.5645	1.11713	5	35.8413
Unigene100762_B	18 1532 minus strand PREDICTED: similar to Heparan sulfate 2-O-sulfotransferase 1 [Monodelphis domestica]	9.31	4	4	5	505	55.1077	7.23975	1.03657	5	9.42602	1.02185	5	18.1902	1.01763	5	50.9507	1.14719	5	75.3913
Unigene76636_OR	21 926 LOC733172 protein [Xenopus laevis]	6.62	1	2	5	302	34.9326	6.12549	1.01702	2	7.18306	1.23283	2	12.1245	0.928306	2	20.7546	1.76391	2	29.8524
Unigene100123_B 3 1175 malic enzyme 3, NADP(+)-dependent, mitochondrial [Xenopus (Silurana) tropicalis] >gi	161611534 gb|AAI55706.1| LOC100135099 protein [Xenopus (Silurana) tropicalis]	8.7	2	2	5	391	43.3651	5.89697	1.00907	5	31.3205	1.10384	5	25.8777	1.08656	5	24.0344	1.08516	5	25.7252
Unigene101196_B	3 1664 PREDICTED: septin-9 isoform 1 [Xenopus (Silurana) tropicalis]	10.65	5	5	7	554	63.0066	8.86572	0.992173	6	10.2647	1.00815	6	6.66819	1.09446	6	22.6851	1.01698	6	25.2814
Unigene45142_B 1 186 serine/arginine-rich splicing factor 4 [Xenopus laevis] >gi	49257226 gb|AAH71160.1| MGC83263 protein [Xenopus laevis]	62.9	4	4	6	62	7.1646	7.41553	1.2059	6	25.3617	1.11147	6	20.226	1.12437	6	35.8705	1.07788	6	59.1719
Unigene75425_OR 1 792 minus strand ROD1 regulator of differentiation 1 [Xenopus (Silurana) tropicalis] >gi	170287806 gb|AAI61422.1| LOC100145652 protein [Xenopus (Silurana) tropicalis]	13.26	1	3	5	264	28.7768	8.54346	1.10744	1		1.1092	1		0.615702	1		0.678413	1
Unigene77677_OR	75 1514 PREDICTED: similar to COP9 complex subunit 2 [Monodelphis domestica]	10	5	5	7	480	55.4	5.63037	1.07931	6	46.139	1.17103	6	49.3312	1.08361	6	13.9872	1.11049	6	17.4473
Unigene67778_OR 73 408 minus strand tubulin beta-5 chain [Gallus gallus] >gi	135469 sp|P09653.1|TBB5_CHICK RecName: Full=Tubulin beta-5 chain; AltName: Full=Beta-tubulin class-V >gi|459714|gb|AAA49126.1| beta-5 tubulin [Gallus gallus]	13.39	1	1	6	112	12.329	4.95752	0.776199	6	31.7932	0.844469	6	25.3034	1.02172	6	56.2665	0.696282	6	61.2463
Unigene89921_B 108 467 cytochrome c oxidase subunit Va [Xenopus (Silurana) tropicalis] >gi	134026048 gb|AAI35616.1| cytochrome c oxidase, subunit Va [Xenopus (Silurana) tropicalis]	46.67	4	5	6	120	13.3879	8.48486	0.94042	5	2.10079	0.973076	5	17.3517	1.10686	5	51.1535	1.06352	5	61.8394
Unigene68402_OR	52 423 minus strand PREDICTED: similar to F-actin capping protein beta subunit [Canis familiaris]	29.84	3	3	7	124	14.0139	4.65283	1.14941	5	7.09926	0.986022	5	10.8724	0.901525	5	43.1002	0.870854	5	40.4362
Unigene75693_OR	7 831 minus strand PREDICTED: UDP-glucose:glycoprotein glucosyltransferase 1 isoform 2 [Callithrix jacchus]	19.27	5	5	5	275	32.3924	8.66064	0.845295	4	13.1614	0.929206	4	7.98933	0.705035	4	5.93484	0.75934	4	0.607433
Unigene17467_B 36 1802 minus strand syntaxin binding protein 2 [Xenopus (Silurana) tropicalis] >gi	49671100 gb|AAH75276.1| syntaxin binding protein 1 [Xenopus (Silurana) tropicalis]	8.49	3	3	4	589	66.8095	6.94678	0.980016	4	2.39187	1.15933	4	7.85785	0.953775	4	5.57968	0.979812	4	6.63271
Unigene661_B	69 2366 minus strand Unknown (protein for IMAGE:7685509) [Xenopus (Silurana) tropicalis]	9.66	5	5	5	766	86.0628	6.12549	0.89931	5	6.46626	1.00982	5	16.6702	0.765487	5	24.4313	0.659183	5	23.8891
Unigene95830_B 71 373 minus strand vesicle-associated membrane protein 3 (cellubrevin) [Xenopus (Silurana) tropicalis] >gi	89271916 emb|CAJ81663.1| vesicle-associated membrane protein 3 [Xenopus tropicalis] >gi|163916414|gb|AAI57186.1| LOC549726 protein [Xenopus (Silurana) tropicalis]	39.6	3	3	4	101	11.306	8.79248	1.0501	4	11.5678	0.771031	4	22.6223	0.711885	4	23.9857	0.778067	4	8.67518
Unigene81039_B	2 337 PREDICTED: IgGFc-binding protein [Xenopus (Silurana) tropicalis]	50	5	5	6	112	12.3223	5.0083	0.80812	5	13.0929	0.873619	5	14.9284	0.244812	5	104.178	0.229327	5	143.88
Unigene100366_B	87 779 lysophospholipase II [Xenopus (Silurana) tropicalis]	17.75	3	3	5	231	24.9868	7.48877	0.858913	5	10.3705	0.924537	5	21.8327	1.07531	5	15.5862	1.01661	5	35.4497
Unigene85920_B	3 395 minus strand PREDICTED: similar to 90-kDa heat shock protein [Monodelphis domestica]	18.32	2	2	5	131	15.9142	6.62451	1.04672	4	28.5487	1.35968	4	9.27485	1.10299	4	42.1328	1.16536	4	37.6616
Unigene78120_B	25 309 minus strand glyoxylate reductase/hydroxypyruvate reductase, gene 1 [Xenopus (Silurana) tropicalis]	71.58	4	4	5	95	10.4595	5.87158	1.07961	5	5.30163	1.07251	5	11.5372	1.17886	5	44.9754	1.05675	5	63.006
Unigene20496_B 92 1432 minus strand RecName: Full=Putative oxidoreductase GLYR1; AltName: Full=Glyoxylate reductase 1 homolog; AltName: Full=Nuclear protein NP60 >gi	62530981 gb|AAH92548.1| MGC107852 protein [Xenopus (Silurana) tropicalis]	6.71	2	2	4	447	48.4709	9.48096	0.929284	4	33.5664	0.916485	4	18.1027	1.39004	4	18.6651	1.19988	4	24.7059
Unigene18997_OR 1357 5217 PRP8 pre-mRNA processing factor 8 homolog [Xenopus laevis] >gi	28277276 gb|AAH45266.1| Prp-8-prov protein [Xenopus laevis]	5.91	6	6	7	1287	149.727	8.1626	1.00106	6	13.7943	0.982622	6	9.57034	0.650777	6	47.5799	0.636374	6	61.0107
Unigene77799_OR	237 1697 minus strand PRP19/PSO4 pre-mRNA processing factor 19 homolog (S. cerevisiae) [Xenopus tropicalis]	11.5	4	4	5	487	52.8239	6.30322	1.08036	5	16.9737	0.99018	5	28.8412	0.907391	5	10.9382	0.833127	5	16.5536
Unigene98933_B 2 1012 fibronectin 1 [Xenopus (Silurana) tropicalis] >gi	63102077 gb|AAH95906.1| fibronectin 1 [Xenopus (Silurana) tropicalis]	18.4	4	4	5	337	36.7974	8.25049	1.08163	5	10.2231	0.90796	5	5.4428	1.00057	5	9.68192	0.939119	5	20.5236
Unigene33767_OR	1 180 protein disulfide isomerase family A, member 5 [Xenopus tropicalis]	53.33	3	4	9	60	6.95244	5.97314	1.03291	5	9.46069	1.11492	5	11.8113	0.904274	5	29.2721	0.857825	5	19.9219
Unigene23979_B 1 588 minus strand G patch domain and KOW motifs [Xenopus (Silurana) tropicalis] >gi	56788865 gb|AAH88579.1| G patch domain and KOW motifs [Xenopus (Silurana) tropicalis]	24.49	2	3	4	196	21.4511	4.83057	1.19779	3	7.38697	0.996617	3	4.94807	1.22781	3	16.6023	1.20828	3	5.51192
Unigene96072_B 2 706 echinoderm microtubule associated protein like 1 [Xenopus (Silurana) tropicalis] >gi	58476784 gb|AAH89711.1| MGC108311 protein [Xenopus (Silurana) tropicalis]	20	5	5	6	235	25.7464	5.50342	1.19359	6	9.43633	0.912301	6	10.8112	0.921913	6	33.7002	0.935469	6	55.1174
Unigene96295_B	3 629 minus strand Protein-L-isoaspartateD-aspartate O-methyltransferase [Rana catesbeiana]	29.19	4	4	5	209	22.5525	6.44287	0.877997	5	4.17937	0.967441	5	17.7805	1.10569	5	13.4815	1.04625	5	12.7505
Unigene74188_OR	1 663 LOC496084 protein [Xenopus laevis]	28.51	4	4	4	221	25.4614	6.50732	0.957061	4	3.55724	1.06328	4	7.978	1.09176	4	52.2454	0.98411	4	51.3802
Unigene65259_OR	1 327 minus strand PREDICTED: similar to RIKEN cDNA E030025L21 gene [Gallus gallus]	35.78	3	3	6	109	12.7205	6.30322	1.00414	5	1.62498	0.9832	5	5.63966	0.726889	5	22.3092	0.720241	5	25.8933
Unigene77789_OR	114 1523 MGC116505 protein [Xenopus laevis]	7.02	2	2	5	470	51.075	7.89893	1.06337	4	15.798	0.917838	4	11.262	1.24292	4	8.91328	0.989402	4	17.969
Unigene66018_OR 3 311 dipeptidyl-peptidase 3 [Xenopus laevis] >gi	38014532 gb|AAH60495.1| Dpp3-A-prov protein [Xenopus laevis]	51.46	1	4	7	103	11.8167	4.76709	1.03832	2	8.55396	1.01323	2	9.46548	1.03829	2	24.5944	1.30959	2	23.4366
Unigene100120_B	372 1064 PREDICTED: ecto-ADP-ribosyltransferase 5-like [Xenopus (Silurana) tropicalis]	12.12	2	2	5	231	26.3199	7.62061	1.09743	5	3.49165	1.00627	5	1.86425	0.967266	5	34.6211	0.86101	5	25.6387
Unigene77590_OR 193 1470 minus strand glypican 1 [Xenopus (Silurana) tropicalis] >gi	111309021 gb|AAI21375.1| glypican 1 [Xenopus (Silurana) tropicalis]	9.15	3	3	4	426	48.4039	7.6499	0.937638	4	7.10004	0.989172	4	6.1862	1.07858	4	13.2443	1.13544	4	15.3435
Unigene76910_OR 1 1041 dymeclin [Xenopus (Silurana) tropicalis] >gi	123892215 sp|Q28BM0.1|DYM_XENTR RecName: Full=Dymeclin >gi|89273342|emb|CAJ81458.1| dymeclin [Xenopus tropicalis] >gi|159155409|gb|AAI54851.1| dymeclin [Xenopus (Silurana) tropicalis]	9.22	3	3	5	347	40.1977	6.01123	0.992749	5	22.3672	0.930062	5	42.6306	1.00663	5	21.5826	1.14548	5	51.821
Unigene20368_OR 4 1350 PREDICTED: golgi autoantigen, golgin subfamily b, macrogolgin 1-like [Bos taurus] >gi	296491394 gb|DAA33457.1| golgi autoantigen, golgin subfamily b, macrogolgin 1-like [Bos taurus]	13.14	3	4	4	449	52.4758	4.88135	1.02255	3	3.41722	1.092	3	33.9732	0.741516	3	21.2128	0.905231	3	26.9986
Unigene100229_B	3 1169 minus strand PREDICTED: similar to mKIAA0068 protein [Taeniopygia guttata]	13.11	5	5	8	389	44.9042	7.48877	1.12129	6	30.9945	0.957575	6	17.7887	1.25419	6	23.7829	1.06575	6	47.0602
Unigene100216_B 95 1270 minus strand selenide, water dikinase 1 [Xenopus laevis] >gi	82187155 sp|Q6PF47.1|SPS1_XENLA RecName: Full=Selenide, water dikinase 1; AltName: Full=Selenophosphate synthase 1; AltName: Full=Selenium donor protein 1 >gi|34784612|gb|AAH57731.1| MGC68922 protein [Xenopus laevis]	11.22	3	4	6	392	42.7907	5.97314	0.988645	5	2.07732	0.982202	5	13.9537	1.22864	5	10.6852	1.14155	5	3.6727
Unigene66326_B	3 242 Indolethylamine N-methyltransferase [Rana catesbeiana]	66.25	3	3	5	80	9.10849	5.21143	1.05653	4	21.693	1.40209	4	61.3427	1.1065	4	14.9451	0.94862	4	15.5452
Unigene14762_OR	143 1273 minus strand sphingosine-1-phosphate lyase 1 [Gallus gallus]	13.26	4	4	5	377	42.2798	8.86572	0.887987	5	16.6661	0.998014	5	17.9544	1.1372	5	44.2899	1.13749	5	42.826
Unigene76726_OR 78 1049 pyruvate dehydrogenase kinase 4 [Xenopus (Silurana) tropicalis] >gi	49903628 gb|AAH76674.1| pyruvate dehydrogenase kinase, isozyme 4 [Xenopus (Silurana) tropicalis] >gi|89271286|emb|CAJ82883.1| pyruvate dehydrogenase kinase, isoenzyme 2 [Xenopus (Silurana) tropicalis]	12.04	3	3	4	324	36.9197	6.80029	1.11756	4	19.8737	0.922103	4	3.7994	1.34342	4	20.4833	1.26165	4	15.8263
Unigene21715_OR 2 148 claudin 3 [Xenopus laevis] >gi	50924892 gb|AAH79722.1| MGC82990 protein [Xenopus laevis]	32.65	1	1	4	49	5.26885	6.26514	0.795554	4	17.0965	0.59106	4	30.9307	1.17246	4	9.84348	1.0992	4	2.27505
Unigene97224_B 2 301 protein kinase C and casein kinase substrate in neurons 2 [Xenopus (Silurana) tropicalis] >gi	54038185 gb|AAH84175.1| protein kinase C and casein kinase substrate in neurons 2 [Xenopus (Silurana) tropicalis]	52	3	3	5	100	11.205	4.01807	0.972305	5	3.67286	1.03523	5	3.28854	0.741128	5	9.46199	0.734628	5	13.1835
Unigene68876_OR 5 424 minus strand lectin, galactoside-binding, soluble, 4 [Xenopus laevis] >gi	27884297 dbj|BAC55885.1| galectin family xgalectin-VIa [Xenopus laevis] >gi|50603734|gb|AAH77627.1| Xgalectin-VIa protein [Xenopus laevis]	23.57	3	3	7	140	15.8979	7.50342	0.835083	7	34.0667	0.878985	7	14.0546	1.37433	7	46.8771	1.54159	7	47.9012
Unigene47160_OR	3 227 PREDICTED: tubulin, alpha 8 [Taeniopygia guttata]	53.33	1	2	4	75	8.46615	7.29834	0.879192	3	4.90584	1.00956	3	11.8784	0.499179	3	11.1444	0.475144	3	1.37316
Unigene98082_B 1 822 solute carrier family 25 (mitochondrial carrier; oxoglutarate carrier), member 11 [Xenopus (Silurana) tropicalis] >gi	62205006 gb|AAH93472.1| MGC97830 protein [Xenopus (Silurana) tropicalis]	16.79	4	4	7	274	30.3097	9.68604	0.982959	5	0.434256	1.0837	5	6.39088	0.974241	5	19.4301	1.26069	5	17.2329
Unigene71436_OR	135 509 minus strand PREDICTED: similar to zonadhesin [Ciona intestinalis]	34.4	4	4	6	125	14.0922	7.81104	0.915366	5	2.3046	0.972775	5	23.3174	0.527197	5	67.0306	0.469181	5	100.189
Unigene10901_OR	27 587 minus strand novel protein [Danio rerio]	22.99	4	4	7	187	21.5613	9.59814	0.989875	5	36.4474	1.02924	5	25.2113	1.27001	5	63.6415	1.17863	5	88.8444
Unigene86738_B	181 408 trk-fused [Xenopus (Silurana) tropicalis]	39.47	3	3	5	76	8.69745	4.70361	1.08142	5	34.572	0.957356	5	14.557	0.973259	5	14.5584	0.991306	5	19.7498
Unigene99976_B 3 1238 minus strand dihydropyrimidinase-like 2 [Xenopus (Silurana) tropicalis] >gi	183985712 gb|AAI66232.1| LOC100158561 protein [Xenopus (Silurana) tropicalis]	6.55	1	2	4	412	44.9741	4.98291	1.09614	2	5.77857	1.11561	2	5.92149	1.1375	2	16.714	1.05972	2	24.4916
Unigene76359_OR 2 730 glucosamine-6-phosphate isomerase 2 [Xenopus laevis] >gi	82186728 sp|Q6PA43.1|GNPI2_XENLA RecName: Full=Glucosamine-6-phosphate isomerase 2; AltName: Full=Glucosamine-6-phosphate deaminase 2; Short=GlcN6P deaminase 2; Short=GNPDA 2 >gi|38014747|gb|AAH60461.1| Gnpda2 protein [Xenopus laevis]	17.7	2	4	5	243	27.2968	6.7417	0.888583	2	24.936	0.975366	2	24.9339	1.16296	2	40.5599	1.23193	2	48.0043
Unigene92469_B	2 535 PREDICTED: Golgi apparatus protein 1-like [Xenopus (Silurana) tropicalis]	16.29	2	2	4	178	20.0151	5.66846	0.76818	4	7.67035	0.942365	4	18.3689	0.755853	4	3.41263	0.960918	4	9.10287
Unigene76117_B 26 295 pyruvate dehydrogenase (lipoamide) beta [Xenopus laevis] >gi	54261489 gb|AAH84292.1| PdhE1beta-2 protein [Xenopus laevis]	35.56	2	2	4	90	10.3873	8.1626	1.09966	4	8.30426	1.00709	4	9.2427	0.968868	4	13.0287	1.05288	4	9.85426
Unigene97805_B	1 858 minus strand LOC548369 protein [Xenopus (Silurana) tropicalis]	18.88	1	4	5	286	31.6908	5.89697	1.06224	1		1.04965	1		0.786482	1		0.679219	1
Unigene100554_B	3 1475 Unknown (protein for IMAGE:7685509) [Xenopus (Silurana) tropicalis]	8.15	4	4	7	491	54.8699	7.40088	0.971504	6	23.84	0.910268	6	13.9467	0.893984	6	23.7617	0.794945	6	13.1078
Unigene76640_OR	23 1027 LOC496495 protein [Xenopus (Silurana) tropicalis]	16.12	4	5	5	335	36.5227	5.31299	0.936228	4	11.3439	1.06982	4	8.22717	1.4037	4	25.0087	1.13821	4	24.376
Unigene86388_B 1 162 minus strand cathepsin A [Xenopus laevis] >gi	52354689 gb|AAH82950.1| LOC494810 protein [Xenopus laevis]	20.37	1	1	5	54	6.02507	7.25439	0.999979	5	2.85017	1.11979	5	6.81351	1.52709	5	22.6031	1.06861	5	12.5987
Unigene88578_B	90 440 PREDICTED: si:ch211-9n13.2 [Danio rerio]	29.91	1	3	4	117	13.423	6.17627	0.909611	2	17.2801	1.04626	2	6.76956	0.542271	2	3.02595	0.541565	2	15.3374
Unigene54345_OR	1 261 minus strand ATP synthase subunit gamma, mitochondrial precursor [Rana catesbeiana]	37.93	3	3	5	87	9.27519	9.80322	0.928784	5	18.9877	1.12871	5	26.2952	0.973542	5	9.81605	1.00216	5	23.6004
Unigene61125_OR 4 171 glutathione S-transferase theta 1 [Xenopus laevis] >gi	47937622 gb|AAH72203.1| MGC81156 protein [Xenopus laevis]	50	2	2	4	56	6.70856	7.25439	1.0928	4	23.3398	1.16131	4	17.8925	1.31348	4	5.37434	1.21883	4	24.4514
Unigene77889_OR	115 1845 PREDICTED: exocyst complex component 2 [Taeniopygia guttata]	11.44	4	4	5	577	64.7568	9.01221	1.08123	5	4.68854	1.04512	5	13.2829	1.09496	5	30.2331	1.33251	5	44.2296
Unigene16331_OR 1 591 minus strand PREDICTED: collagen, type IV, alpha 5 [Rattus norvegicus] >gi	109512412 ref|XP_001055156.1| PREDICTED: collagen, type IV, alpha 5 [Rattus norvegicus]	22.84	3	3	6	197	21.9994	7.53271	1.08603	5	5.09721	1.0752	5	20.1947	1.34462	5	9.92098	1.37602	5	12.3377
Unigene72149_OR 7 507 RecName: Full=Protein FAM166B >gi	161611999 gb|AAI55920.1| LOC100127307 protein [Xenopus laevis]	26.35	1	4	6	167	18.9734	8.98291	0.80642	1		0.976588	1		1.36138	1		1.338	1
Unigene77053_OR 44 1069 minus strand ATPase asna1 [Xenopus (Silurana) tropicalis] >gi	123914336 sp|Q0IIZ2.1|ASNA_XENTR RecName: Full=ATPase asna1; AltName: Full=Arsenite-stimulated ATPase; AltName: Full=Arsenical pump-driving ATPase >gi|113197698|gb|AAI21424.1| Arsenical pump-driving ATPase [Xenopus (Silurana) tropicalis]	22.51	5	5	6	342	38.4433	4.90674	1.02861	5	24.4927	0.942229	5	8.83761	0.811461	5	29.6275	0.756535	5	37.495
Unigene62786_B	1 234 PREDICTED: similar to SEC31 homolog A (S. cerevisiae) [Ornithorhynchus anatinus]	44.87	3	3	4	78	8.81582	8.80713	1.08573	4	7.33968	0.96077	4	13.6623	0.871465	4	32.6108	0.90998	4	4.96483
Unigene101323_B	8 2491 minus strand PREDICTED: cysteinyl-tRNA synthetase [Taeniopygia guttata]	7	4	4	4	828	94.3686	6.88818	1.02522	4	15.6464	0.905549	4	14.7183	0.998983	4	13.3666	0.748634	4	40.617
Unigene75171_OR 2 757 minus strand cathepsin A [Xenopus laevis] >gi	52354689 gb|AAH82950.1| LOC494810 protein [Xenopus laevis]	16.27	4	4	5	252	28.1805	5.57959	0.999735	5	17.399	0.942732	5	16.1471	1.13963	5	25.47	0.9188	5	22.9506
Unigene76805_OR 2 853 N-ethylmaleimide-sensitive factor attachment protein, alpha [Xenopus (Silurana) tropicalis] >gi	56789066 gb|AAH87994.1| N-ethylmaleimide-sensitive factor attachment protein, beta [Xenopus (Silurana) tropicalis] >gi|89268119|emb|CAJ82517.1| N-ethylmaleimide-sensitive factor attachment protein, alpha [Xenopus tropicalis]	14.44	3	3	5	284	32.1099	5.70654	0.978493	4	3.87229	1.1219	4	9.18467	0.805622	4	40.2047	0.841498	4	34.2421
Unigene77119_OR	45 452 minus strand LOC495178 protein [Xenopus laevis]	36.76	4	4	5	136	15.4979	7.18115	0.896331	5	17.5083	0.991974	5	21.7622	1.04663	5	3.45184	1.2452	5	5.13734
Unigene23816_B 1 1614 tripeptidyl peptidase I [Xenopus (Silurana) tropicalis] >gi	134023873 gb|AAI35588.1| LOC100124868 protein [Xenopus (Silurana) tropicalis]	10.59	4	4	5	538	59.3905	5.87158	1.10004	5	29.0204	1.15901	5	62.3964	1.21156	5	21.6297	1.00235	5	89.9945
Unigene77667_OR	2 505 minus strand myosin-14 [Rattus norvegicus]	20.83	3	4	5	168	19.7311	6.82959	1.09534	4	17.6639	1.22389	4	21.5902	1.52343	4	123.502	1.69443	4	153.58
Unigene64386_OR	182 352 novel protein similar to vertebrate crystallin, zeta (quinone reductase) (CRYZ, zgc:110776) [Danio rerio]	70.18	3	3	4	57	6.33349	9.37842	1.22815	4	16.0582	1.07116	4	4.80056	0.844825	4	11.7217	0.884961	4	15.596
Unigene6258_OR 142 1032 aminopeptidase puromycin sensitive [Xenopus (Silurana) tropicalis] >gi	115312933 gb|AAI24026.1| aminopeptidase puromycin sensitive [Xenopus (Silurana) tropicalis]	22.22	4	5	5	297	33.0971	7.23975	1.24732	4	22.0414	1.10473	4	8.03149	0.90421	4	18.6665	0.971027	4	16.6559
Unigene22354_B	1 1725 PREDICTED: nuclear pore complex protein Nup155 isoform 2 [Xenopus (Silurana) tropicalis]	4.52	2	2	4	575	65.2959	6.01123	1.05962	4	5.87422	1.02174	4	13.2772	1.07722	4	34.4524	1.09413	4	28.885
Unigene98854_B 38 1000 minus strand choline transporter-like protein 4 [Xenopus laevis] >gi	82184136 sp|Q6GN42.1|CTL4_XENLA RecName: Full=Choline transporter-like protein 4; AltName: Full=Solute carrier family 44 member 4 >gi|49119531|gb|AAH73678.1| MGC83045 protein [Xenopus laevis]	9.97	2	2	4	321	35.8096	7.10791	1.08704	4	4.04077	1.0109	4	8.29983	1.1211	4	12.3288	1.07614	4	6.90767
Unigene75986_OR	1 345 biglycan [Xenopus (Silurana) tropicalis]	44.35	2	4	8	115	13.0759	9.36377	0.908316	3	0.351335	0.891435	3	0.882094	1.71273	3	22.5341	1.44029	3	5.19501
Unigene84799_B 102 380 CAP, adenylate cyclase-associated protein 1 [Xenopus laevis] >gi	50418221 gb|AAH77282.1| CAP1b protein [Xenopus laevis]	22.58	2	2	4	93	9.79706	4.71631	1.04513	4	10.1469	0.984034	4	13.8535	1.57955	4	35.0233	1.47649	4	47.3241
Unigene54783_OR	2 265 minus strand MGC114704 protein [Xenopus laevis]	27.27	2	2	4	88	9.98413	6.53662	1.01238	4	15.0702	1.11656	4	5.84774	0.946513	4	9.14616	1.08119	4	29.1181
Unigene99162_B	3 1049 minus strand PREDICTED: filamin-B isoform 6 [Callithrix jacchus]	9.17	1	4	6	349	38.3006	5.38916	0.987909	1		1.11201	1		1.26794	1		1.30088	1
Unigene83332_B	2 361 PREDICTED: LOW QUALITY PROTEIN: sodium/potassium-transporting ATPase subunit alpha-2-like [Ailuropoda melanoleuca]	25	1	2	4	120	12.8276	5.38916	1.26768	3	40.7078	0.967302	3	15.0156	1.9457	3	18.8964	1.88021	3	58.131
Unigene92156_B	60 527 PREDICTED: collagen alpha-2(IV) chain-like [Xenopus (Silurana) tropicalis]	24.36	2	2	3	156	15.1104	8.6167	1.04204	3	1.96027	1.09399	3	11.2204	1.68302	3	64.6825	1.28607	3	61.8055
Unigene76905_OR	11 1102 minus strand mCG22485 [Mus musculus]	12.09	2	4	5	364	40.9465	7.73779	0.88766	2	5.03768	0.968528	2	10.3221	1.26702	2	50.3709	1.52259	2	32.7807
Unigene76720_OR 8 937 minus strand proteasome (prosome, macropain) 26S subunit, non-ATPase, 14 [Xenopus laevis] >gi	148229168 ref|NP_001080731.1| proteasome 26S subunit, non-ATPase 14 [Xenopus laevis] >gi|27924246|gb|AAH45094.1| Psmd14-prov protein [Xenopus laevis] >gi|49258176|gb|AAH73436.1| MGC80929 protein [Xenopus laevis]	16.13	4	4	5	310	34.5446	6.45557	0.895779	5	66.1046	0.924979	5	49.9894	0.863403	5	22.5345	0.852695	5	42.6643
Unigene71092_OR 3 497 proteasome (prosome, macropain) subunit, alpha type, 2 [Xenopus (Silurana) tropicalis] >gi	147906258 ref|NP_001084053.1| proteasome subunit alpha type-2 [Xenopus laevis] >gi|130852|sp|P24495.2|PSA2_XENLA RecName: Full=Proteasome subunit alpha type-2; AltName: Full=Proteasome component C3; AltName: Full=Macropain subunit C3; AltName: Full=Multicatalytic endopeptidase complex subunit C3; Short=xC3 >gi|233668|gb|AAB19485.1| proteasome subunit XC3 [Xenopus laevis] >gi|48735053|gb|AAH72254.…	33.33	1	3	6	165	18.7455	5.90967	0.993551	2	10.8445	1.10271	2	13.0137	0.791185	2	17.3537	0.778202	2	22.97
Unigene98171_B	100 858 NADH dehydrogenase iron-sulfur protein 3, mitochondrial precursor [Rana catesbeiana]	23.72	4	4	4	253	29.0809	6.31592	1.03155	4	7.23488	0.925598	4	12.2596	1.01096	4	11.7849	0.955723	4	9.21596
Unigene64390_OR	1 351 XIQGAP1 protein [Xenopus laevis]	43.59	4	4	5	117	13.88	5.5542	0.955835	5	9.72507	1.00438	5	23.5518	1.14119	5	60.2098	1.13118	5	60.3785
Unigene76827_OR	155 1075 PREDICTED: serine/threonine-protein kinase PAK 2 [Xenopus (Silurana) tropicalis]	20.85	4	4	6	307	33.7387	8.76318	0.962231	5	7.65267	0.992615	5	2.79528	0.920986	5	13.9023	1.00387	5	25.9307
Unigene22550_B 3 695 erlin-1 [Xenopus (Silurana) tropicalis] >gi	123892631 sp|Q28DX1.1|ERLN1_XENTR RecName: Full=Erlin-1; AltName: Full=Endoplasmic reticulum lipid raft-associated protein 1; AltName: Full=Stomatin-prohibitin-flotillin-HflC/K domain-containing protein 1; Short=SPFH domain-containing protein 1 >gi|89272865|emb|CAJ81885.1| SPFH domain family, member 1 [Xenopus tropicalis] >gi|113197879|gb|AAI21570.1| SPFH domain family, member 2 [Xenopus (Siluran…	11.26	3	3	5	231	26.5988	5.74463	0.857267	5	4.27695	0.984265	5	5.36846	1.08207	5	45.3479	1.05311	5	37.1705
Unigene95524_B	26 490 PREDICTED: tankyrase 1 binding protein 1, 182kDa [Bos taurus]	8.39	1	1	4	155	17.1776	8.55811	0.814079	4	12.5898	0.897519	4	8.78735	0.918882	4	2.514	0.864448	4	24.7201
Unigene94637_B 3 623 minus strand coatomer protein complex, subunit alpha [Xenopus laevis] >gi	49670465 gb|AAH75251.1| Copa-prov protein [Xenopus laevis]	17.87	3	3	5	207	23.4432	9.24658	0.9857	5	8.6234	1.17775	5	10.7479	0.849866	5	52.1641	0.856807	5	74.5614
Unigene78471_B	208 312 minus strand inner-ear cytokeratin [Rana catesbeiana]	34.29	1	1	6	35	3.56375	12.3081	1.44214	6	12.3539	0.958579	6	12.5816	1.1802	6	35.7025	0.98771	6	34.5283
Unigene100661_B 2 1339 CCR4-NOT transcription complex subunit 1 [Xenopus (Silurana) tropicalis] >gi	166216078 sp|A0JP85.1|CNOT1_XENTR RecName: Full=CCR4-NOT transcription complex subunit 1; AltName: Full=CCR4-associated factor 1 >gi|117557968|gb|AAI27297.1| cnot1 protein [Xenopus (Silurana) tropicalis]	1.57	1	1	6	446	51.1577	8.08936	0.866182	4	10.1119	0.922774	4	4.91423	0.99798	4	30.8241	1.10205	4	45.1997
Unigene98952_B 114 1016 PDZ and LIM domain 1 [Xenopus laevis] >gi	32450243 gb|AAH54254.1| MGC64465 protein [Xenopus laevis]	13.29	3	3	5	301	32.3872	6.78564	1.03588	5	3.82515	0.949255	5	5.69632	1.11286	5	1.45822	1.16989	5	37.0075
Unigene63577_B 3 236 minus strand myosin, light chain 12, genome duplicate 2 [Danio rerio] >gi	190338569 gb|AAI63800.1| Si:dkey-216e9.5 protein [Danio rerio]	25.64	1	1	3	78	8.89105	4.01807	1.16168	3	11.0025	1.20509	3	42.6564	1.07879	3	19.5482	0.932417	3	42.8754
Unigene89807_B 1 465 minus strand elastin microfibril interfacer 1 [Xenopus (Silurana) tropicalis] >gi	134025388 gb|AAI35318.1| LOC100038292 protein [Xenopus (Silurana) tropicalis]	20	2	2	3	155	17.5398	5.42725	1.04298	3	3.93402	1.18402	3	2.43856	1.0231	3	2.76892	1.05585	3	15.3386
Unigene1142_B	1 225 minus strand PREDICTED: collagen alpha-1(XI) chain-like [Xenopus (Silurana) tropicalis]	25.33	1	1	3	75	7.41873	6.55127	0.893512	3	13.7455	0.970553	3	16.7859	1.2355	3	130.225	1.37975	3	133.567
Unigene73607_B	3 281 minus strand PREDICTED: IgGFc-binding protein [Xenopus (Silurana) tropicalis]	27.96	2	2	9	93	10.2186	5.2876	0.878867	5	11.5764	0.954547	5	16.0186	0.236231	5	147.02	0.19185	5	208.281
Unigene28596_OR 3 164 minus strand malate dehydrogenase 2, NAD (mitochondrial) [Xenopus (Silurana) tropicalis] >gi	56788731 gb|AAW29980.1| mitochondrial malate dehydrogenase 2 [Xenopus (Silurana) tropicalis]	31.48	1	1	4	54	5.97804	4.77979	0.890069	4	23.686	0.929131	4	4.93079	0.878236	4	13.1121	0.948359	4	9.47942
Unigene13960_B	279 698 PREDICTED: glutamyl-prolyl tRNA synthetase [Oryctolagus cuniculus]	28.57	3	3	4	140	15.5241	9.01221	0.954714	4	7.79605	0.989218	4	14.1591	0.976681	4	8.51303	1.06525	4	15.8177
Unigene54976_B 29 208 synapse associated protein 1 [Xenopus laevis] >gi	27694789 gb|AAH43829.1| Syap1-prov protein [Xenopus laevis]	61.67	2	2	4	60	6.76533	4.53857	0.962126	3	39.4885	1.01519	3	0.58716	0.762888	3	10.8897	1.00845	3	31.6541
Unigene95946_B 43 594 minus strand ADP-ribosylation factor-like 2 [Xenopus (Silurana) tropicalis] >gi	38494384 gb|AAH61604.1| ADP-ribosylation factor-like 2 [Xenopus (Silurana) tropicalis]	13.59	2	2	3	184	20.7329	6.34131	0.919691	3	12.2286	0.889831	3	5.66842	0.649228	3	7.65194	0.711565	3	19.3811
Unigene77859_OR 120 1790 DEAH (Asp-Glu-Ala-His) box polypeptide 15 [Xenopus laevis] >gi	46249858 gb|AAH68766.1| MGC81281 protein [Xenopus laevis]	7.36	4	4	5	557	62.8683	6.0874	0.993889	5	16.1125	0.98985	5	32.971	1.09529	5	15.4814	1.16438	5	2.37579
Unigene36683_OR	3 188 PREDICTED: protein disulfide-isomerase A4-like [Xenopus (Silurana) tropicalis]	25.81	1	1	3	62	7.1166	5.31299	0.973964	3	4.19168	0.993883	3	16.7879	0.329172	3	20.2145	0.332059	3	36.9577
Unigene45453_B	1 189 minus strand LOC100125107 protein [Xenopus (Silurana) tropicalis]	17.46	1	1	5	63	7.52679	5.38916	0.999682	5	8.142	1.04768	5	14.2454	0.943593	5	23.7699	1.11568	5	15.1195
Unigene96092_B 1 708 minus strand Unknown (protein for MGC:196515) [Xenopus laevis] >gi	213626243 gb|AAI70109.1| Unknown (protein for MGC:196836) [Xenopus laevis]	13.14	1	2	5	236	27.486	6.91748	0.992566	1		0.991657	1		1.32333	1		1.12636	1
Unigene67413_B 2 211 MGC83163 protein [Xenopus laevis] >gi	49522141 gb|AAH71154.1| MGC83163 protein [Xenopus laevis]	24.29	1	1	3	70	7.87813	10.1401	0.734401	3	7.00947	0.845406	3	3.56949	0.864058	3	1.43428	0.926275	3	12.1808
Unigene22195_OR 3 149 G patch domain and KOW motifs-containing protein [Xenopus laevis] >gi	82185478 sp|Q6NU07.1|GPKOW_XENLA RecName: Full=G patch domain and KOW motifs-containing protein >gi|46250332|gb|AAH68795.1| MGC81356 protein [Xenopus laevis]	61.22	1	2	4	49	5.394	8.52881	1.8899	3	88.6048	1.13919	3	0.350138	1.58838	3	25.3329	1.57454	3	10.1035
Unigene100016_B 106 1248 sorting and assembly machinery component 50 homolog [Xenopus (Silurana) tropicalis] >gi	82186576 sp|Q6P806.1|SAM50_XENTR RecName: Full=Sorting and assembly machinery component 50 homolog >gi|38511778|gb|AAH61425.1| CGI-51 protein [Xenopus (Silurana) tropicalis]	12.6	4	4	5	381	42.8405	5.92236	0.932872	5	21.4157	1.18399	5	11.6051	0.750132	5	29.6928	0.852855	5	31.6956
Unigene75937_OR 1 783 minus strand glyoxalase domain containing 4 [Xenopus laevis] >gi	49256338 gb|AAH73122.1| MGC84515 protein [Xenopus laevis]	18.39	4	4	4	261	28.7293	5.19873	1.0446	4	16.5594	0.965942	4	24.1778	1.11187	4	8.36585	1.05341	4	18.7671
Unigene8703_OR	2 412 minus strand Avidin precursor [Rana catesbeiana]	12.41	2	2	6	137	15.3682	8.29443	1.34004	6	26.4926	1.11966	6	11.9195	0.463732	6	13.9487	0.582873	6	36.2446
Unigene76106_OR 49 687 CD2-associated protein [Xenopus (Silurana) tropicalis] >gi	183985892 gb|AAI66180.1| LOC100158527 protein [Xenopus (Silurana) tropicalis]	19.25	4	4	5	213	24.1838	8.25049	0.915026	5	28.8608	0.885346	5	13.6744	0.776436	5	31.2708	0.794757	5	23.2264
Unigene94999_B 1 642 minus strand serine carboxypeptidase 1 [Xenopus laevis] >gi	56270460 gb|AAH87391.1| LOC496001 protein [Xenopus laevis]	13.55	3	3	5	214	23.2175	4.83057	0.980201	5	14.9292	0.85114	5	11.4674	1.32656	5	39.46	1.17644	5	61.2862
Unigene82377_B 66 350 cytochrome b5 type A (microsomal) [Xenopus (Silurana) tropicalis] >gi	89272063 emb|CAJ82840.1| cytochrome b-5 [Xenopus tropicalis]	46.32	3	3	4	95	10.9944	5.46533	1.01865	4	10.2411	1.04401	4	2.3655	0.877449	4	10.7088	0.986441	4	23.0401
Unigene15678_B	151 438 PREDICTED: alpha-parvin-like [Pongo abelii]	29.17	2	2	3	96	10.9431	6.55127	0.955688	3	1.56575	1.20644	3	39.6481	1.58775	3	8.24282	1.45021	3	16.4991
Unigene50154_OR 3 239 minus strand T-complex protein 1 subunit gamma [Xenopus laevis] >gi	117949833 sp|P50143.2|TCPG_XENLA RecName: Full=T-complex protein 1 subunit gamma; Short=TCP-1-gamma; AltName: Full=CCT-gamma >gi|793886|emb|CAA59350.1| Cctg [Xenopus laevis] >gi|29477224|gb|AAH48365.1| Cct3-prov protein [Xenopus laevis]	43.04	3	3	5	79	8.6256	7.28369	0.891579	5	7.92634	0.851437	5	29.1694	1.33326	5	7.90929	1.36177	5	37.0663
Unigene93550_B 3 578 minus strand cathepsin L1 [Xenopus (Silurana) tropicalis] >gi	58477061 gb|AAH89683.1| MGC107932 protein [Xenopus (Silurana) tropicalis]	32.81	5	5	6	192	21.3611	4.729	0.861952	5	36.8307	0.952473	5	5.43535	1.10207	5	13.4282	1.06551	5	14.2353
Unigene24612_B 241 1521 septin-8 [Xenopus (Silurana) tropicalis] >gi	223635786 sp|B1H120.1|SEPT8_XENTR RecName: Full=Septin-8 >gi|169641833|gb|AAI60437.1| sept8 protein [Xenopus (Silurana) tropicalis]	9.84	1	4	6	427	49.7561	6.34131	1.05187	1		0.861889	1		0.912689	1		0.927106	1
Unigene48613_B 1 195 minus strand sialic acid acetylesterase [Xenopus laevis] >gi	37747719 gb|AAH59983.1| MGC68688 protein [Xenopus laevis]	27.69	1	1	3	65	7.31651	4.42432	1.07571	3	5.13312	1.05968	3	4.25221	1.34584	3	16.0643	1.09326	3	7.35412
Unigene82919_B 7 348 MGC84351 protein [Xenopus laevis] >gi	82180911 sp|Q640X6.1|CL23A_XENLA RecName: Full=UPF0444 transmembrane protein C12orf23 homolog A >gi|51950071|gb|AAH82463.1| MGC84351 protein [Xenopus laevis]	21.93	2	2	4	114	11.593	8.39697	0.905567	4	7.32827	0.946759	4	11.5322	0.96535	4	9.04132	1.22472	4	2.95318
Unigene98447_B 48 929 nidogen 2 (osteonidogen) [Xenopus laevis] >gi	54035262 gb|AAH84089.1| LOC495003 protein [Xenopus laevis]	12.24	3	3	4	294	33.1814	5.10986	1.06124	4	9.59321	0.87913	4	19.6842	1.15741	4	10.2139	1.08899	4	14.4271
Unigene62950_OR 2 271 Sec23 homolog B [Xenopus laevis] >gi	49522944 gb|AAH75240.1| MGC84454 protein [Xenopus laevis]	18.89	1	1	3	90	10.2041	6.12549	1.20087	3	1.77098	1.00243	3	7.48187	0.807659	3	85.9766	0.747333	3	69.4105
Unigene71447_OR	58 510 Proteasome subunit alpha type-6 [Rana catesbeiana]	30.46	4	4	6	151	16.8224	8.06006	0.937868	5	6.58459	0.976957	5	14.4739	0.863657	5	7.23633	0.836428	5	17.3269
Unigene97906_B 2 592 minus strand acetyl-CoA acetyltransferase B, mitochondrial precursor [Xenopus laevis] >gi	82184110 sp|Q6GN02.1|THILB_XENLA RecName: Full=Acetyl-CoA acetyltransferase B, mitochondrial; AltName: Full=Acetoacetyl-CoA thiolase B; Flags: Precursor >gi|49116875|gb|AAH73720.1| MGC83664 protein [Xenopus laevis]	17.26	1	2	4	197	20.5681	8.08936	0.844167	2	6.12919	0.818318	2	10.5929	1.00555	2	22.6629	1.02176	2	18.6841
Unigene76156_OR	1 912 PREDICTED: acetylcholinesterase-like [Xenopus (Silurana) tropicalis]	12.83	3	3	8	304	34.8925	6.87354	0.993864	5	9.00543	1.17972	5	13.3992	0.669654	5	19.0723	0.567482	5	58.3058
Unigene20600_OR 45 1160 minus strand arsenic (+3 oxidation state) methyltransferase [Xenopus (Silurana) tropicalis] >gi	197246928 gb|AAI69152.1| Unknown (protein for MGC:189622) [Xenopus (Silurana) tropicalis]	13.17	3	3	4	372	41.4933	5.26221	0.928576	4	19.341	1.06437	4	15.2934	0.841849	4	6.89966	0.917489	4	17.6108
Unigene53312_B 12 191 oviduct protein p20 [Xenopus laevis] >gi	45594648 gb|AAS68624.1| oviduct protein p20 [Xenopus laevis]	31.67	2	2	5	60	6.74514	8.1333	0.976946	5	12.6563	1.0105	5	10.5169	0.299975	5	119.294	0.2911	5	131.92
Unigene99552_B 3 1130 minus strand WD repeat domain 16 [Xenopus laevis] >gi	66911513 gb|AAH97599.1| MGC114828 protein [Xenopus laevis]	7.71	3	3	5	376	41.4567	7.54736	0.946809	5	6.31124	1.10607	5	8.11662	0.927338	5	5.93532	1.06038	5	4.90426
Unigene74540_OR 45 692 minus strand MGC82578 protein [Xenopus laevis] >gi	50603690 gb|AAH77490.1| MGC82578 protein [Xenopus laevis]	18.06	3	3	4	216	24.413	8.95361	1.39468	4	47.3038	1.06248	4	3.77602	0.940201	4	33.0088	0.906802	4	31.3582
Unigene98790_B 174 989 four and a half LIM domains 1 [Xenopus (Silurana) tropicalis] >gi	49522398 gb|AAH75413.1| four and a half LIM domains 1 [Xenopus (Silurana) tropicalis]	8.46	2	2	4	272	31.1282	8.1626	1.26519	4	13.2506	1.10536	4	44.3932	1.02758	4	24.6704	1.04415	4	26.5069
Unigene74889_OR 109 729 LOC100126628 protein [Xenopus laevis] >gi	213624960 gb|AAI69509.1| Hypothetical protein LOC100126628 [Xenopus laevis] >gi|213625982|gb|AAI69507.1| Hypothetical protein LOC100126628 [Xenopus laevis]	10.63	1	1	3	207	22.7891	11.0483	1.18802	3	3.5563	1.04652	3	12.4316	0.56281	3	1.47993	0.507832	3	2.43172
Unigene16397_OR 50 520 minus strand septin-2B [Xenopus (Silurana) tropicalis] >gi	223635795 sp|A1L0Y5.1|SEP2B_XENTR RecName: Full=Septin-2B >gi|119850669|gb|AAI27291.1| sept2 protein [Xenopus (Silurana) tropicalis]	25.48	1	2	3	157	17.7978	5.79541	0.999712	1		0.870535	1		0.45726	1		0.363751	1
Unigene94120_B 95 601 minus strand actin related protein 2/3 complex, subunit 2, 34kDa [Xenopus (Silurana) tropicalis] >gi	49250419 gb|AAH74622.1| actin related protein 2/3 complex, subunit 2, 34kDa [Xenopus (Silurana) tropicalis]	27.81	3	3	5	169	19.3587	5.16064	0.904476	4	20.1614	0.987459	4	19.1194	0.729478	4	48.924	0.679393	4	36.1385
Unigene98014_B 3 776 minus strand alanyl-tRNA synthetase [Xenopus laevis] >gi	171846704 gb|AAI61712.1| LOC100158432 protein [Xenopus laevis]	21.32	5	5	5	258	27.8127	7.84033	1.08027	5	28.4707	1.08056	5	3.74837	1.06546	5	54.5967	1.11694	5	10.9685
Unigene94778_B 58 627 minus strand basal cell adhesion molecule (Lutheran blood group) [Xenopus laevis] >gi	49118505 gb|AAH73488.1| MGC81012 protein [Xenopus laevis]	27.89	5	5	5	190	20.6295	4.98291	1.02215	5	5.90172	0.940227	5	1.43018	0.859941	5	68.6901	1.05905	5	53.7189
Unigene8802_B	2 853 minus strand PREDICTED: transmembrane and coiled-coil domain-containing protein 3-like [Xenopus (Silurana) tropicalis]	13.03	3	3	5	284	32.4256	5.33838	0.987681	3	1.2775	1.10363	3	11.1854	1.33667	3	12.0911	1.2484	3	19.8886
Unigene99668_B 100 717 RAB43, member RAS oncogene family [Xenopus (Silurana) tropicalis] >gi	89266921 emb|CAJ82248.1| RAB43, member RAS oncogene family [Xenopus tropicalis]	10.68	1	2	5	206	23.0196	5.99854	1.18376	1		1.00827	1		0.807098	1		0.998188	1
Unigene25846_OR	3 125 minus strand PREDICTED: mucin-5AC-like [Xenopus (Silurana) tropicalis]	58.54	1	2	5	41	5.03736	5.0083	1.151	1		1.81961	1		0.501158	1		0.46942	1
Unigene76892_OR 2 976 minus strand cell division cycle 37 homolog [Xenopus (Silurana) tropicalis] >gi	89267994 emb|CAJ83379.1| cdc37 cell division cycle 37 homolog (S. cerevisiae) [Xenopus tropicalis] >gi|134026124|gb|AAI35958.1| CDC37 cell division cycle 37 homolog (S. cerevisiae) [Xenopus (Silurana) tropicalis]	18.15	4	4	4	325	37.9873	5.65576	0.978429	4	14.3229	0.894338	4	3.73104	0.814495	4	28.6926	0.961294	4	43.9571
Unigene92629_B 1 540 minus strand choline transporter-like protein 2 [Xenopus laevis] >gi	82184932 sp|Q6IP59.1|CTL2_XENLA RecName: Full=Choline transporter-like protein 2; AltName: Full=Solute carrier family 44 member 2 >gi|47939675|gb|AAH72059.1| Slc44a2 protein [Xenopus laevis]	22.78	4	4	6	180	20.5053	8.42627	1.14364	5	28.4764	1.09893	5	5.82298	0.947094	5	29.5132	0.868028	5	48.7694
Unigene1003_B 99 1100 minus strand DNA polymerase beta [Xenopus laevis] >gi	6015014 sp|O57383.3|DPOLB_XENLA RecName: Full=DNA polymerase beta >gi|2661842|emb|CAA75741.1| DNA polymerase beta [Xenopus laevis] >gi|76780321|gb|AAI06330.1| PolB protein [Xenopus laevis]	17.37	4	4	4	334	38.1207	8.30908	1.04322	4	10.0867	1.02253	4	12.4541	0.785931	4	22.3617	0.760497	4	26.68
Unigene80976_B 52 255 guanine nucleotide binding protein (G protein), gamma 7 [Xenopus laevis] >gi	28703944 gb|AAH47249.1| Gng7-A protein [Xenopus laevis]	23.53	1	1	3	68	7.57886	8.49951	0.89325	3	7.10384	0.994874	3	1.69196	0.780309	3	12.7919	0.824687	3	0.735516
Unigene72954_OR	2 580 minus strand PREDICTED: ruvB-like 1 [Xenopus (Silurana) tropicalis]	18.65	3	3	4	193	21.1349	5.32568	1.07455	4	26.8875	1.03235	4	10.4087	0.848968	4	14.7577	0.952896	4	18.0025
Unigene101213_B 2 2212 minus strand protein dopey-2 [Xenopus laevis] >gi	82181010 sp|Q642P2.1|DOP2_XENLA RecName: Full=Protein dopey-2 >gi|51895963|gb|AAH81251.1| MGC86255 protein [Xenopus laevis]	8.01	4	4	4	737	82.8156	6.63916	1.03717	4	7.32007	0.958808	4	2.2451	0.981999	4	49.6828	1.02566	4	46.1281
Unigene76669_OR 2 880 minus strand AP-2 complex subunit mu-1 [Xenopus (Silurana) tropicalis] >gi	82186610 sp|Q6P856.1|AP2M1_XENTR RecName: Full=AP-2 complex subunit mu-1; AltName: Full=Mu2-adaptin; AltName: Full=AP-2 mu-2 chain; AltName: Full=Plasma membrane adaptor AP-2 50 kDa protein; AltName: Full=Clathrin assembly protein complex 2 medium chain; AltName: Full=Clathrin coat assembly protein AP50; AltName: Full=Clathrin coat-associated protein AP50 >gi|38174423|gb|AAH61374.1| adaptor prote…	14.33	3	3	4	293	33.3556	9.62744	0.988348	4	5.55018	1.07657	4	4.57658	1.41831	4	13.9858	1.49301	4	21.7923
Unigene53864_B	2 205 minus strand PREDICTED: dynactin subunit 1 [Xenopus (Silurana) tropicalis]	58.82	4	4	4	68	8.06112	5.47803	1.02067	4	16.2094	0.943817	4	23.0248	1.01883	4	20.3717	1.03937	4	12.4026
Unigene31526_B	4 150 minus strand PREDICTED: LOW QUALITY PROTEIN: neuroblast differentiation-associated protein AHNAK [Xenopus (Silurana) tropicalis]	46.94	1	1	3	49	5.4328	6.52197	1.11425	3	12.207	1.06725	3	34.7201	1.01805	3	45.9382	0.637464	3	43.1883
Unigene46471_B	1 183 minus strand PREDICTED: IgGFc-binding protein-like [Xenopus (Silurana) tropicalis]	45.9	2	2	5	61	6.97166	7.25439	0.710214	5	25.5048	0.581763	5	19.3578	0.203351	5	55.2232	0.199665	5	81.8386
Unigene74400_OR	2 682 PREDICTED: basement membrane-specific heparan sulfate proteoglycan core protein-like [Xenopus (Silurana) tropicalis]	20.7	2	3	4	227	24.5546	8.5874	1.04208	3	28.067	0.997679	3	10.5995	1.16052	3	19.2979	1.05554	3	7.75261
Unigene79442_B	1 321 minus strand LOC734179 protein [Xenopus laevis]	34.58	3	3	4	107	11.9551	5.89697	1.2177	4	24.7085	1.17688	4	20.556	0.776746	4	40.7393	0.857224	4	60.0978
Unigene93579_B	1 510 minus strand Proteasome activator complex subunit 2 [Rana catesbeiana]	18.82	3	3	6	170	19.5671	6.13818	1.14225	6	34.0429	0.994203	6	11.4019	0.968106	6	48.2196	0.828518	6	26.9198
Unigene98894_B 3 875 minus strand NADH dehydrogenase ubiquinone flavoprotein 1 precursor [Xenopus laevis] >gi	27370996 gb|AAH41320.1| Ndufv1 protein [Xenopus laevis] >gi|77748340|gb|AAI06321.1| Ndufv1 protein [Xenopus laevis]	24.05	3	3	3	291	31.6197	5.68115	0.888283	3	12.4009	1.11515	3	0.285215	0.812914	3	0.0898011	0.720102	3	0.400164
Unigene85875_B	1 393 PREDICTED: mucin protein [Taeniopygia guttata]	39.69	4	4	4	131	14.7134	4.99561	1.06569	4	11.3758	1.06043	4	7.65563	0.56534	4	8.28942	0.628502	4	24.9069
Unigene62013_OR 55 318 ester hydrolase C11orf54 homolog [Xenopus laevis] >gi	82184047 sp|Q6GME2.1|CK054_XENLA RecName: Full=Ester hydrolase C11orf54 homolog >gi|49257562|gb|AAH74124.1| MGC81809 protein [Xenopus laevis]	39.77	2	2	4	88	9.52491	4.93213	0.941088	4	10.0707	1.05134	4	23.8725	1.43919	4	16.308	1.33685	4	21.9325
Unigene87167_B	1 414 PREDICTED: carboxylesterase 2-like [Xenopus (Silurana) tropicalis]	40.58	3	3	4	138	15.0067	6.04932	1.01892	4	9.73765	0.895477	4	22.4081	1.03864	4	15.6841	0.951809	4	22.8893
Unigene14133_OR	1 1260 add3 protein [Xenopus (Silurana) tropicalis]	10.71	3	3	4	420	47.3188	6.1001	1.15469	4	7.34312	1.12198	4	20.8278	0.704983	4	29.1422	0.734167	4	13.4089
Unigene65606_OR	3 368 PREDICTED: similar to dynein, cytoplasmic, heavy polypeptide 1 [Gallus gallus]	38.52	3	3	4	122	13.9862	6.80029	0.884917	4	7.81152	0.954878	4	15.8832	0.802611	4	17.5337	0.745282	4	7.71141
Unigene84897_B	5 361 non-specific lipid-transfer protein [Bos taurus]	32.77	4	4	5	119	13.0079	9.27588	0.90014	5	12.1217	0.961147	5	8.12934	1.14882	5	14.1743	1.20763	5	9.25918
Unigene52066_B	1 201 LOC495015 protein [Xenopus laevis]	31.34	1	1	8	67	7.40756	8.17725	1.08223	4	4.85922	1.04788	4	8.58367	0.833295	4	9.87656	0.730862	4	17.4477
Unigene86836_B	7 408 mCG148133 [Mus musculus]	37.31	2	4	5	134	14.2425	8.08936	0.886868	3	2.00183	1.05253	3	15.2583	1.01235	3	7.51126	1.35311	3	5.44157
Unigene73937_OR	3 644 minus strand PREDICTED: beta-catenin [Oryctolagus cuniculus]	20.09	3	3	4	214	23.2763	8.47021	1.25077	4	15.7035	1.21783	4	18.5384	1.62956	4	31.7601	1.542	4	52.8078
Unigene77578_OR 311 1450 Stat5a protein [Xenopus laevis] >gi	213626251 gb|AAI70153.1| Stat5a protein [Xenopus laevis]	9.21	3	3	4	380	43.986	7.04932	0.965708	4	24.7455	1.11931	4	10.714	0.666547	4	12.0298	0.790982	4	17.5498
Unigene61068_OR 2 217 minus strand translin [Xenopus laevis] >gi	7648677 gb|AAF65620.1|AF169343_1 translin [Xenopus laevis]	34.72	2	2	4	72	8.28651	9.56885	0.965509	4	10.6549	1.01621	4	25.1053	1.25998	4	13.2403	1.38767	4	11.1385
Unigene98942_B 2 1015 minus strand ATPase, class II, type 9A [Xenopus (Silurana) tropicalis] >gi	38969880 gb|AAH63203.1| ATPase, Class II, type 9A [Xenopus (Silurana) tropicalis]	11.83	3	3	5	338	38.5074	8.86572	1.05606	4	16.5679	1.15791	4	6.55837	0.927488	4	9.26979	1.09257	4	19.3685
Unigene100266_B	1 918 minus strand pyridoxal (pyridoxine, vitamin B6) kinase [Xenopus (Silurana) tropicalis]	16.67	3	3	3	306	33.7895	6.27783	0.967294	3	4.72326	0.917292	3	3.21677	0.756844	3	2.15212	0.946373	3	17.4927
Unigene32362_B 1 162 minus strand RecName: Full=Cartilage acidic protein 1; AltName: Full=ASPIC; Flags: Precursor >gi	85838730 gb|ABC86210.1| cartilage acidic protein 1 [Xenopus (Silurana) tropicalis]	24.07	1	1	4	54	6.12369	5.92236	1.04689	4	14.1894	1.05529	4	5.04578	0.347739	4	76.3348	0.358886	4	52.9835
Unigene21914_B 3 1004 cortactin [Xenopus (Silurana) tropicalis] >gi	189441832 gb|AAI67645.1| cttn protein [Xenopus (Silurana) tropicalis]	15.57	4	5	7	334	37.9012	4.85596	0.95446	5	17.9846	0.978936	5	7.77428	1.09791	5	57.1203	1.00646	5	54.3666
Unigene7127_B 226 837 ras-related protein Rab-39B [Homo sapiens] >gi	284005012 ref|NP_001164858.1| ras-related protein Rab-39B [Oryctolagus cuniculus] >gi|109132905|ref|XP_001098848.1| PREDICTED: ras-related protein Rab-39B [Macaca mulatta] >gi|296236798|ref|XP_002763474.1| PREDICTED: ras-related protein Rab-39B-like [Callithrix jacchus] >gi|297711485|ref|XP_002832370.1| PREDICTED: ras-related protein Rab-39B-like [Pongo abelii] >gi|27734447|sp|Q96DA2.1|RB39B_HUMA…	8.82	1	2	5	204	23.5412	7.03467	1.13586	1		1.00971	1		1.43196	1		1.50524	1
Unigene16812_OR	2 799 minus strand EF-hand domain (C-terminal) containing 2 [Danio rerio]	22.18	1	4	5	266	31.1108	7.09326	0.88524	1		0.881566	1		1.08202	1		0.934299	1
Unigene55596_OR	1 264 LOC100158266 protein [Xenopus laevis]	21.59	2	2	6	88	9.97498	5.70654	1.13382	6	19.3544	1.03531	6	9.47979	0.870611	6	79.0537	0.756855	6	59.4992
Unigene100125_B	10 1149 PREDICTED: serine/threonine-protein kinase PAK 1-like [Ailuropoda melanoleuca]	8.68	1	2	3	380	42.2577	5.22412	0.861017	2	18.3844	1.0984	2	4.81022	1.59	2	9.06946	1.78111	2	2.11963
Unigene68869_OR	10 432 PREDICTED: similar to COBLL1 protein [Gallus gallus]	48.94	4	5	5	141	16.3255	9.49561	1.12519	4	5.9066	0.9958	4	11.3913	1.02352	4	25.808	1.00206	4	27.7107
Unigene12683_B 4 945 N-ethylmaleimide-sensitive factor attachment protein, gamma [Xenopus laevis] >gi	83318352 gb|AAI08811.1| MGC132185 protein [Xenopus laevis]	9.87	3	3	6	314	34.9453	5.32568	0.903398	6	13.8211	0.918901	6	17.5355	1.05163	6	28.1753	1.07809	6	29.3617
Unigene70198_OR 3 467 minus strand coatomer protein complex, subunit gamma [Xenopus (Silurana) tropicalis] >gi	38649187 gb|AAH63375.1| coatomer protein complex, subunit gamma [Xenopus (Silurana) tropicalis] >gi|89272741|emb|CAJ83106.1| coatomer protein complex, subunit gamma [Xenopus tropicalis]	31.61	2	4	4	155	17.378	8.85107	1.00342	2	19.1018	0.964859	2	16.7671	1.38242	2	31.3415	1.58168	2	23.1501
Unigene77606_B 1 306 minus strand voltage-dependent anion channel 3 [Xenopus laevis] >gi	49256046 gb|AAH71123.1| MGC81430 protein [Xenopus laevis]	23.53	2	2	4	102	10.9746	6.7417	1.07693	4	7.99891	1.06325	4	4.81565	1.3159	4	28.9031	1.44059	4	21.4778
Unigene101343_B 499 2847 angiotensin I converting enzyme 1 [Xenopus (Silurana) tropicalis] >gi	166796450 gb|AAI59327.1| ace protein [Xenopus (Silurana) tropicalis]	6.26	4	4	6	783	90.5492	5.32568	1.04999	5	14.6765	0.996439	5	12.7024	0.90387	5	14.0768	0.773955	5	23.6413
Unigene74656_OR	3 596 minus strand PREDICTED: similar to protein tyrosine phosphatase delta [Monodelphis domestica]	12.12	2	2	3	198	23.0432	9.65674	1.12386	3	2.97602	1.06572	3	2.95375	1.18079	3	18.2589	1.22721	3	24.8969
Unigene74168_OR 7 660 ubiquitin-like modifier-activating enzyme 5 [Xenopus laevis] >gi	123900457 sp|Q3KQ23.1|UBA5_XENLA RecName: Full=Ubiquitin-like modifier-activating enzyme 5; Short=Ubiquitin-activating enzyme 5; AltName: Full=Ubiquitin-activating enzyme E1 domain-containing protein 1; AltName: Full=UFM1-activating enzyme >gi|76779963|gb|AAI06419.1| MGC131082 protein [Xenopus laevis]	15.6	3	3	4	218	24.039	6.21436	0.907834	4	11.4197	0.811901	4	6.29109	0.81399	4	24.8881	0.819088	4	13.0661
Unigene73109_OR 1 534 nuclear pore complex glycoprotein p62 [Xenopus laevis] >gi	236263 gb|AAB19954.1| nuclear pore complex glycoprotein p62 [Xenopus laevis] >gi|77748171|gb|AAI06601.1| IL4I1 protein [Xenopus laevis]	27.53	3	3	4	178	20.7455	5.14795	0.900243	4	15.2205	0.964837	4	13.0358	0.727005	4	10.3295	0.710215	4	58.0255
Unigene76453_OR	3 665 minus strand pgls protein [Xenopus (Silurana) tropicalis]	16.74	3	3	4	221	23.8845	5.2749	0.967492	4	9.72803	1.02895	4	15.1009	0.994233	4	93.3044	0.929755	4	106.124
Unigene99150_B	3 989 minus strand PREDICTED: similar to arylsulfatase B [Taeniopygia guttata]	10.64	3	3	4	329	36.8124	5.93506	0.851168	4	25.2809	0.940029	4	37.0602	1.13896	4	76.4664	1.11984	4	51.1008
Unigene24514_B	1 2139 PREDICTED: similar to axonemal dynein heavy chain 9 [Equus caballus]	9.26	4	4	4	713	79.6806	6.02393	0.910977	4	12.4928	0.959163	4	11.9165	1.12085	4	47.3063	1.14239	4	48.7702
Unigene101331_B 1 2613 minus strand SEC24 family, member D [Xenopus laevis] >gi	51949980 gb|AAH82352.1| MGC80413 protein [Xenopus laevis]	5.28	4	4	5	871	96.7031	6.44287	1.12458	5	22.6729	0.918634	5	1.47743	1.00225	5	23.0037	0.950841	5	24.1679
Unigene94261_B 13 606 minus strand COP9 constitutive photomorphogenic homolog subunit 4 [Xenopus (Silurana) tropicalis] >gi	89267863 emb|CAJ82695.1| COP9 constitutive photomorphogenic homolog subunit 4 (Arabidopsis) [Xenopus tropicalis]	21.21	1	3	4	198	22.7177	5.42725	0.939608	1		1.20912	1		0.618983	1		0.633769	1
Unigene55897_OR	2 271 PREDICTED: dihydrolipoamide: NAD+ oxidoreductase [Canis familiaris]	33.33	1	2	3	90	9.3319	8.88037	1.46678	1		1.13653	1		1.02874	1		0.899812	1
Unigene89233_B 9 452 LRRN4 C-terminal like [Xenopus (Silurana) tropicalis] >gi	160774123 gb|AAI55438.1| LOC100127825 protein [Xenopus (Silurana) tropicalis]	25.68	3	3	4	148	16.3179	5.12256	1.1245	4	17.9682	1.1918	4	8.21369	1.15235	4	16.7829	1.12125	4	12.8966
Unigene75255_B	3 221 minus strand PREDICTED: ras-related protein Rab-14-like [Pongo abelii]	31.51	2	2	4	73	7.71072	4.56396	0.973299	4	28.2246	1.03325	4	26.9552	1.0645	4	18.7427	1.15712	4	24.2599
Unigene9601_B	3 302 minus strand PREDICTED: basement membrane-specific heparan sulfate proteoglycan core protein-like [Xenopus (Silurana) tropicalis]	13	1	1	4	100	11.1406	4.88135	1.33867	4	24.6381	1.02021	4	16.8737	1.39937	4	15.7261	0.89255	4	44.8145
Unigene101219_B 17 1534 alanine aminotransferase 2 [Xenopus (Silurana) tropicalis] >gi	110832740 sp|Q28DB5.1|ALAT2_XENTR RecName: Full=Alanine aminotransferase 2; Short=ALT2; AltName: Full=Glutamic--pyruvic transaminase 2; AltName: Full=Glutamate pyruvate transaminase 2; Short=GPT 2; AltName: Full=Glutamic--alanine transaminase 2 >gi|89273944|emb|CAJ81963.1| glutamic pyruvate transaminase (alanine aminotransferase) 2 [Xenopus tropicalis]	8.1	3	3	4	506	55.9724	6.55127	0.965341	4	8.88395	0.909709	4	17.3699	0.698802	4	15.6232	0.691141	4	13.7076
Unigene83694_B 2 364 heterogeneous nuclear ribonucleoprotein D (AU-rich element RNA binding protein 1, 37kDa) [Xenopus (Silurana) tropicalis] >gi	52355236 gb|AAU44811.1| AUF1 [Xenopus (Silurana) tropicalis]	12.4	1	2	3	121	14.0045	9.18799	1.04055	1		1.07231	1		1.41692	1		1.32463	1
Unigene73224_OR 3 596 minus strand hydroxyacyl-CoA dehydrogenase [Xenopus laevis] >gi	33416721 gb|AAH56108.1| Hadhsc-prov protein [Xenopus laevis]	34.34	4	4	4	198	22.0152	5.24951	0.90794	4	5.73695	0.990686	4	8.91881	0.818862	4	36.3442	0.865451	4	38.4604
Unigene98994_B 2 1021 myelin expression factor 2 [Xenopus (Silurana) tropicalis] >gi	170285107 gb|AAI61028.1| myelin expression factor 2 [Xenopus (Silurana) tropicalis]	11.76	3	3	4	340	36.7393	9.05615	0.883087	4	11.3659	1.11005	4	5.28371	1.33198	4	22.0443	1.30735	4	17.1431
Unigene91588_B	220 456 minus strand PREDICTED: similar to activation-induced cytidine deaminase [Taeniopygia guttata]	21.52	2	2	6	79	9.1586	8.57275	1.57152	6	34.3518	1.21735	6	30.2362	1.65116	6	3.20096	1.59768	6	32.108
Unigene95487_B 21 671 minus strand Na+/K+ -ATPase beta 1 subunit [Xenopus (Silurana) tropicalis] >gi	60416159 gb|AAH90812.1| ATPase, Na+/K+ transporting, beta 1 polypeptide [Xenopus (Silurana) tropicalis] >gi|89269837|emb|CAJ82543.1| ATPase, Na+/K+ transporting, beta 1 polypeptide [Xenopus tropicalis] >gi|89272728|emb|CAJ83168.1| ATPase, Na+/K+ transporting, beta 1 polypeptide [Xenopus tropicalis]	18.43	3	3	5	217	24.4325	8.55811	1.41627	5	24.7769	1.18266	5	40.9193	1.32356	5	80.1066	1.24164	5	66.9711
Unigene68921_OR 11 430 zinc finger protein 326 [Xenopus (Silurana) tropicalis] >gi	213624144 gb|AAI70704.1| zinc finger protein 326 [Xenopus (Silurana) tropicalis] >gi|213626079|gb|AAI70732.1| zinc finger protein 326 [Xenopus (Silurana) tropicalis]	25.71	3	3	6	140	15.347	9.39307	1.18312	5	12.1427	1.03545	5	13.6445	1.40964	5	9.31269	1.23958	5	9.59641
Unigene95669_B 1 681 pyruvate carboxylase, gene 1 [Xenopus laevis] >gi	37748213 gb|AAH59308.1| MGC68971 protein [Xenopus laevis]	14.54	1	2	4	227	25.0573	9.51025	0.902428	2	12.3194	0.880003	2	6.01391	0.642327	2	10.491	0.642133	2	17.193
Unigene97289_B 2 592 minus strand twinfilin-2-A [Xenopus laevis] >gi	82176635 sp|Q7ZXP0.1|TWF2A_XENLA RecName: Full=Twinfilin-2-A >gi|28279929|gb|AAH44672.1| Ptk9l-prov protein [Xenopus laevis]	27.41	1	3	3	197	22.7888	7.10791	0.866744	1		0.987158	1		1.21568	1		1.4279	1
Unigene22663_OR	1 150 PREDICTED: LOW QUALITY PROTEIN: myosin-9-like [Xenopus (Silurana) tropicalis]	46	1	2	4	50	6.01306	6.7417	1.02434	2	7.86478	1.08842	2	3.44469	1.26804	2	15.9898	1.62739	2	30.9033
Unigene81298_B 1 339 minus strand peptidase D [Xenopus (Silurana) tropicalis] >gi	51703732 gb|AAH81293.1| pepd protein [Xenopus (Silurana) tropicalis]	21.24	3	3	5	113	12.419	6.03662	0.86055	4	13.5289	0.85028	4	12.0463	1.12425	4	35.8655	1.14959	4	42.6453
Unigene82750_B	6 353 LOC495828 protein [Xenopus laevis]	24.14	3	3	4	116	12.7744	6.17627	0.815104	4	28.0518	0.840467	4	20.9405	1.28993	4	12.846	1.41646	4	16.4558
Unigene91855_B	2 157 Receptor expression-enhancing protein 5 [Rana catesbeiana]	51.92	3	3	5	52	5.92424	9.70068	0.890645	5	16.2578	0.803771	5	16.2169	0.794403	5	40.9916	0.710929	5	56.4741
Unigene61719_B	65 229 PREDICTED: glycogen phosphorylase, liver form [Xenopus (Silurana) tropicalis]	23.64	2	2	4	55	6.41842	9.99365	1.00392	4	12.169	1.02516	4	11.3261	0.888604	4	32.7407	0.979833	4	46.0274
Unigene63902_OR 4 345 aldehyde dehydrogenase 2 family (mitochondrial) [Xenopus laevis] >gi	50415001 gb|AAH77908.1| MGC80785 protein [Xenopus laevis]	46.49	3	5	5	114	12.5795	5.60498	0.900149	3	12.2261	0.879905	3	16.4999	1.09915	3	110.773	1.44641	3	46.1003
Unigene63704_B 2 235 minus strand guanine nucleotide-binding protein G(i) subunit alpha-2 [Gallus gallus] >gi	1730228 sp|P50147.2|GNAI2_CHICK RecName: Full=Guanine nucleotide-binding protein G(i) subunit alpha-2; AltName: Full=Adenylate cyclase-inhibiting G alpha protein >gi|666873|gb|AAA65067.1| Gi2 protein alpha-subunit [Gallus gallus]	47.44	2	3	4	78	8.51019	5.37646	0.907803	3	10.4922	0.842437	3	12.8494	1.35805	3	43.1254	1.39306	3	28.8246
Unigene9516_B	143 736 PREDICTED: utrophin-like [Xenopus (Silurana) tropicalis]	22.73	4	4	7	198	22.5468	5.17334	1.08809	5	11.5631	0.973536	5	0.0231453	1.23769	5	43.3176	1.31927	5	68.4881
Unigene14665_B	5 244 minus strand LOC733172 protein [Xenopus laevis]	20	1	1	4	80	9.54177	5.38916	0.916628	4	11.7035	0.909512	4	12.19	0.950795	4	32.8537	0.837621	4	27.8739
Unigene97059_B	23 787 PREP protein [Xenopus laevis]	19.61	1	3	4	255	29.6181	5.21143	0.914764	1		0.884135	1		0.442261	1		0.36748	1
Unigene59435_OR	4 297 PREDICTED: fibrillin-1-like [Xenopus (Silurana) tropicalis]	18.37	2	2	5	98	10.9303	5.26221	0.888676	5	8.27442	0.967131	5	14.4035	1.89301	5	54.5303	1.88585	5	20.1225
Unigene44206_OR 1 213 dynactin subunit 1 [Xenopus laevis] >gi	61212620 sp|Q6PCJ1.1|DCTN1_XENLA RecName: Full=Dynactin subunit 1 >gi|37589364|gb|AAH59305.1| MGC68950 protein [Xenopus laevis]	26.76	1	1	3	71	8.35021	4.53857	1.30173	3	25.9108	1.0922	3	9.23582	0.844372	3	17.0908	0.717479	3	27.7178
Unigene76001_OR 2 655 phosphopantothenoylcysteine synthetase [Xenopus (Silurana) tropicalis] >gi	114108264 gb|AAI23079.1| phosphopantothenoylcysteine synthetase [Xenopus (Silurana) tropicalis]	14.68	3	3	4	218	24.6067	5.33838	1.15219	4	8.60666	1.02332	4	10.551	1.05277	4	31.0988	0.974021	4	33.2556
Unigene76732_OR	39 740 minus strand PREDICTED: similar to synaptotagmin 13 [Gallus gallus]	12.82	2	3	5	234	26.804	8.6167	1.01834	3	6.14561	1.01147	3	10.6594	1.07681	3	7.60779	1.07761	3	24.7327
Unigene13713_B 3 1112 minus strand adenylate kinase 7 [Xenopus laevis] >gi	58047711 gb|AAH89169.1| Ak7-A-prov protein [Xenopus laevis]	13.51	4	4	5	370	43.0106	4.75439	0.852841	5	2.90683	0.835983	5	9.35801	1.06222	5	30.2642	0.987268	5	22.0995
Unigene77661_B 1 306 periostin, osteoblast specific factor [Xenopus (Silurana) tropicalis] >gi	159156025 gb|AAI54912.1| postn protein [Xenopus (Silurana) tropicalis]	20.59	2	2	4	102	11.3681	6.29053	1.04709	4	10.0387	1.00818	4	7.09184	2.17341	4	52.6406	1.49949	4	31.1591
Unigene71361_OR 16 501 minus strand PREDICTED: paralemmin-3-like isoform 1 [Xenopus (Silurana) tropicalis] >gi	301622690 ref|XP_002940660.1| PREDICTED: paralemmin-3-like isoform 2 [Xenopus (Silurana) tropicalis]	22.22	4	4	5	162	18.8369	6.80029	1.04054	5	17.3011	1.06207	5	12.276	1.41451	5	23.5151	1.24869	5	56.2192
Unigene71856_OR 27 527 EF-hand domain (C-terminal) containing 1 [Xenopus laevis] >gi	49522188 gb|AAH75247.1| MGC84469 protein [Xenopus laevis] >gi|59803954|gb|AAX08046.1| EFHC1 [Xenopus laevis]	20.96	2	2	3	167	19.0976	8.14795	1.28735	3	13.4892	1.1799	3	26.5585	1.16385	3	1.16586	0.914784	3	6.04146
Unigene18920_OR	1 642 minus strand LOC445857 protein [Xenopus laevis]	24.77	2	3	5	214	23.7461	5.19873	1.16963	2	20.7273	1.15031	2	21.2424	1.12315	2	49.0289	1.07436	2	67.0639
Unigene92340_B 3 533 hydroxyacyl-CoA dehydrogenase/3-ketoacyl-CoA thiolase/enoyl-CoA hydratase (trifunctional protein), alpha subunit [Xenopus laevis] >gi	49256557 gb|AAH73030.1| MGC82638 protein [Xenopus laevis]	24.86	3	3	4	177	19.3025	9.74463	0.997197	4	32.3545	0.890886	4	22.0289	1.02593	4	31.7179	0.905556	4	52.004
Unigene20961_B 11 784 SUMO-activating enzyme subunit 1 [Xenopus (Silurana) tropicalis] >gi	119367486 sp|Q28DS0.1|SAE1_XENTR RecName: Full=SUMO-activating enzyme subunit 1; AltName: Full=Ubiquitin-like 1-activating enzyme E1A >gi|89272787|emb|CAJ83949.1| SMT3 suppressor of mif two 3 homolog 1 (yeast) [Xenopus tropicalis] >gi|138519691|gb|AAI35750.1| SUMO1 activating enzyme subunit 1 [Xenopus (Silurana) tropicalis]	20.93	3	3	3	258	29.0179	6.27783	0.894076	3	26.585	0.927835	3	6.98237	1.24058	3	56.2568	1.338	3	56.2813
Unigene42111_OR	1 207 PREDICTED: pyruvate kinase muscle isozyme [Xenopus (Silurana) tropicalis]	49.28	2	2	3	69	7.59396	8.55811	1.30269	3	28.1551	1.10061	3	7.80915	1.14624	3	1.06038	1.39649	3	0.590714
Unigene97364_B 2 811 minus strand glucosamine (N-acetyl)-6-sulfatase [Xenopus laevis] >gi	27503350 gb|AAH42274.1| Gns-prov protein [Xenopus laevis]	7.78	2	2	3	270	30.7843	7.25439	1.02875	3	2.51436	1.07119	3	10.867	1.51569	3	21.5877	1.51024	3	18.7274
Unigene94247_B	207 605 minus strand Hepatoma-derived growth factor [Rana catesbeiana]	18.8	2	3	4	133	14.9306	9.45166	1.11842	3	19.157	0.920939	3	34.3	1.10384	3	54.6354	1.03967	3	62.3924
Unigene99798_B 3 1190 minus strand LETM1 and EF-hand domain-containing protein 1, mitochondrial precursor [Xenopus (Silurana) tropicalis] >gi	123906221 sp|Q0VA06.1|LETM1_XENTR RecName: Full=LETM1 and EF-hand domain-containing protein 1, mitochondrial; AltName: Full=Leucine zipper-EF-hand-containing transmembrane protein 1; Flags: Precursor >gi|111308998|gb|AAI21319.1| leucine zipper-EF-hand containing transmembrane protein 1 [Xenopus (Silurana) tropicalis]	16.67	4	5	5	396	44.2823	4.81787	0.997912	4	22.2256	1.0443	4	13.3559	0.747857	4	26.3635	0.757877	4	33.3885
Unigene20413_OR 113 1189 minus strand nucleoporin seh1-A [Xenopus laevis] >gi	123903961 sp|Q4FZW5.1|SEH1A_XENLA RecName: Full=Nucleoporin seh1-A; AltName: Full=Nup107-160 subcomplex subunit seh1-A >gi|71051898|gb|AAH99027.1| MGC115524 protein [Xenopus laevis]	14.48	3	3	3	359	39.7923	7.73779	0.933034	3	28.5497	0.853379	3	5.07853	1.14983	3	21.2907	0.989145	3	33.6756
Unigene14234_OR 185 1522 protein phosphatase 2, regulatory subunit B, delta [Xenopus (Silurana) tropicalis] >gi	49522596 gb|AAH75402.1| protein phosphatase 2, regulatory subunit B, delta isoform [Xenopus (Silurana) tropicalis]	13.68	5	5	5	446	51.5766	6.49365	0.745999	5	33.3923	0.810229	5	50.1736	0.545498	5	23.4969	0.657703	5	35.5071
Unigene54658_OR 28 264 minus strand Adenosylhomocysteinase B [Salmo salar] >gi	215272373 ref|NP_001135793.1| adenosylhomocysteinase [Salmo salar] >gi|197632181|gb|ACH70814.1| S-adenosylhomocysteine hydrolase [Salmo salar] >gi|209155554|gb|ACI34009.1| Adenosylhomocysteinase B [Salmo salar] >gi|223647476|gb|ACN10496.1| Adenosylhomocysteinase B [Salmo salar]	31.65	2	2	4	79	8.75142	5.99854	1.03305	4	17.7615	0.99295	4	21.6707	1.18664	4	13.9658	1.05955	4	13.0917
Unigene67541_OR	3 404 minus strand PREDICTED: extended synaptotagmin-2-B isoform 2 [Xenopus (Silurana) tropicalis]	17.91	2	2	4	134	15.363	4.60205	1.03918	4	22.6156	1.03825	4	7.54399	1.26935	4	47.5232	1.42182	4	59.6621
Unigene17853_OR	5 1531 minus strand PREDICTED: LOW QUALITY PROTEIN: integrin alpha-6-like [Xenopus (Silurana) tropicalis]	12.57	4	4	4	509	56.1177	7.23975	1.20419	4	12.5441	1.00132	4	7.79387	0.780558	4	8.77348	0.775125	4	30.9846
Unigene20375_OR 126 1040 minus strand heme oxygenase (decycling) 2 [Xenopus (Silurana) tropicalis] >gi	115312879 gb|AAI23916.1| heme oxygenase (decyclizing) 2 [Xenopus (Silurana) tropicalis]	15.74	3	3	5	305	34.3333	5.46533	0.912514	5	17.0045	1.02201	5	21.0756	0.655392	5	1.99806	0.746196	5	8.81957
Unigene100971_B	46 1053 PINCH-1 [Xenopus laevis]	8.93	3	3	5	336	38.4894	8.104	0.935135	5	9.00131	0.897089	5	8.10813	1.4629	5	3.61933	1.65651	5	13.3395
Unigene99961_B 1 1233 minus strand ATP-dependent RNA helicase DDX1 [Xenopus (Silurana) tropicalis] >gi	82233465 sp|Q5XH91.1|DDX1_XENTR RecName: Full=ATP-dependent RNA helicase DDX1; AltName: Full=DEAD box protein 1 >gi|89273917|emb|CAJ81838.1| DEAD (Asp-Glu-Ala-Asp) box polypeptide 1 [Xenopus (Silurana) tropicalis]	14.11	5	5	5	411	45.7929	8.57275	1.1727	5	28.1732	1.06622	5	16.7474	0.756273	5	4.96316	0.88198	5	13.5721
Unigene101319_B 2 1741 sorting nexin 9 [Xenopus laevis] >gi	50414489 gb|AAH77183.1| Snx9-prov protein [Xenopus laevis]	5.17	2	2	3	580	65.4372	5.51611	1.0482	3	0.672589	1.00635	3	31.1803	1.29864	3	6.43055	1.30711	3	8.04582
Unigene100973_B 84 1349 minus strand testin [Xenopus laevis] >gi	82209754 sp|Q7ZXE9.1|TES_XENLA RecName: Full=Testin; AltName: Full=Xtes >gi|27924219|gb|AAH45027.1| Tes-prov protein [Xenopus laevis]	8.06	3	3	5	422	47.7459	7.78174	1.00474	4	9.46548	1.05983	4	23.2558	1.08067	4	76.0615	1.03945	4	57.6172
Unigene74162_OR	1 660 Cttn protein [Xenopus laevis]	18.18	3	4	6	220	24.2778	8.38232	1.00099	4	10.1364	0.940712	4	1.75559	1.1976	4	51.5705	1.11746	4	54.4848
Unigene21087_B	38 1084 5' nucleotidase [Demansia vestigiata]	16.91	1	5	5	349	40.0837	7.95752	0.776842	1		0.900312	1		0.741118	1		0.751988	1
Unigene78577_B	2 265 PREDICTED: similar to F-box protein Fbx2 [Taeniopygia guttata]	62.5	4	4	4	88	9.81573	5.75732	0.971465	4	15.5263	0.957378	4	14.4294	0.9182	4	11.0004	1.05004	4	6.23569
Unigene98356_B	1 621 ras suppressor protein 1 [Pongo abelii]	20.29	1	3	4	207	23.5505	8.98291	1.03154	2	5.41178	1.15661	2	8.50132	1.48285	2	16.9854	1.41628	2	18.7153
Unigene71380_OR	3 509 PREDICTED: fatty-acid amide hydrolase 1 [Xenopus (Silurana) tropicalis]	23.67	3	3	4	169	19.5351	6.78564	0.933014	4	22.2845	0.977726	4	9.88001	0.902419	4	30.217	0.850781	4	17.2713
Unigene23763_B 1 534 periostin, osteoblast specific factor [Xenopus (Silurana) tropicalis] >gi	159156025 gb|AAI54912.1| postn protein [Xenopus (Silurana) tropicalis]	21.35	3	3	4	178	19.5446	7.25439	0.946247	4	5.89962	0.996611	4	14.1067	1.42393	4	29.5233	1.17674	4	17.7493
Unigene60702_OR 1 177 minus strand alpha-enolase [Danio rerio] >gi	47939355 gb|AAH71359.1| Enolase 1, (alpha) [Danio rerio]	13.56	1	1	5	59	6.53347	8.52881	0.909217	5	4.26833	1.27482	5	1.9803	1.55621	5	25.0812	1.67764	5	21.1414
Unigene74018_OR 10 648 dehydrogenase/reductase (SDR family) member 13 [Xenopus (Silurana) tropicalis] >gi	89268157 emb|CAJ81298.1| novel protein [Xenopus tropicalis]	24.41	5	5	5	213	23.6437	9.78857	1.06131	5	24.2894	1.05297	5	7.73284	1.23475	5	4.35404	1.15863	5	15.199
Unigene98337_B	58 876 PREDICTED: toll interacting protein [Taeniopygia guttata]	13.92	3	3	4	273	30.4921	5.18604	0.970614	4	7.26802	0.849701	4	2.88453	0.836828	4	20.152	0.879883	4	13.7378
Unigene89620_B	1 444 tau-like protein-2 [Xenopus laevis]	28.38	3	3	5	148	15.7304	10.7261	0.93894	5	7.8293	0.817735	5	16.969	0.961787	5	14.1353	0.917444	5	24.2438
Unigene100808_B 2 1642 minus strand ubiquitin specific peptidase 5 [Xenopus (Silurana) tropicalis] >gi	170285226 gb|AAI61109.1| usp5 protein [Xenopus (Silurana) tropicalis]	9.14	4	4	5	547	61.6776	5.0083	0.996112	5	44.676	1.12355	5	7.73612	1.30255	5	23.4169	1.46453	5	5.09463
Unigene20550_OR 67 1707 sterol O-acyltransferase 1 [Xenopus (Silurana) tropicalis] >gi	169641816 gb|AAI60415.1| LOC100145286 protein [Xenopus (Silurana) tropicalis]	6.95	3	3	4	547	64.3212	9.02686	0.766911	4	38.326	0.86869	4	40.9627	1.0903	4	16.4777	1.36106	4	16.512
Unigene76184_OR	3 845 PREDICTED: similar to zinc finger RNA binding protein [Monodelphis domestica]	14.59	2	3	4	281	33.913	8.55811	0.95575	3	13.2788	0.970882	3	0.211171	1.95009	3	20.7955	1.98256	3	34.1265
Unigene99301_B 2 1054 tyrosyl-tRNA synthetase, cytoplasmic [Xenopus (Silurana) tropicalis] >gi	82183394 sp|Q6DIJ1.1|SYYC_XENTR RecName: Full=Tyrosyl-tRNA synthetase, cytoplasmic; AltName: Full=Tyrosyl--tRNA ligase; Short=TyrRS >gi|49522618|gb|AAH75547.1| tyrosyl-tRNA synthetase [Xenopus (Silurana) tropicalis]	17.09	5	5	5	351	39.0691	6.80029	0.893843	5	36.6524	0.964165	5	51.7193	0.81567	5	60.1089	0.813976	5	11.7353
Unigene59489_B	1 222 minus strand tissue specific transplantation antigen P35B [Xenopus (Silurana) tropicalis]	54.05	3	3	5	74	8.44026	7.50342	0.977563	4	5.94098	1.01478	4	7.03548	1.26966	4	36.2058	1.3364	4	22.4684
Unigene77660_OR 4 1521 mannosidase, alpha, class 2B, member 1 [Xenopus (Silurana) tropicalis] >gi	112419242 gb|AAI21883.1| lysosomal alpha-mannosidase (109.3 kD) (XF355) [Xenopus (Silurana) tropicalis]	11.46	4	4	4	506	57.2257	9.29053	0.967343	4	11.6939	1.03592	4	6.37452	0.778132	4	35.2582	0.674402	4	18.4158
Unigene78453_B	1 312 aldehyde dehydrogenase 2 family (mitochondrial) [Xenopus tropicalis]	35.58	1	3	4	104	11.4537	5.17334	0.942355	2	9.01959	0.901632	2	2.77428	0.88867	2	29.2062	0.955884	2	19.8407
Unigene99039_B 129 785 VAMP (vesicle-associated membrane protein)-associated protein A, 33kDa [Xenopus (Silurana) tropicalis] >gi	89273795 emb|CAJ82121.1| VAMP (vesicle-associated membrane protein)-associated protein A, 33kDa [Xenopus tropicalis]	10.05	1	3	4	219	24.813	8.5874	0.734598	1		0.886748	1		0.543784	1		0.582035	1
Unigene77243_OR	73 1242 minus strand LOC443634 protein [Xenopus laevis]	7.18	1	3	5	390	45.1428	6.69775
Unigene12013_B	4 234 minus strand LOC100158266 protein [Xenopus laevis]	32.47	2	2	3	77	8.85527	4.99561	1.13426	3	0.684988	1.08574	3	0.0239357	1.53039	3	9.61418	1.34633	3	4.34102
Unigene77766_B	1 219 minus strand glutathion peroxidase [Carassius auratus]	27.4	3	3	4	73	8.54646	8.83643	1.01252	4	12.6244	1.08857	4	7.25554	1.08853	4	17.7389	1.10786	4	18.6291
Unigene98155_B 101 586 sorting nexin 3 [Xenopus (Silurana) tropicalis] >gi	38174116 gb|AAH61400.1| sorting nexin 12 [Xenopus (Silurana) tropicalis]	22.84	4	4	6	162	18.8187	8.66064	0.973543	5	15.3515	1.01551	5	19.1537	1.2372	5	30.2028	1.27011	5	23.3747
Unigene97707_B 1 849 minus strand aconitase 1, soluble [Xenopus (Silurana) tropicalis] >gi	197245620 gb|AAI68529.1| Unknown (protein for MGC:180744) [Xenopus (Silurana) tropicalis]	15.19	3	3	5	283	31.496	5.26221	1.13232	4	4.56891	1.15745	4	19.4356	1.00657	4	49.7885	1.02052	4	51.3584
Unigene77751_OR 1 1272 atlastin GTPase 3 [Xenopus (Silurana) tropicalis] >gi	89272066 emb|CAJ81301.1| Novel protein containing guanylate-binding protein, N-terminal domain [Xenopus tropicalis] >gi|171846475|gb|AAI61727.1| LOC549349 protein [Xenopus (Silurana) tropicalis]	14.15	2	4	4	424	47.533	5.78271	1.01284	2	14.8779	0.98146	2	6.57163	0.796875	2	13.0681	0.867835	2	12.8132
Unigene76418_OR 1 972 DnaJ (Hsp40) homolog, subfamily C, member 3 [Xenopus laevis] >gi	27694844 gb|AAH44037.1| Cg8286-prov protein [Xenopus laevis]	6.79	2	2	7	324	37.0014	5.37646	0.984505	7	5.02853	0.989735	7	8.72238	0.712447	7	16.0064	0.740851	7	23.2488
Unigene74185_OR 51 662 minus strand proteasome (prosome, macropain) activator subunit 3 (PA28 gamma; Ki) [Xenopus laevis] >gi	52221148 gb|AAH82675.1| Psme3b protein [Xenopus laevis]	14.71	1	2	3	204	23.3982	5.94775	1.13543	2	0.095063	1.14418	2	10.4898	1.01651	2	22.7452	1.02046	2	13.3718
Unigene89178_B	1 381 minus strand PREDICTED: parvin, alpha [Oryctolagus cuniculus]	22.83	2	2	4	127	14.5876	5.26221	1.04604	4	14.0232	0.875519	4	10.2699	0.878478	4	9.57699	0.915779	4	11.8354
Unigene100008_B	1 987 PREDICTED: source of immunodominant MHC-associated peptides [Taeniopygia guttata]	15.81	6	6	6	329	37.8741	9.17334	1.01625	6	14.0179	0.975417	6	16.5598	0.8304	6	11.928	0.890495	6	3.42564
Unigene94186_B	1 603 Unknown (protein for MGC:68554) [Xenopus laevis]	11.94	3	3	4	201	22.1151	4.76709	0.861663	4	11.0912	0.971252	4	14.864	1.18988	4	43.9946	0.96337	4	28.828
Unigene73760_OR 3 629 cytoplasmic FMR1-interacting protein 1 homolog [Danio rerio] >gi	82108808 sp|Q90YM8.1|CYFP1_DANRE RecName: Full=Cytoplasmic FMR1-interacting protein 1 homolog >gi|14993351|gb|AAG61253.1| Cyfip [Danio rerio]	11.96	3	3	5	209	24.5206	6.21436	0.871443	5	10.932	0.93561	5	11.6114	0.86253	5	14.6797	1.0955	5	27.5229
Unigene47097_OR 1 171 protein phosphatase 2, regulatory subunit A, alpha [Xenopus laevis] >gi	50603712 gb|AAH78080.1| Ppp2r1a-b protein [Xenopus laevis]	57.89	1	2	5	57	6.24037	5.18604	1.21913	3	1.42702	1.09027	3	5.83446	1.16104	3	12.8937	1.38812	3	19.4162
Unigene94566_B 2 619 laminin, beta 2 (laminin S) [Xenopus laevis] >gi	54035234 gb|AAH84071.1| LOC494988 protein [Xenopus laevis]	17.96	3	3	4	206	23.0643	7.35693	1.05578	4	7.75197	1.29278	4	10.6257	1.48126	4	3.96982	1.56828	4	13.497
Unigene77714_OR	3 1382 Unknown (protein for MGC:84474) [Xenopus laevis]	10	3	3	3	460	51.459	5.24951	1.05668	3	1.84295	0.929427	3	2.45652	1.06217	3	59.7764	1.15914	3	21.7925
Unigene99329_B 3 1085 minus strand ATPase, class II, type 9A [Xenopus (Silurana) tropicalis] >gi	38969880 gb|AAH63203.1| ATPase, Class II, type 9A [Xenopus (Silurana) tropicalis]	11.36	3	3	4	361	40.474	5.38916	0.996463	4	9.0753	1.05824	4	1.91995	0.635115	4	25.8388	0.757935	4	36.4605
Unigene17930_OR	2 1639 minus strand LOC100037096 protein [Xenopus laevis]	8.61	3	3	4	546	61.8235	6.0874	1.09178	4	4.57622	0.95609	4	8.59805	0.897773	4	8.74828	0.837735	4	15.1429
Unigene73273_OR 3 602 minus strand CD2-associated protein [Xenopus (Silurana) tropicalis] >gi	183985892 gb|AAI66180.1| LOC100158527 protein [Xenopus (Silurana) tropicalis]	18.5	3	3	4	200	21.2205	4.729	0.906016	4	23.3494	0.87778	4	40.3967	0.988804	4	27.498	1.08382	4	38.6406
Unigene77453_OR	3 884 PREDICTED: calmin-like [Ailuropoda melanoleuca]	9.18	2	2	4	294	33.1108	4.56396	1.07614	3	12.7615	1.10494	3	7.04783	1.04912	3	64.5108	1.00966	3	41.4703
Unigene97069_B 16 786 radial spoke head protein 9 homolog [Xenopus (Silurana) tropicalis] >gi	82182924 sp|Q6DFN5.1|RSPH9_XENTR RecName: Full=Radial spoke head protein 9 homolog >gi|49898980|gb|AAH76699.1| MGC79762 protein [Xenopus (Silurana) tropicalis] >gi|89267927|emb|CAJ82450.1| novel protein [Xenopus tropicalis]	19.84	4	4	4	257	28.5498	6.53662	1.05256	4	17.4793	1.08489	4	11.6991	1.4851	4	19.6143	1.6692	4	30.3224
Unigene21905_B	3 344 LOC496349 protein [Xenopus laevis]	28.95	2	2	4	114	13.4486	6.16357	0.963547	3	1.17463	0.899203	3	2.22635	1.13069	3	7.22286	1.03536	3	23.4395
Unigene98379_B	62 925 PC4 and SFRS1 interacting protein 1 [Xenopus tropicalis]	18.06	3	4	4	288	32.0156	9.30518	1.0287	3	10.0672	1.18103	3	3.82136	0.908313	3	18.2583	0.8946	3	17.6735
Unigene42251_B	3 182 minus strand Txndc4 protein [Danio rerio]	36.67	2	2	4	60	6.93048	6.50732	0.993221	4	6.06347	0.883993	4	7.40294	0.679733	4	3.37897	0.709105	4	2.05837
Unigene76949_OR	1 1068 GNAS complex locus [Xenopus laevis]	10.96	2	3	7	356	41.6421	6.46826	1.50029	2	54.8077	1.22747	2	16.4874	1.13158	2	102.479	1.16411	2	127.969
Unigene65560_OR 2 367 minus strand Hydroxyacyl dehydrogenase, subunit B [Xenopus (Silurana) tropicalis] >gi	38511767 gb|AAH61310.1| hydroxyacyl-Coenzyme A dehydrogenase/3-ketoacyl-Coenzyme A thiolase/enoyl-Coenzyme A hydratase (trifunctional protein), beta subunit [Xenopus (Silurana) tropicalis] >gi|89268108|emb|CAJ83856.1| hydroxyacyl-Coenzyme A dehydrogenase/3-ketoacyl-Coenzyme A thiolase/enoyl-Coenzyme A hydratase (trifunctional protein), beta subunit [Xenopus tropicalis]	36.89	3	3	4	122	12.7998	9.5542	1.01509	4	19.5544	1.00356	4	9.94246	0.720822	4	21.1956	0.631253	4	22.6365
[truncated: 2,950 more rows]
