# Supplementary material for: Comparative Proteomic Analysis of Rana chensinensis Oviduct
Source: Molecules. 2018 Jun 8;23(6):1384. doi: 10.3390/molecules23061384 (PMC6099995; doi:10.3390/molecules23061384)
Supplement: Supplementary file 1 [file molecules-23-01384-s001.zip › Table S3-Differetially expressed proteins.xlsx]

## Sheet: Sheet1
Table S3. Differentially expressed proteins
Accession	Description	Coverage	Unique Peptides	Peptides	PSMs	AAs	MW [kDa]	calc. pI	A/REF	B/REF	average AB/REF	C/REF	D/REF	average CD/REF	CD/AB	P-Value
Unigene75313_OR	1 777 minus strand PREDICTED: collagen alpha-1(IV) chain [Xenopus (Silurana) tropicalis]	5.79	1	1	1	259	24.9391	5.16064	0.843869	0.716392	0.780131	4.16493	3.33027	3.7476	4.80381	4.53876e-08
Unigene63182_B	6 227 minus strand LOC100158413 protein [Xenopus laevis]	20.27	1	1	1	74	7.30874	10.7261	0.672145	0.619847	0.645996	2.58092	2.7313	2.65611	4.11165	8.29247e-07
Unigene52402_B 1 183 minus strand cold-inducible RNA-binding protein A [Xenopus laevis] >gi	284018072 sp|O93235.2|CIRBA_XENLA RecName: Full=Cold-inducible RNA-binding protein A; AltName: Full=Cold-inducible RNA-binding protein 1; Short=XCIRP-1; AltName: Full=Cold-inducible RNA-binding protein; Short=XCIRP; AltName: Full=Glycine-rich RNA-binding protein CIRP-A >gi|27735413|gb|AAH41204.1| Cirbp-prov protein [Xenopus laevis]	32.79	1	2	3	61	6.03354	9.18799	1.05088	0.976144	1.01351	4.32723	3.26783	3.79753	3.7469	4.10784e-06
Unigene40683_OR	1 201 minus strand alpha 1 type I collagen [Rana catesbeiana]	17.91	2	2	4	67	6.11895	10.2427	0.90207	0.923303	0.912686	3.18897	3.03552	3.11225	3.40998	1.87952e-05
Unigene68159_B	1 201 minus strand PREDICTED: small nuclear ribonucleoprotein F-like [Callithrix jacchus]	19.4	1	1	2	67	7.71465	4.41162	0.935399	1.141	1.0382	4.04491	2.87302	3.45896	3.3317	2.69149e-05
Unigene45211_OR 6 218 PREDICTED: heparan sulfate proteoglycan 2 [Bos taurus] >gi	296490130 gb|DAA32243.1| heparan sulfate proteoglycan 2 [Bos taurus]	16.9	1	1	1	71	7.53998	4.77979	0.951766	0.851543	0.901655	3.22472	2.70549	2.9651	3.28852	3.28404e-05
Unigene43928_B	7 186 PREDICTED: midline-1-like, partial [Xenopus (Silurana) tropicalis]	15	1	1	1	60	6.84631	5.0083	1.05934	1.01044	1.03489	4.90805	1.66897	3.28851	3.17764	5.48942e-05
Unigene19460_OR	3 347 PREDICTED: similar to Laminin subunit alpha-2 [Taeniopygia guttata]	17.39	2	3	5	115	12.7789	9.14404	1.04716	1.23279	1.13997	3.25124	3.80608	3.52866	3.09539	8.05678e-05
Unigene25733_OR 3 158 minus strand ribophorin II [Xenopus (Silurana) tropicalis] >gi	89269801 emb|CAJ82493.1| ribophorin II [Xenopus tropicalis]	13.46	1	1	1	52	5.52505	10.1694	0.935513	0.885842	0.910678	4.12306	1.38843	2.75575	3.02604	0.000111528
Unigene8269_OR	121 423 procollagen, type V, alpha 1 [Mus musculus]	8.91	1	1	1	101	9.38339	4.91943	1.03461	0.881153	0.957882	2.96551	2.73267	2.84909	2.97436	0.000142239
Unigene92101_B	3 524 minus strand PREDICTED: IQ and ubiquitin-like domain-containing protein [Xenopus (Silurana) tropicalis]	4.6	1	1	1	174	20.9428	6.56592	0.215363	0.330804	0.273084	1.06229	0.55314	0.807714	2.95775	0.000153835
Unigene81892_B 75 344 RecName: Full=Aquaporin FA-CHIP >gi	404779 gb|AAC38016.1| chip aquaporin [Rana esculenta] >gi|745404|prf||2016242A water channel FA-CHIP	7.78	1	1	1	90	9.55916	9.46631	0.689836	0.694553	0.692194	2.0436	2.02583	2.03471	2.93951	0.000167673
Unigene38889_OR 2 196 actinin, alpha 1 [Xenopus (Silurana) tropicalis] >gi	116284250 gb|AAI23985.1| actinin, alpha 1 [Xenopus (Silurana) tropicalis]	52.31	1	3	7	65	7.26762	4.56396	0.781208	0.921565	0.851386	2.81281	2.11335	2.46308	2.89303	0.000208918
Unigene18199_OR 3 593 drebrin-like [Xenopus (Silurana) tropicalis] >gi	195539992 gb|AAI68040.1| Unknown (protein for MGC:185328) [Xenopus (Silurana) tropicalis]	7.11	1	1	1	197	21.8987	4.79248	1.00635	0.855601	0.930975	2.64167	2.58629	2.61398	2.80779	0.000313167
Unigene18432_OR 77 646 ras homolog gene family, member G (rho G) [Xenopus (Silurana) tropicalis] >gi	301610832 ref|XP_002934938.1| PREDICTED: rho-related GTP-binding protein RhoG-like [Xenopus (Silurana) tropicalis] >gi|197246414|gb|AAI68824.1| Unknown (protein for MGC:189028) [Xenopus (Silurana) tropicalis]	10	1	2	2	190	20.9037	8.25049	0.851852	1.00066	0.926257	2.79746	2.3815	2.58948	2.79564	0.000331818
Unigene85597_B	1 114 minus strand PREDICTED: serine/threonine-protein kinase PAK 3-like isoform 4 [Ailuropoda melanoleuca]	42.11	1	1	2	38	4.12542	10.5649	0.859889	1.18525	1.02257	2.44394	3.17188	2.80791	2.74594	0.000420575
Unigene22803_OR 3 149 eukaryotic translation initiation factor 4B [Xenopus (Silurana) tropicalis] >gi	49900205 gb|AAH76959.1| MGC89384 protein [Xenopus (Silurana) tropicalis]	30.61	1	1	1	49	5.71379	10.4478	1.01695	0.749575	0.883264	3.33996	1.47717	2.40856	2.72689	0.000460639
Unigene50021_OR	3 239 minus strand PREDICTED: fibrillin-1-like [Xenopus (Silurana) tropicalis]	13.92	1	1	1	79	8.75661	4.94482	1.19013	1.64752	1.41883	3.64251	3.97523	3.80887	2.68452	0.000564129
Unigene91112_B	9 494 minus strand Podocalyxin-like protein 1 OS=Homo sapiens GN=PODXL PE=1 SV=2	12.35	1	1	1	162	17.99	5.56689	0.750688	0.978627	0.864658	2.4437	2.18129	2.3125	2.67446	0.00059197
Unigene70397_OR 1 474 hydroxyacyl-CoA dehydrogenase/3-ketoacyl-CoA thiolase/enoyl-CoA hydratase (trifunctional protein), beta subunit [Xenopus laevis] >gi	28280033 gb|AAH45222.1| Thiolase-prov protein [Xenopus laevis]	5.7	1	1	1	158	17.0467	9.17334	1.00134	1.20778	1.10456	2.80508	3.06513	2.93511	2.65726	0.000642836
Unigene96595_B 10 744 minus strand eukaryotic translation initiation factor 4B [Xenopus (Silurana) tropicalis] >gi	49900205 gb|AAH76959.1| MGC89384 protein [Xenopus (Silurana) tropicalis]	2.86	1	1	1	245	28.0834	4.97021	0.804866	0.80199	0.803428	2.21956	2.03915	2.12936	2.65034	0.000664526
Unigene70278_OR 45 470 lactate dehydrogenase A [Xenopus laevis] >gi	5199135 gb|AAD40731.1|AF070953_1 lactate dehydrogenase A2 [Xenopus laevis] >gi|5305413|gb|AAD41639.1|AF072582_1 L-lactate dehydrogenase M chain [Xenopus laevis] >gi|27924268|gb|AAH45015.1| Ldha-prov protein [Xenopus laevis]	5.63	1	1	1	142	15.3712	8.14795	1.10239	2.09687	1.59963	4.15565	4.27299	4.21432	2.63456	0.000716801
Unigene24170_B 216 665 minus strand adducin 1 (alpha) [Xenopus laevis] >gi	29437125 gb|AAH49827.1| Add1-a protein [Xenopus laevis]	6.67	1	1	1	150	16.6302	5.60498	0.92848	0.781022	0.854751	2.33004	2.11504	2.22254	2.60022	0.000845272
Unigene91233_B	1 495 minus strand glceraldehyde-3-phosphate dehydrogenase [Trepomonas agilis]	4.24	1	1	1	165	17.5356	6.52197	0.93367	0.82577	0.87972	2.13278	2.44038	2.28658	2.59921	0.000849377
Unigene99595_B 1 957 minus strand acid phosphatase 2, lysosomal [Xenopus (Silurana) tropicalis] >gi	110645370 gb|AAI18767.1| lysosomal acid phosphatase 2 [Xenopus (Silurana) tropicalis]	2.82	1	1	1	319	35.792	4.91943	1.19706	1.2654	1.23123	3.36568	2.78837	3.07702	2.49915	0.00137481
Unigene69380_OR 4 288 minus strand LOC100135354 protein [Xenopus (Silurana) tropicalis] >gi	213624463 gb|AAI71138.1| LOC100135354 protein [Xenopus (Silurana) tropicalis] >gi|213625695|gb|AAI71142.1| LOC100135354 protein [Xenopus (Silurana) tropicalis]	14.74	1	1	1	95	10.5355	5.80811	1.0974	1.14341	1.1204	3.05689	2.51663	2.78676	2.48728	0.00145574
Unigene61447_OR	3 131 Xlgv7 gene product [Xenopus laevis]	37.21	1	1	1	43	4.64322	7.86963	0.88831	0.90313	0.89572	2.64458	1.78709	2.21583	2.4738	0.00155349
Unigene57441_B	2 217 PREDICTED: similar to breast carcinoma amplified sequence 1 [Ornithorhynchus anatinus]	11.11	1	1	2	72	7.80205	9.15869	1.11218	1.02398	1.06808	2.45596	2.79052	2.62324	2.45602	0.00169259
Unigene85195_B 2 385 minus strand legumain [Xenopus (Silurana) tropicalis] >gi	49523231 gb|AAH75316.1| legumain [Xenopus (Silurana) tropicalis]	4.69	1	1	1	128	14.8188	5.10986	1.04197	1.20919	1.12558	2.64873	2.81934	2.73403	2.429	0.0019284
Unigene91473_B	1 504 minus strand PREDICTED: AP-2 complex subunit alpha-1-like [Xenopus (Silurana) tropicalis]	26.19	1	3	3	168	18.2275	5.90967	0.94785	0.986438	0.967144	2.14196	2.50215	2.32205	2.40094	0.00220812
Unigene70093_B	11 130 PREDICTED: similar to UDP-N-acteylglucosamine pyrophosphorylase 1-like 1 [Taeniopygia guttata]	30	1	1	1	40	4.56736	4.42432	1.37272	1.16131	1.26701	2.73051	3.34962	3.04007	2.39939	0.00222469
Unigene64046_OR 1 234 RecName: Full=Histone H1.0-B; AltName: Full=Histone H1(0)-2; AltName: Full=Histone H5A; AltName: Full=XlH5A; AltName: Full=H1D; AltName: Full=H1-SA >gi	1403585 emb|CAA96130.1| histone H1(0)-2 [Xenopus laevis] >gi|46250269|gb|AAH68618.1| Unknown (protein for MGC:78864) [Xenopus laevis]	10.26	1	1	1	78	8.41245	11.4585	0.977693	1.0641	1.0209	2.32835	2.56496	2.44666	2.39658	0.00225512
Unigene29949_OR	67 171 minus strand PREDICTED: dynactin subunit 2-like isoform 2 [Ailuropoda melanoleuca]	25.71	1	1	2	35	3.89672	3.84033	0.881581	0.994946	0.938264	2.03486	2.42504	2.22995	2.37667	0.00248267
Unigene95448_B 2 667 minus strand family with sequence similarity 129, member B [Xenopus laevis] >gi	49118901 gb|AAH72979.1| MGC82535 protein [Xenopus laevis]	8.11	2	2	5	222	25.2975	4.70361	0.891694	0.984134	0.937914	1.98207	2.43777	2.20992	2.35621	0.00274066
Unigene60412_B	9 197 PREDICTED: laminin subunit alpha-2-like [Xenopus (Silurana) tropicalis]	31.75	2	2	3	63	6.67841	4.77979	1.25684	1.09568	1.17626	2.99118	2.51443	2.75281	2.34031	0.00295953
Unigene93964_B 3 593 minus strand myoferlin [Xenopus (Silurana) tropicalis] >gi	218527806 sp|B3DLH6.1|MYOF_XENTR RecName: Full=Myoferlin; AltName: Full=Fer-1-like protein 3 >gi|189441668|gb|AAI67451.1| fer1l3 protein [Xenopus (Silurana) tropicalis]	3.55	1	1	1	197	22.4286	7.85498	0.630821	0.999527	0.815174	1.97017	1.81027	1.89022	2.31879	0.00328376
Unigene67246_B	2 247 minus strand PREDICTED: tubulin, beta 5-like [Oryctolagus cuniculus]	71.95	2	5	95	82	9.40663	9.71533	0.964972	1.09043	1.0277	2.44649	2.30141	2.37395	2.30996	0.00342687
Unigene9064_OR 5 634 ubiquitin-conjugating enzyme E2 variant 3 [Xenopus (Silurana) tropicalis] >gi	82198472 sp|Q66KB7.1|UEVLD_XENTR RecName: Full=Ubiquitin-conjugating enzyme E2 variant 3; Short=UEV-3; AltName: Full=EV and lactate/malate dehydrogenase domain-containing protein >gi|51513496|gb|AAH80471.1| MGC89756 protein [Xenopus (Silurana) tropicalis]	5.71	1	1	1	210	22.6398	6.32861	0.746724	1.01315	0.879936	2.0778	1.97143	2.02461	2.30086	0.00358088
Unigene94644_B	1 621 minus strand PREDICTED: similar to KIAA0225 [Gallus gallus]	4.35	1	1	1	207	23.2378	5.24951	0.837234	1.06397	0.9506	2.19615	2.17705	2.1866	2.30023	0.0035918
Unigene29912_B	1 156 PREDICTED: coiled-coil domain-containing protein 151 [Xenopus (Silurana) tropicalis]	50	2	2	2	52	6.27127	6.06201	0.872412	1.05126	0.961837	2.24322	2.17687	2.21005	2.29774	0.00363541
Unigene94070_B	19 483 minus strand PREDICTED: similar to PALM [Taeniopygia guttata]	5.81	1	1	1	155	17.5939	5.2749	0.947288	1.30623	1.12676	2.48021	2.6601	2.57015	2.28101	0.00394131
Unigene57429_OR 57 281 acid phosphatase 6, lysophosphatidic [Xenopus laevis] >gi	159155475 gb|AAI54981.1| LOC100127261 protein [Xenopus laevis] >gi|213623386|gb|AAI69676.1| Hypothetical protein LOC100127261 [Xenopus laevis] >gi|213623388|gb|AAI69678.1| Hypothetical protein LOC100127261 [Xenopus laevis]	9.33	1	1	1	75	8.45939	9.37842	1.01827	0.851055	0.934661	2.17443	2.08825	2.13134	2.28033	0.00395433
Unigene99392_B	51 1097 PREDICTED: eukaryotic translation initiation factor 3 subunit A-like [Xenopus (Silurana) tropicalis]	10.32	1	3	3	349	40.8552	8.6167	0.933227	1.03426	0.983742	2.00276	2.48301	2.24288	2.27995	0.00396159
Unigene36139_OR	1 186 actin [Pyrrhocoris apterus]	79.03	2	4	78	62	6.9205	6.52197	0.934138	0.922994	0.928566	1.84868	2.36203	2.10535	2.26732	0.00421098
Unigene23787_B	1 1296 PREDICTED: pre-mRNA-processing-splicing factor 8 [Xenopus (Silurana) tropicalis]	1.85	1	1	1	432	51.1475	10.2573	1.02464	0.982755	1.0037	2.19206	2.34609	2.26907	2.26071	0.00434746
Unigene15233_B	3 320 PREDICTED: dynein heavy chain 6, axonemal-like [Xenopus (Silurana) tropicalis]	10.38	1	1	1	106	12.1401	6.771	0.913941	0.98058	0.94726	1.92959	2.33545	2.13252	2.25125	0.00455078
Unigene8289_B	145 699 PREDICTED: fibrillin-1-like [Xenopus (Silurana) tropicalis]	5.95	1	1	1	185	20.2209	4.88135	0.970701	1.06929	1.01999	2.18501	2.40439	2.2947	2.24971	0.00458471
Unigene53865_B 1 207 minus strand suppression of tumorigenicity 13 (colon carcinoma) (Hsp70 interacting protein) [Xenopus (Silurana) tropicalis] >gi	49522464 gb|AAH75506.1| suppression of tumorigenicity 13 (colon carcinoma) (Hsp70 interacting protein) [Xenopus (Silurana) tropicalis] >gi|89268910|emb|CAJ81846.1| suppression of tumorigenicity 13 (colon carcinoma) (Hsp70 interacting protein) [Xenopus tropicalis]	10.14	1	1	1	69	7.84547	4.04346	0.902489	1.01931	0.960901	2.14334	2.16772	2.15553	2.24324	0.00473032
Unigene73089_OR 1 588 heterogeneous nuclear ribonucleoprotein L-like [Xenopus (Silurana) tropicalis] >gi	183986223 gb|AAI66362.1| hnrpll protein [Xenopus (Silurana) tropicalis]	7.65	1	1	1	196	22.0153	9.37842	0.978428	0.967133	0.972781	2.06568	2.29523	2.18046	2.24147	0.00477098
Unigene24966_OR	3 149 minus strand PREDICTED: nuclear factor 7, ovary-like [Xenopus (Silurana) tropicalis]	44.9	1	2	4	49	5.57764	8.19189	0.843228	0.995517	0.919372	2.22489	1.88553	2.05521	2.23545	0.00491167
Unigene23498_B	8 529 minus strand PREDICTED: rootletin-like [Xenopus (Silurana) tropicalis]	6.32	1	1	1	174	20.5272	5.021	0.473811	0.362797	0.418304	0.909574	0.957148	0.933361	2.2313	0.00501114
Unigene86958_B 181 411 keratin [Xenopus (Silurana) tropicalis] >gi	49522805 gb|AAH74628.1| keratin [Xenopus (Silurana) tropicalis] >gi|89268718|emb|CAJ82375.1| novel protein similar to keratin 19 [Xenopus tropicalis]	11.69	1	1	2	77	7.86575	11.3413	0.779688	1.00349	0.89159	1.95943	1.96498	1.9622	2.20079	0.00580636
Unigene64034_B	68 235 minus strand PREDICTED: nesprin-2-like [Xenopus (Silurana) tropicalis]	12.5	1	1	1	56	6.66646	5.37646	0.690607	0.788756	0.739682	1.62856	1.6203	1.62443	2.19612	0.00593878
Unigene23491_B	111 503 PREDICTED: brefeldin A-inhibited guanine nucleotide-exchange protein 2-like [Xenopus (Silurana) tropicalis]	5.34	1	1	1	131	14.1435	6.52197	1.12768	1.10845	1.11807	2.37084	2.53684	2.45384	2.19472	0.00597897
Unigene92860_B 1 549 minus strand isocitrate dehydrogenase 3 (NAD+) beta [Xenopus (Silurana) tropicalis] >gi	165971088 gb|AAI58255.1| LOC100144949 protein [Xenopus (Silurana) tropicalis]	15.3	1	2	2	183	20.1074	8.52881	0.877961	0.849395	0.863678	2.46828	1.3107	1.88949	2.18773	0.00618411
Unigene81509_B	2 337 PREDICTED: laminin subunit beta-2-like [Xenopus (Silurana) tropicalis]	12.5	1	1	2	112	12.5655	7.95752	1.283	1.28283	1.28292	2.88598	2.717	2.80149	2.18369	0.00630582
Unigene172_B 3 677 ribosome production factor 2 homolog [Xenopus laevis] >gi	28461332 gb|AAH46945.1| Bxdc1-prov protein [Xenopus laevis]	3.56	1	1	1	225	25.9897	9.979	0.799483	0.838732	0.819107	1.66303	1.91235	1.78769	2.18249	0.00634253
Unigene40929_B	1 180 PREDICTED: cAMP-dependent protein kinase type II-alpha regulatory subunit isoform 1 [Callithrix jacchus]	33.33	2	2	3	60	6.92871	5.49072	0.843698	1.06027	0.951986	1.70255	2.43944	2.071	2.17545	0.0065616
Unigene64320_OR 2 349 minus strand pyruvate carboxylase, gene 1 [Xenopus laevis] >gi	37748213 gb|AAH59308.1| MGC68971 protein [Xenopus laevis]	18.1	1	2	3	116	13.4719	9.56885	0.906277	1.01835	0.962313	2.001	2.16918	2.08509	2.16674	0.00684285
Unigene71036_OR	1 495 PREDICTED: pre-mRNA-processing factor 39 [Xenopus (Silurana) tropicalis]	4.24	1	1	1	165	18.9219	8.45557	0.875779	0.976622	0.926201	2.28098	1.72885	2.00491	2.16467	0.00691183
Unigene29335_B	3 155 Brain protein 44 [Rana catesbeiana]	15.69	1	1	1	51	5.87305	9.71533	0.876459	0.871621	0.87404	1.80962	1.97376	1.89169	2.1643	0.00692387
Unigene2005_OR 124 381 complement factor properdin [Xenopus (Silurana) tropicalis] >gi	54038212 gb|AAH84446.1| properdin factor, complement [Xenopus (Silurana) tropicalis]	11.63	1	1	1	86	9.68342	4.53857	0.824915	0.83258	0.828748	2.27245	1.30221	1.78733	2.15666	0.00718374
Unigene84869_B	1 381 minus strand fascin-1 [Xenopus (Silurana) tropicalis]	7.87	1	1	2	127	14.2991	7.78174	0.701889	0.695181	0.698535	1.46665	1.53	1.49833	2.14496	0.00760077
Unigene86025_B 2 397 minus strand 5-aminolevulinate synthase 2 [Xenopus (Silurana) tropicalis] >gi	50369140 gb|AAH76921.1| aminolevulinate, delta-, synthase 2 [Xenopus (Silurana) tropicalis]	9.09	1	1	1	132	14.7865	9.20264	1.5518	1.08112	1.31646	4.11922	1.52588	2.82255	2.14405	0.00763411
Unigene42710_OR	2 208 inner-ear cytokeratin [Rana catesbeiana]	31.88	2	3	13	69	8.04623	8.47021	0.984468	1.01666	1.00056	1.75899	2.50892	2.13396	2.13275	0.00806106
Unigene37043_B 3 155 MGC84072 protein [Xenopus laevis] >gi	51703543 gb|AAH81140.1| MGC84072 protein [Xenopus laevis]	68.63	3	3	10	51	5.55765	4.71631	0.917875	0.950488	0.934181	1.9184	2.06426	1.99133	2.13163	0.00810471
Unigene62140_OR	2 322 Tropomyosin-1 alpha chain [Rana catesbeiana]	59.81	3	9	37	107	12.3514	4.62744	0.886608	1.19164	1.03912	2.02673	2.38225	2.20449	2.12149	0.00851044
Unigene79560_B	2 322 PREDICTED: similar to Tropomyosin 3, gamma isoform 2 [Monodelphis domestica]	41.12	2	6	26	107	12.5944	4.85596	1.0721	1.07541	1.07376	2.24975	2.25248	2.25112	2.09648	0.00959894
Unigene60157_OR 2 151 3-hydroxyisobutyrate dehydrogenase [Xenopus laevis] >gi	47125249 gb|AAH70849.1| MGC84587 protein [Xenopus laevis]	20	1	1	1	50	5.58977	7.18115	0.919605	1.13481	1.02721	2.16282	2.14229	2.15255	2.09553	0.00964279
Unigene32840_OR	1 177 minus strand Xnf7 protein [Xenopus laevis]	25.42	1	1	3	59	6.78954	5.70654	0.947727	0.85199	0.899859	1.89782	1.86924	1.88353	2.09314	0.00975463
Unigene43543_B 1 177 desmocollin 3 [Xenopus laevis] >gi	57921038 gb|AAH89120.1| MGC85083 protein [Xenopus laevis]	23.73	1	1	1	59	6.2192	4.33545	0.92164	0.989553	0.955597	1.94213	2.03416	1.98815	2.08053	0.0103642
Unigene72695_OR 1 411 minus strand RecName: Full=Aquaporin FA-CHIP >gi	404779 gb|AAC38016.1| chip aquaporin [Rana esculenta] >gi|745404|prf||2016242A water channel FA-CHIP	5.11	1	1	1	137	14.8036	5.8208	0.773835	0.82611	0.799972	1.84445	1.47988	1.66217	2.07778	0.0105022
Unigene65152_OR	1 345 Uba1a protein [Xenopus laevis]	39.13	1	4	7	115	13.3485	5.74463	0.901812	0.631365	0.766588	1.56761	1.60181	1.58471	2.06723	0.0110482
Unigene42584_B	3 182 Tropomyosin-1 alpha chain [Salmo salar]	61.67	3	3	8	60	6.71941	4.56396	0.980968	1.2179	1.09944	2.08834	2.44816	2.26825	2.0631	0.0112696
Unigene10514_B 109 483 minus strand adenylate kinase 7 [Xenopus (Silurana) tropicalis] >gi	56788828 gb|AAH88514.1| adenylate kinase 7 [Xenopus (Silurana) tropicalis]	23.2	1	2	2	125	13.8828	4.34814	0.938309	0.872444	0.905377	1.85755	1.84878	1.85316	2.04684	0.0121842
Unigene76184_OR	3 845 PREDICTED: similar to zinc finger RNA binding protein [Monodelphis domestica]	14.59	2	3	4	281	33.913	8.55811	0.95575	0.970882	0.963316	1.95009	1.98256	1.96633	2.04121	0.0125182
Unigene59435_OR	4 297 PREDICTED: fibrillin-1-like [Xenopus (Silurana) tropicalis]	18.37	2	2	5	98	10.9303	5.26221	0.888676	0.967131	0.927904	1.89301	1.88585	1.88943	2.03624	0.0128202
Unigene1521_B 2 388 minus strand histone cluster 1, H2aj [Xenopus (Silurana) tropicalis] >gi	71896491 ref|NP_001025496.1| histone cluster 2, H2ab [Xenopus (Silurana) tropicalis] >gi|301621199|ref|XP_002939950.1| PREDICTED: histone H2A type 1-like [Xenopus (Silurana) tropicalis] >gi|301623039|ref|XP_002940826.1| PREDICTED: histone H2A type 1-like [Xenopus (Silurana) tropicalis] >gi|301623045|ref|XP_002940829.1| PREDICTED: histone H2A type 1-like [Xenopus (Silurana) tropicalis] >gi|3016274…	35.66	4	4	41	129	13.8889	10.8872	0.813838	0.809708	0.811773	1.77173	1.52291	1.64732	2.02928	0.0132547
Unigene19020_B	2 280 minus strand PREDICTED: similar to inositol polyphosphate 1-phosphatase [Monodelphis domestica]	10.75	1	1	1	93	10.3464	4.81787	1.0214	0.607925	0.814663	1.91754	1.38578	1.65166	2.02741	0.0133741
Unigene69732_B	72 251 PREDICTED: plasmolipin-like [Xenopus (Silurana) tropicalis]	45	2	2	2	60	6.56343	6.50732	0.840623	0.852672	0.846647	1.73119	1.7018	1.7165	2.02741	0.0133746
Unigene66004_OR 1 126 serpin peptidase inhibitor, clade B (ovalbumin), member 6 [Xenopus (Silurana) tropicalis] >gi	51513476 gb|AAH80439.1| serpin peptidase inhibitor, clade B (ovalbumin), member 6 [Xenopus (Silurana) tropicalis] >gi|113197674|gb|AAI21565.1| serpin peptidase inhibitor, clade B (ovalbumin), member 6 [Xenopus (Silurana) tropicalis]	33.33	1	1	1	42	4.90446	9.37842	0.641225	0.68316	0.662192	1.31707	1.35911	1.33809	2.02069	0.0138119
Unigene49412_B	5 196 minus strand PREDICTED: dynactin subunit 1 [Xenopus (Silurana) tropicalis]	15.63	1	1	1	64	6.57951	10.1548	1.0721	1.05509	1.06359	2.14235	2.14184	2.1421	2.01402	0.0142603
Unigene65717_OR	24 371 PREDICTED: optic atrophy 3 protein homolog [Xenopus (Silurana) tropicalis]	6.03	1	1	1	116	12.9968	9.45166	0.807194	0.906991	0.857092	1.80917	1.63496	1.72207	2.0092	0.0145935
Unigene47317_B	1 177 PREDICTED: phospholipase A2 inhibitor subunit gamma B-like [Xenopus (Silurana) tropicalis]	20.34	1	1	1	59	6.2307	7.51807	0.9576	0.849917	0.903759	2.45889	1.16675	1.81282	2.00587	0.014828
Unigene99492_B	144 959 PREDICTED: hexaprenyldihydroxybenzoate methyltransferase, mitochondrial-like [Xenopus (Silurana) tropicalis]	6.25	1	1	1	272	30.3023	4.89404	1.11066	0.869563	0.990109	3.01063	0.961285	1.98596	2.0058	0.0148329
Unigene7894_B	6 749 minus strand PREDICTED: microtubule-actin cross-linking factor 1, isoforms 1/2/3/5 [Xenopus (Silurana) tropicalis]	3.63	1	1	1	248	27.9993	5.17334	0.569969	0.936458	0.753213	1.3191	1.69715	1.50812	2.00225	0.0150866
Unigene73441_OR	29 610 PREDICTED: similar to mCG142254 [Taeniopygia guttata]	45.88	1	5	61	194	21.6734	4.43701	0.953219	0.854924	0.904072	0.0930592	0.0426211	0.0678401	0.0750384	5.29027e-13
Unigene77297_OR	3 911 minus strand LOC100158273 protein [Xenopus laevis]	2.64	1	1	1	303	33.2027	8.73389	2.17037	11.4469	6.80866	0.563639	0.655544	0.609591	0.0895317	1.76357e-11
Unigene81074_B	2 304 minus strand PREDICTED: IgGFc-binding protein [Xenopus (Silurana) tropicalis]	13.86	1	1	1	101	10.9108	5.33838	1.19122	1.43047	1.31085	0.14745	0.0983267	0.122888	0.0937474	4.2283e-11
Unigene19656_OR	2 772 minus strand PREDICTED: nibrin [Xenopus (Silurana) tropicalis]	2.72	1	1	1	257	29.1707	6.21436	2.62289	7.95394	5.28841	0.668399	0.596928	0.632664	0.119632	3.32239e-09
Unigene77309_OR 42 1214 minus strand E3 ubiquitin-protein ligase RNF128 precursor [Xenopus laevis] >gi	118573794 sp|Q8AWW4.2|RN128_XENLA RecName: Full=E3 ubiquitin-protein ligase RNF128; AltName: Full=RING finger protein 128; AltName: Full=Goliath-related E3 ubiquitin-protein ligase 1; Flags: Precursor >gi|115936889|gb|AAM51875.2| goliath-related E3 ubiquitin ligase 1 [Xenopus laevis] >gi|213623418|gb|AAI69717.1| Goliath-related E3 ubiquitin ligase 1 [Xenopus laevis] >gi|213626616|gb|AAI69719.1| G…	3.32	1	1	1	391	43.0793	5.78271	1.00479	0.934579	0.969683	0.142851	0.136206	0.139528	0.143891	6.6975e-08
Unigene31388_B	10 159 minus strand PREDICTED: mucin-5AC-like [Xenopus (Silurana) tropicalis]	86	3	3	53	50	5.67759	5.85889	0.947618	0.930224	0.938921	0.135321	0.136504	0.135913	0.144754	7.35025e-08
Unigene46832_B	1 132 PREDICTED: IgGFc-binding protein [Xenopus (Silurana) tropicalis]	22.73	1	1	1	44	4.77838	8.54346	1.18523	0.917981	1.05161	0.179815	0.130464	0.155139	0.147526	9.85346e-08
Unigene65720_OR 2 340 minus strand secreted frizzled-related protein 2 [Xenopus (Silurana) tropicalis] >gi	38174050 gb|AAH61311.1| secreted frizzled-related protein 2 [Xenopus (Silurana) tropicalis] >gi|68533330|gb|AAY98915.1| sfrp2 [Xenopus (Silurana) tropicalis] >gi|89269828|emb|CAJ81627.1| secreted frizzled-related protein 2 [Xenopus tropicalis]	7.96	1	1	1	113	13.024	9.34912	1.13978	1.01463	1.07721	0.16724	0.155649	0.161445	0.149874	1.25492e-07
Unigene65986_B	4 243 PREDICTED: mucin 5AC, oligomeric mucus/gel-forming [Rattus norvegicus]	55	4	4	120	80	8.9639	5.0083	0.913692	1.02627	0.96998	0.175397	0.130023	0.15271	0.157436	2.6354e-07
Unigene87563_B	34 420 splicing factor, arginine/serine-rich 5 [Xenopus tropicalis]	16.28	1	2	4	129	14.6153	9.89111	6.89145	1.646	4.26872	0.627698	0.730408	0.679053	0.159076	3.07395e-07
Unigene101318_B	29 2662 PREDICTED: WD repeat-containing protein 72-like [Xenopus (Silurana) tropicalis]	2.28	1	1	1	878	98.3151	7.13721	0.841808	1.57702	1.20941	0.229699	0.179822	0.204761	0.169306	7.62299e-07
Unigene100308_B 74 1186 minus strand glutamate-ammonia ligase [Xenopus laevis] >gi	30141109 tpg|DAA00256.1| TPA_exp: glutamine synthetase [Xenopus laevis] >gi|49256011|gb|AAH73448.1| MGC80950 protein [Xenopus laevis]	6.47	2	2	3	371	41.8089	6.16357	1.32309	1.26393	1.29351	0.225961	0.214526	0.220243	0.170268	8.26719e-07
Unigene95828_B	207 692 minus strand ---	9.26	1	1	1	162	18.5624	6.11279	2.59965	1.86978	2.23472	0.477835	0.308205	0.39302	0.17587	1.30806e-06
Unigene44881_B	1 186 PREDICTED: IgGFc-binding protein [Xenopus (Silurana) tropicalis]	29.03	1	2	7	62	7.44709	10.3452	0.957674	1.09063	1.02415	0.21182	0.158663	0.185242	0.180873	1.9342e-06
Unigene30281_B	2 157 minus strand LOC100158309 protein [Xenopus laevis]	26.92	1	1	3	52	5.99102	8.5874	0.873715	1.29668	1.0852	0.177739	0.216833	0.197286	0.181798	2.07543e-06
Unigene81311_B	18 314 PREDICTED: similar to mCG142254 [Taeniopygia guttata]	17.17	1	1	1	99	10.5759	7.84033	1.32822	1.57286	1.45054	0.285485	0.270486	0.277986	0.191643	4.25286e-06
Unigene48464_B	3 191 minus strand Antileukoproteinase precursor [Anoplopoma fimbria]	15.87	1	1	1	63	7.07004	5.36377	0.771372	0.705393	0.738383	0.144119	0.142094	0.143106	0.193811	4.94267e-06
Unigene99398_B	3 1097 minus strand PREDICTED: similar to C-terminal binding protein 1 [Ornithorhynchus anatinus]	5.21	1	1	1	365	40.2146	6.68311	1.71811	1.02454	1.37132	0.308824	0.238902	0.273863	0.199707	7.34309e-06
Unigene57502_B	44 181 minus strand similar to MUC2; K10955 intestinal mucin-2	39.13	2	2	4	46	5.3014	7.92822	0.899852	1.00001	0.949931	0.191152	0.190949	0.191051	0.201121	8.05206e-06
Unigene76682_B	3 299 PREDICTED: IgGFc-binding protein [Xenopus (Silurana) tropicalis]	48.48	3	3	4	99	10.9449	4.88135	0.952565	1.15057	1.05157	0.239235	0.197275	0.218255	0.207552	1.20947e-05
Unigene81771_B	97 342 minus strand PREDICTED: mucin protein [Taeniopygia guttata]	12.2	1	1	19	82	9.62537	5.56689	1.02276	1.03769	1.03023	0.198889	0.233718	0.216303	0.209957	1.40107e-05
Unigene23486_B 1 402 RecName: Full=Uncharacterized protein C8orf42 homolog >gi	57032767 gb|AAH88804.1| LOC496295 protein [Xenopus laevis]	5.97	1	1	1	134	15.1756	7.25439	0.653565	0.825165	0.739365	0.184639	0.136484	0.160561	0.217161	2.14286e-05
Unigene98126_B	29 583 minus strand phosphomevalonate kinase [Bos taurus]	4.32	1	1	1	185	21.1898	5.23682	1.014	0.948288	0.981145	0.217059	0.210382	0.21372	0.217827	2.22623e-05
Unigene53242_B	1 204 minus strand PREDICTED: IgGFc-binding protein [Xenopus (Silurana) tropicalis]	22.06	1	1	1	68	7.31816	5.09717	1.02146	0.546817	0.784136	0.188234	0.155458	0.171846	0.219153	2.4006e-05
Unigene22836_OR 10 150 ficolin (collagen/fibrinogen domain containing lectin) 2 (hucolin) [Xenopus laevis] >gi	56104490 gb|AAH86632.1| LOC495843 protein [Xenopus laevis]	51.06	1	1	1	47	5.20158	5.93506	1.24031	1.16523	1.20277	0.293896	0.235814	0.264855	0.220204	2.54707e-05
Unigene34823_B	1 168 minus strand MUC2; mucin 2, oligomeric mucus/gel-forming; K10955 intestinal mucin-2	82.14	3	3	12	56	6.52803	7.60596	0.958117	1.03458	0.996349	0.243164	0.198869	0.221017	0.221826	2.78848e-05
Unigene86665_B	1 402 minus strand PREDICTED: LOW QUALITY PROTEIN: SWI/SNF complex subunit SMARCC2 [Xenopus (Silurana) tropicalis]	8.21	1	1	2	134	14.4473	4.90674	1.13353	0.54039	0.836959	0.190209	0.191477	0.190843	0.22802	3.9026e-05
Unigene60059_OR	3 302 PREDICTED: similar to mucin [Gallus gallus]	13	1	1	2	100	11.4532	5.66846	1.15013	0.956054	1.05309	0.26259	0.217877	0.240233	0.228122	3.92388e-05
Unigene88110_B	7 429 minus strand PREDICTED: mucin-5AC-like [Xenopus (Silurana) tropicalis]	17.02	1	2	6	141	16.3906	4.25928	0.89322	1.05678	0.974998	0.252044	0.195089	0.223566	0.229299	4.17557e-05
Unigene96771_B	197 760 minus strand PREDICTED: hypothetical protein [Taeniopygia guttata]	7.98	1	1	1	188	20.3944	4.67822	1.19703	2.74534	1.97118	0.484896	0.426692	0.455794	0.231228	4.61851e-05
Unigene73607_B	3 281 minus strand PREDICTED: IgGFc-binding protein [Xenopus (Silurana) tropicalis]	27.96	2	2	9	93	10.2186	5.2876	0.878867	0.954547	0.916707	0.236231	0.19185	0.21404	0.233488	5.1884e-05
Unigene31788_OR	1 174 minus strand PREDICTED: mucin-5AC-like [Xenopus (Silurana) tropicalis]	27.59	1	1	1	58	6.4235	4.14502	1.5144	1.1281	1.32125	0.359744	0.272325	0.316035	0.239193	6.90482e-05
Unigene57977_B	13 219 minus strand PREDICTED: mucin-5B-like [Xenopus (Silurana) tropicalis]	36.23	1	1	238	69	7.308	4.08154	0.947641	1.07695	1.0123	0.260582	0.224737	0.24266	0.239712	7.08263e-05
Unigene61728_B	1 228 PREDICTED: disco-interacting protein 2 homolog B-like [Xenopus (Silurana) tropicalis]	23.68	1	1	1	76	8.38331	9.1001	0.945223	0.712086	0.828655	0.249638	0.150144	0.199891	0.241224	7.62367e-05
Unigene87931_B	4 426 PREDICTED: similar to aspartoacylase; ASP isoform 1 [Pan troglodytes]	11.35	1	1	1	141	16.0391	5.31299	2.24678	3.50675	2.87677	0.802692	0.606304	0.704498	0.244892	9.08652e-05
Unigene51947_B	2 202 minus strand PREDICTED: ovostatin-like [Xenopus (Silurana) tropicalis]	32.84	2	2	3	67	7.88903	5.37646	1.02555	0.966726	0.996139	0.266592	0.22489	0.245741	0.246694	9.88884e-05
Unigene45469_B 1 189 GTPase activating protein (SH3 domain) binding protein 1 [Xenopus laevis] >gi	27924229 gb|AAH45051.1| G3bp-prov protein [Xenopus laevis]	23.81	1	1	1	63	7.12164	9.08545	1.54676	4.27857	2.91266	0.747472	0.700186	0.723829	0.248511	0.000107592
Unigene50374_B	22 198 PREDICTED: similar to mucin [Gallus gallus]	25.42	1	1	59	59	6.59287	6.87354	0.99152	0.944989	0.968254	0.267921	0.220116	0.244019	0.252019	0.000126258
Unigene76053_OR 3 611 synaptotagmin-like 2 [Xenopus (Silurana) tropicalis] >gi	51261550 gb|AAH80147.1| sytl2 protein [Xenopus (Silurana) tropicalis]	5.42	1	1	1	203	23.0865	8.54346	3.97138	1.3006	2.63599	0.808385	0.527411	0.667898	0.253377	0.000134189
Unigene20317_OR 494 1204 LIM domain and actin binding 1 [Xenopus (Silurana) tropicalis] >gi	113197638 gb|AAI21435.1| epithelial protein lost in neoplasm beta [Xenopus (Silurana) tropicalis]	3.38	1	1	1	237	26.6206	9.08545	0.887412	0.973479	0.930446	0.204758	0.266876	0.235817	0.253445	0.000134601
Unigene52138_B	10 198 minus strand PREDICTED: mucin-5AC-like [Xenopus (Silurana) tropicalis]	42.86	2	2	4	63	7.00403	5.07178	1.00646	0.993906	1.00018	0.306486	0.214537	0.260511	0.260463	0.000182858
Unigene98198_B 40 903 minus strand lysosomal-associated membrane protein 1 [Xenopus (Silurana) tropicalis] >gi	197246527 gb|AAI69148.1| Unknown (protein for MGC:189614) [Xenopus (Silurana) tropicalis]	4.86	1	1	1	288	31.3608	7.28369	1.99486	3.9147	2.95478	0.69939	0.908111	0.80375	0.272017	0.000294195
Unigene75548_OR	102 809 minus strand LOC100126633 protein [Xenopus laevis]	19.92	4	4	16	236	24.4444	7.66455	1.31623	1.33573	1.32598	0.391248	0.337054	0.364151	0.274628	0.000326045
Unigene8569_B	143 310 PREDICTED: si:dkey-37m8.10 [Danio rerio]	17.86	1	1	1	56	6.35833	5.26221	4.04256	1.4017	2.72213	0.80945	0.691485	0.750468	0.275691	0.000339823
Unigene81039_B	2 337 PREDICTED: IgGFc-binding protein [Xenopus (Silurana) tropicalis]	50	5	5	6	112	12.3223	5.0083	0.80812	0.873619	0.84087	0.244812	0.229327	0.237069	0.281934	0.000430992
Unigene20794_OR	6 1301 PREDICTED: nucleoporin GLE1-like [Xenopus (Silurana) tropicalis]	1.39	1	1	1	432	49.1374	7.50342	2.64079	2.04477	2.34278	0.645479	0.676772	0.661125	0.282197	0.000435247
Unigene68181_OR	3 419 PREDICTED: protein FAM55D-like [Xenopus (Silurana) tropicalis]	9.35	1	1	1	139	15.8667	6.17627	1.05391	0.96039	1.00715	0.292794	0.277999	0.285397	0.28337	0.000454652
Unigene72853_OR	1 516 PREDICTED: bifunctional aminoacyl-tRNA synthetase isoform 2 [Xenopus (Silurana) tropicalis]	4.65	1	1	1	172	19.9073	8.92432	6.39101	0.930841	3.66093	1.14152	0.964117	1.05282	0.287582	0.00053036
Unigene79078_B	79 318 minus strand PREDICTED: similar to Cystatin M precursor (Cystatin E) [Canis familiaris]	26.25	2	2	3	80	8.81843	5.40186	1.02554	1.13676	1.08115	0.331306	0.294511	0.312908	0.289422	0.000566603
Unigene78003_OR	2 2182 PREDICTED: LOW QUALITY PROTEIN: low-density lipoprotein receptor-related protein 1-like [Xenopus (Silurana) tropicalis]	3.44	2	2	3	727	80.9534	6.37939	1.02735	0.93585	0.981599	0.236932	0.334183	0.285558	0.290911	0.000597404
Unigene33527_B 1 165 5'-nucleotidase domain containing 2 [Xenopus (Silurana) tropicalis] >gi	134025819 gb|AAI35979.1| LOC100124988 protein [Xenopus (Silurana) tropicalis]	23.64	1	1	1	55	6.40117	4.88135	5.35818	0.80622	3.0822	0.86575	0.939975	0.902862	0.292928	0.00064137
Unigene51041_B	4 198 minus strand PREDICTED: kinesin-like protein KIF16B-like [Xenopus (Silurana) tropicalis]	13.85	1	1	1	65	7.26897	9.99365	0.940918	1.06187	1.00139	0.307503	0.286092	0.296797	0.296385	0.000722962
Unigene73185_B	5 277 PREDICTED: IgGFc-binding protein [Xenopus (Silurana) tropicalis]	12.09	1	1	3	91	9.75106	4.33545	0.922424	1.25201	1.08721	0.285705	0.35881	0.322257	0.296406	0.000723504
Unigene53312_B 12 191 oviduct protein p20 [Xenopus laevis] >gi	45594648 gb|AAS68624.1| oviduct protein p20 [Xenopus laevis]	31.67	2	2	5	60	6.74514	8.1333	0.976946	1.0105	0.993723	0.299975	0.2911	0.295537	0.297404	0.000748606
Unigene24427_B	1 885 PREDICTED: caskin-2-like [Xenopus (Silurana) tropicalis]	6.44	1	1	1	295	32.1906	6.96143	1.39345	1.23556	1.31451	0.385041	0.397738	0.391389	0.297746	0.000757382
Unigene35363_B	2 166 minus strand PREDICTED: IgGFc-binding protein [Xenopus (Silurana) tropicalis]	14.55	1	1	6	55	5.93262	5.85889	0.987458	1.09209	1.03977	0.302079	0.320742	0.311411	0.299499	0.00080368
Unigene54524_OR 1 264 lipin 1 [Xenopus (Silurana) tropicalis] >gi	112419069 gb|AAI21927.1| lipin 1 [Xenopus (Silurana) tropicalis]	12.5	1	1	1	88	9.2004	4.42432	0.954006	0.702534	0.82827	0.23599	0.262557	0.249274	0.300957	0.000843965
Unigene56360_OR	5 274 minus strand PREDICTED: similar to mucin [Gallus gallus]	14.44	1	1	3	90	10.141	7.7085	2.39319	3.09247	2.74283	0.894257	0.757296	0.825777	0.301067	0.000847073
Unigene34077_OR	1 180 minus strand PREDICTED: superkiller viralicidic activity 2-like 2-like [Xenopus (Silurana) tropicalis]	18.33	1	1	1	60	6.84143	6.55127	2.64806	2.39829	2.52318	0.778471	0.742232	0.760351	0.301347	0.00085502
Unigene40673_B 2 178 minus strand MGC84267 protein [Xenopus laevis] >gi	51703932 gb|AAH81161.1| MGC84267 protein [Xenopus laevis]	49.15	1	1	1	59	6.47644	6.50732	0.959133	1.12099	1.04006	0.367797	0.259701	0.313749	0.301664	0.000864101
Unigene16091_OR	1 303 PREDICTED: IgGFc-binding protein [Xenopus (Silurana) tropicalis]	20.79	2	2	5	101	11.545	9.08545	1.02267	0.845232	0.933952	0.30071	0.267889	0.2843	0.304405	0.000945921
Unigene62854_OR	7 330 PREDICTED: similar to Transmembrane protein 106A [Monodelphis domestica]	7.41	1	1	1	108	12.3745	5.73193	1.03014	1.02295	1.02655	0.312308	0.313083	0.312695	0.304609	0.000952263
Unigene49437_B	6 197 PREDICTED: IgGFc-binding protein [Xenopus (Silurana) tropicalis]	31.25	2	2	8	64	7.24323	6.32861	0.92998	0.944861	0.93742	0.27118	0.305224	0.288202	0.307442	0.00104393
Unigene47438_OR	1 228 minus strand LOC100126637 protein [Xenopus laevis]	30.26	2	2	9	76	8.14791	5.89697	1.20393	1.04636	1.12514	0.349225	0.344581	0.346903	0.308319	0.00107376
Unigene47361_B 4 192 minus strand tissue inhibitor of metalloproteinase-3 [Oryzias latipes] >gi	67077829 dbj|BAD99516.1| tissue inhibitor of metalloproteinase-3 [Oryzias latipes]	42.86	3	3	33	63	7.09662	7.88428	1.03531	1.00857	1.02194	0.287076	0.343531	0.315303	0.308534	0.00108117
Unigene54571_B	3 209 minus strand PREDICTED: mucin 2-like [Danio rerio]	55.07	5	5	112	69	8.15567	6.90283	0.948311	1.01728	0.982797	0.318644	0.292645	0.305644	0.310994	0.00116907
Unigene59629_B	41 223 PREDICTED: hydrocephalus-inducing protein homolog [Xenopus (Silurana) tropicalis]	26.23	1	1	1	61	6.24531	9.70068	1.80851	1.2607	1.53461	0.563044	0.392752	0.477898	0.311414	0.00118465
Unigene46471_B	1 183 minus strand PREDICTED: IgGFc-binding protein-like [Xenopus (Silurana) tropicalis]	45.9	2	2	5	61	6.97166	7.25439	0.710214	0.581763	0.645988	0.203351	0.199665	0.201508	0.311938	0.00120431
Unigene50328_B	3 197 minus strand PREDICTED: IgGFc-binding protein-like [Xenopus (Silurana) tropicalis]	64.62	3	3	14	65	7.14729	5.14795	0.914112	1.04687	0.980489	0.283868	0.332933	0.3084	0.314537	0.00130591
Unigene58598_B	1 219 PREDICTED: IgGFc-binding protein [Xenopus (Silurana) tropicalis]	30.14	2	2	6	73	7.79648	4.55127	0.839891	0.909344	0.874618	0.262228	0.288532	0.27538	0.314858	0.0013189
Unigene23136_B 343 807 minus strand sorbin and SH3 domain containing 2 [Xenopus (Silurana) tropicalis] >gi	195539978 gb|AAI68003.1| Unknown (protein for MGC:184774) [Xenopus (Silurana) tropicalis]	12.9	1	1	1	155	17.0536	9.11475	2.66813	1.20011	1.93412	0.670181	0.554	0.61209	0.316469	0.00138588
Unigene67107_OR	4 360 acetyl-CoA acyltransferase 2 [Xenopus (Silurana) tropicalis]	29.41	1	2	4	119	12.2204	6.91748	1.47708	1.45315	1.46512	0.517553	0.412362	0.464957	0.317352	0.00142374
Unigene77075_OR 12 1166 minus strand G protein-coupled receptor 107 [Xenopus laevis] >gi	54038549 gb|AAH84668.1| LOC495246 protein [Xenopus laevis]	3.9	1	1	1	385	44.202	6.69775	1.56004	1.22053	1.39028	0.480274	0.404251	0.442262	0.318109	0.0014569
Unigene54044_OR	12 260 PREDICTED: vacuolar fusion protein MON1 homolog A-like [Xenopus (Silurana) tropicalis]	28.92	1	1	1	83	9.45095	8.93896	0.929417	1.09168	1.01055	0.30216	0.342945	0.322553	0.319186	0.00150508
Unigene940_B 13 1383 minus strand novel protein similar to hatching enzymes [Xenopus tropicalis] >gi	171847118 gb|AAI61461.1| novel protein similar to hatching enzymes [Xenopus (Silurana) tropicalis] >gi|213624076|gb|AAI70612.1| novel protein similar to hatching enzymes [Xenopus (Silurana) tropicalis] >gi|213627163|gb|AAI70834.1| novel protein similar to hatching enzymes [Xenopus (Silurana) tropicalis]	11.82	4	4	6	457	50.2003	6.17627	0.95306	0.947706	0.950383	0.363785	0.244427	0.304106	0.319982	0.0015416
Unigene73702_OR 3 626 BAI1-associated protein 2-like 1 [Xenopus (Silurana) tropicalis] >gi	134023823 gb|AAI35451.1| baiap2l1 protein [Xenopus (Silurana) tropicalis]	3.37	1	1	1	208	23.809	8.60205	1.29991	5.96379	3.63185	1.0751	1.26868	1.17189	0.322671	0.00167016
Unigene52017_B	1 201 minus strand mucin [Homo sapiens]	68.66	5	5	42	67	7.62921	4.88135	1.0451	0.954255	0.999678	0.349835	0.29564	0.322737	0.322841	0.00167859
Unigene69845_B	4 237 LOC100036845 protein [Xenopus laevis]	30.77	2	2	5	78	8.95945	7.12256	0.960099	0.991484	0.975792	0.328736	0.302127	0.315432	0.323257	0.00169932
Unigene70100_B	3 260 minus strand PREDICTED: mucin protein [Taeniopygia guttata]	55.81	4	4	12	86	9.47403	5.79541	0.915162	0.930337	0.922749	0.329173	0.27172	0.300446	0.325599	0.00182001
Unigene25846_OR	3 125 minus strand PREDICTED: mucin-5AC-like [Xenopus (Silurana) tropicalis]	58.54	1	2	5	41	5.03736	5.0083	1.151	1.81961	1.4853	0.501158	0.46942	0.485289	0.326727	0.00188059
Unigene91874_B	81 494 PREDICTED: mucin protein [Taeniopygia guttata]	23.91	3	3	6	138	15.8149	6.13818	0.968812	0.878667	0.92374	0.363625	0.244218	0.303921	0.329012	0.00200825
Unigene76880_B	3 293 PREDICTED: mevalonate kinase-like [Xenopus (Silurana) tropicalis]	20.62	1	1	1	97	10.2831	5.59229	1.44387	3.07435	2.25911	0.874002	0.613544	0.743773	0.329233	0.00202098
Unigene36652_B	3 164 minus strand mCG142254 [Mus musculus]	42.59	1	1	4	54	6.30805	5.05908	0.888244	0.971382	0.929813	0.343895	0.271066	0.307481	0.330691	0.0021065
Unigene29590_OR	1 168 minus strand PREDICTED: thioredoxin-interacting protein-like [Xenopus (Silurana) tropicalis]	66.07	1	1	1	56	6.40701	4.1958	1.98541	1.86672	1.92606	0.706614	0.571572	0.639093	0.331813	0.0021743
Unigene45196_B 4 165 signal transducer and activator of transcription 1, 91kDa [Xenopus (Silurana) tropicalis] >gi	115312962 gb|AAI24010.1| signal transducer and activator of transcription 1, 91kDa [Xenopus (Silurana) tropicalis]	20.37	1	1	1	54	6.34754	11.4731	4.31619	2.58886	3.45252	1.27632	1.0271	1.15171	0.333584	0.00228494
Unigene97310_B 2 811 acyl-CoA synthetase short-chain family member 2 [Xenopus laevis] >gi	49118722 gb|AAH72788.1| MGC80104 protein [Xenopus laevis]	7.04	2	2	3	270	30.2465	6.52197	0.836504	0.932386	0.884445	0.288475	0.302936	0.295706	0.33434	0.0023335
Unigene36683_OR	3 188 PREDICTED: protein disulfide-isomerase A4-like [Xenopus (Silurana) tropicalis]	25.81	1	1	3	62	7.1166	5.31299	0.973964	0.993883	0.983924	0.329172	0.332059	0.330616	0.336018	0.00244428
Unigene32362_B 1 162 minus strand RecName: Full=Cartilage acidic protein 1; AltName: Full=ASPIC; Flags: Precursor >gi	85838730 gb|ABC86210.1| cartilage acidic protein 1 [Xenopus (Silurana) tropicalis]	24.07	1	1	4	54	6.12369	5.92236	1.04689	1.05529	1.05109	0.347739	0.358886	0.353312	0.336139	0.00245247
Unigene87327_B 120 377 minus strand FERM domain-containing protein 4A [Rattus norvegicus] >gi	293342879 ref|XP_001071750.2| PREDICTED: FERM domain containing 4A-like [Rattus norvegicus]	11.63	1	1	1	86	9.61397	7.13721	1.08388	1.13461	1.10925	0.355874	0.390435	0.373155	0.336404	0.00247036
Unigene62609_OR 4 327 minus strand rho GTPase-activating protein 21 [Xenopus (Silurana) tropicalis] >gi	158706194 sp|A2RUV4.1|RHG21_XENTR RecName: Full=Rho GTPase-activating protein 21; AltName: Full=Rho-type GTPase-activating protein 21 >gi|124481564|gb|AAI33059.1| arhgap21 protein [Xenopus (Silurana) tropicalis]	10.19	1	1	1	108	11.4209	7.34229	1.18199	1.02254	1.10227	0.418345	0.327147	0.372746	0.338163	0.00259208
Unigene101391_B	176 3868 PREDICTED: similar to mCG142254 [Taeniopygia guttata]	52.15	44	48	649	1231	137.004	5.45264	0.93028	0.966706	0.948493	0.33529	0.307187	0.321239	0.338683	0.00262898
Unigene55949_OR	7 273 minus strand PREDICTED: IgGFc-binding protein [Xenopus (Silurana) tropicalis]	17.98	1	1	4	89	10.1999	5.35107	1.04656	1.21447	1.13052	0.382448	0.387423	0.384935	0.340495	0.00276085
Unigene78373_B	2 313 PREDICTED: mucin-5AC-like [Xenopus (Silurana) tropicalis]	46.15	4	4	9	104	11.9447	7.72314	1.00288	1.01344	1.00816	0.384114	0.302574	0.343344	0.340564	0.00276595
Unigene97426_B 1 816 minus strand RecName: Full=Cartilage acidic protein 1; AltName: Full=ASPIC; Flags: Precursor >gi	85838730 gb|ABC86210.1| cartilage acidic protein 1 [Xenopus (Silurana) tropicalis]	48.53	7	9	35	272	29.6667	5.84619	1.14713	1.17283	1.15998	0.430382	0.360059	0.395221	0.340713	0.00277707
Unigene96663_B	2 751 minus strand PREDICTED: WD repeat-containing protein 65-like [Xenopus (Silurana) tropicalis]	7.6	1	1	2	250	27.6087	6.84424	2.14112	1.24742	1.69427	0.579402	0.57801	0.578706	0.341567	0.0028413
Unigene90744_B	3 416 PREDICTED: IgGFc-binding protein-like [Xenopus (Silurana) tropicalis]	22.46	2	2	2	138	14.9288	7.18115	0.943936	1.02634	0.985138	0.368748	0.307379	0.338063	0.343164	0.00296468
Unigene72638_OR 1 564 minus strand eukaryotic translation initiation factor 3 subunit D [Xenopus (Silurana) tropicalis] >gi	82186668 sp|Q6P8G0.1|EIF3D_XENTR RecName: Full=Eukaryotic translation initiation factor 3 subunit D; Short=eIF3d; AltName: Full=Eukaryotic translation initiation factor 3 subunit 7 >gi|38174024|gb|AAH61267.1| eukaryotic translation initiation factor 3 subunit 7 [Xenopus (Silurana) tropicalis] >gi|89270938|emb|CAJ81760.1| eukaryotic translation initiation factor 3 subunit 7 [Xenopus tropicalis]	7.45	1	1	1	188	22.3824	9.75928	1.24814	1.12439	1.18627	0.457157	0.365874	0.411516	0.3469	0.0032702
Unigene77005_B 7 261 riddle 1 [Xenopus laevis] >gi	27463038 gb|AAO15686.1|AF465785_1 Riddle 1 [Xenopus laevis]	23.53	1	1	2	85	9.33962	8.19189	1.10243	1.14658	1.12451	0.438213	0.355923	0.397068	0.353104	0.00383268
Unigene48179_B	13 192 PREDICTED: mucin-5AC-like [Xenopus (Silurana) tropicalis]	83.33	5	5	19	60	6.51389	7.04932	1.0074	0.82814	0.917772	0.341596	0.313279	0.327437	0.356774	0.00420005
Unigene67038_OR	3 395 minus strand PREDICTED: IgGFc-binding protein [Xenopus (Silurana) tropicalis]	25.95	3	3	42	131	14.7307	5.08447	0.981454	1.09685	1.03915	0.409929	0.332286	0.371107	0.357125	0.00423661
Unigene93868_B 1 591 similar to mannoside acetylglucosaminyltransferase 1 [Xenopus laevis] >gi	83405241 gb|AAI10943.1| MGC52514 protein [Xenopus laevis]	6.6	1	1	1	197	22.8238	9.43701	1.03867	0.79446	0.916564	0.351374	0.307484	0.329429	0.359417	0.0044815
Unigene70903_OR	1 435 PREDICTED: mucin-5AC-like [Xenopus (Silurana) tropicalis]	25.52	3	3	7	145	16.251	5.04639	1.04481	0.977302	1.01105	0.381434	0.347773	0.364604	0.360617	0.00461412
Unigene77371_OR	254 1285 PREDICTED: LOW QUALITY PROTEIN: seipin-like [Xenopus (Silurana) tropicalis]	6.69	1	1	1	344	38.7363	5.2876	0.836934	1.05583	0.946383	0.366609	0.319064	0.342836	0.36226	0.00480069
Unigene40640_B 3 179 splA/ryanodine receptor domain and SOCS box containing 4 [Xenopus laevis] >gi	58618874 gb|AAH89259.1| MGC85027 protein [Xenopus laevis]	28.81	1	1	1	59	7.0556	7.44482	1.15321	0.973435	1.06332	0.44472	0.327159	0.385939	0.362956	0.0048815
Unigene75545_B 1 291 minus strand syndecan 4-B precursor [Xenopus laevis] >gi	123886489 sp|Q1AGV6.1|SDC4B_XENLA RecName: Full=Syndecan 4-B; AltName: Full=Syndecan-4.2; Short=xSyn4.2; Flags: Precursor >gi|74486535|gb|ABA12132.1| syndecan-4.2 [Xenopus laevis]	14.43	1	1	1	97	10.6275	4.31006	0.916141	1.06832	0.992231	0.351475	0.369878	0.360677	0.363501	0.00494552
Unigene48173_B	1 192 minus strand PREDICTED: similar to rootletin [Monodelphis domestica]	28.13	1	1	1	64	7.73873	4.80518	1.18998	0.805	0.997492	0.444782	0.281174	0.362978	0.363891	0.00499174
Unigene72520_OR	2 550 PREDICTED: IgGFc-binding protein [Xenopus (Silurana) tropicalis]	38.25	5	5	6	183	20.0914	6.02393	1.0501	1.08085	1.06548	0.405444	0.373006	0.389225	0.365305	0.00516228
Unigene21982_B	2 1270 PREDICTED: kinesin-like protein KIF13B-like, partial [Xenopus (Silurana) tropicalis]	6.15	2	2	2	423	46.3568	6.85889	2.76158	0.902435	1.83201	0.718972	0.626314	0.672643	0.367162	0.00539302
Unigene95564_B 37 618 PREDICTED: phosphatidylethanolamine-binding protein 4-like isoform 1 [Xenopus (Silurana) tropicalis] >gi	301606307 ref|XP_002932751.1| PREDICTED: phosphatidylethanolamine-binding protein 4-like isoform 2 [Xenopus (Silurana) tropicalis]	27.32	5	5	12	194	21.7821	7.38623	1.02483	1.05286	1.03884	0.409846	0.368575	0.389211	0.374657	0.00640838
Unigene90739_B 102 485 glycogenin 1 [Xenopus (Silurana) tropicalis] >gi	39795783 gb|AAH64206.1| glycogenin 1 [Xenopus (Silurana) tropicalis] >gi|89269562|emb|CAJ83036.1| glycogenin [Xenopus tropicalis]	18.75	2	2	2	128	14.2692	4.94482	1.80421	1.51692	1.66056	0.671412	0.578414	0.624913	0.376326	0.00665343
Unigene20505_B	359 670 PREDICTED: similar to fibroblast growth factor 14 isoform 2 [Monodelphis domestica]	20.19	1	1	1	104	12.1202	9.20264	0.938757	0.905494	0.922126	0.337341	0.362152	0.349747	0.379283	0.00710578
Unigene75024_B	2 289 PREDICTED: similar to Down-regulator of transcription 1 [Equus caballus]	13.54	1	1	1	96	10.7275	5.41455	3.10346	1.57873	2.3411	0.954175	0.838467	0.896321	0.382864	0.00768514
Unigene98087_B	1 888 minus strand MGC81160 protein [Xenopus laevis]	31.42	6	6	16	296	33.0748	8.47021	1.04582	0.950146	0.997981	0.428549	0.342046	0.385298	0.386077	0.00823564
Unigene99894_B	18 1214 PREDICTED: IgGFc-binding protein [Xenopus (Silurana) tropicalis]	45.11	17	17	167	399	42.7995	5.22412	0.901228	0.921251	0.91124	0.354515	0.350991	0.352753	0.387113	0.00841949
Unigene77017_OR	6 1142 ubqln4-prov protein [Xenopus (Silurana) tropicalis]	10.29	1	2	3	379	40.8655	4.729	1.4689	0.797106	1.133	0.53866	0.340769	0.439714	0.388096	0.00859688
Unigene61204_B	7 186 MGC81160 protein [Xenopus laevis]	21.67	1	1	4	60	6.72931	4.95752	1.05985	1.01329	1.03657	0.435923	0.368741	0.402332	0.388138	0.0086044
Unigene93430_B	3 563 MGC145210 protein [Xenopus (Silurana) tropicalis]	5.88	1	1	1	187	20.3152	4.90674	2.29321	2.31713	2.30517	1.09939	0.690526	0.894959	0.38824	0.00862299
Unigene24302_OR 2 154 minus strand cleavage and polyadenylation specific factor 2, 100kDa [Xenopus (Silurana) tropicalis] >gi	170285004 gb|AAI61233.1| LOC100145546 protein [Xenopus (Silurana) tropicalis]	39.22	1	1	1	51	5.57788	7.18115	1.21973	1.13403	1.17688	0.514604	0.405754	0.460179	0.391017	0.00914092
Unigene63499_B	29 229 minus strand RecName: Full=Probable ATP-dependent RNA helicase ddx56; AltName: Full=DEAD box protein 56	26.87	1	1	1	67	7.74114	3.76416	1.27704	0.965209	1.12112	0.413859	0.463078	0.438469	0.391098	0.00915622
Unigene33862_OR	7 180 minus strand LOC100144955 protein [Xenopus (Silurana) tropicalis]	15.52	1	1	4	58	6.81317	6.49365	1.75597	2.22363	1.9898	0.922541	0.637718	0.78013	0.392064	0.00934225
Unigene67591_B	3 251 minus strand PREDICTED: mucin protein [Taeniopygia guttata]	42.17	3	3	24	83	9.07275	4.84326	0.984815	0.954609	0.969712	0.400197	0.362399	0.381298	0.393207	0.00956591
Unigene68540_B	3 236 PREDICTED: similar to mucin [Gallus gallus]	34.62	3	3	15	78	8.79923	6.49365	0.873128	0.956333	0.914731	0.366641	0.354956	0.360799	0.394431	0.00980998
Unigene97163_B	3 710 LOC496087 protein [Xenopus laevis]	7.2	1	1	1	236	26.0426	7.84033	1.20582	1.31578	1.2608	0.556707	0.444457	0.500582	0.397036	0.0103452
Unigene63236_OR	2 337 minus strand LOC100036945 protein [Xenopus laevis]	20.54	1	1	2	112	12.8546	5.79541	1.19024	1.05922	1.12473	0.456927	0.436259	0.446593	0.397068	0.0103518
Unigene67681_OR 2 265 minus strand riddle 2 [Xenopus laevis] >gi	27463040 gb|AAO15687.1|AF465786_1 Riddle 2 [Xenopus laevis]	37.5	2	2	2	88	9.65335	7.38623	1.00645	1.14827	1.07736	0.471336	0.384509	0.427923	0.397196	0.0103789
Unigene80872_B	7 336 PREDICTED: heparan-alpha-glucosaminide N-acetyltransferase-like [Xenopus (Silurana) tropicalis]	17.27	1	1	1	110	12.5655	8.03076	1.14899	0.964082	1.05654	0.480931	0.359538	0.420234	0.397747	0.010495
Unigene73146_OR 1 591 minus strand RecName: Full=Collagen alpha-2(I) chain; AltName: Full=Alpha-2 type I collagen; Flags: Precursor >gi	2443342 dbj|BAA22380.1| alpha 2 type I collagen [Rana catesbeiana]	44.16	1	4	33	197	17.3584	9.86182	0.699619	0.798434	0.749027	0.331225	0.264831	0.298028	0.397887	0.0105249
Unigene90799_B	5 487 PREDICTED: IgGFc-binding protein [Xenopus (Silurana) tropicalis]	45.96	8	8	27	161	17.7347	8.1626	0.915064	0.99273	0.953897	0.373601	0.385831	0.379716	0.398068	0.0105633
Unigene52636_OR 75 245 minus strand harderin [Rana esculenta] >gi	1588243 prf||2208263A harderin	38.6	1	1	1	57	6.24134	7.12256	0.998158	1.00961	1.00388	0.420468	0.380291	0.40038	0.398831	0.010727
Unigene97170_B 45 650 proteasome (prosome, macropain) 26S subunit, non-ATPase, 9 [Xenopus (Silurana) tropicalis] >gi	89272002 emb|CAJ82236.1| proteasome (prosome, macropain) 26S subunit, non-ATPase, 9 [Xenopus tropicalis] >gi|213625540|gb|AAI70825.1| proteasome (prosome, macropain) 26S subunit, non-ATPase, 9 [Xenopus (Silurana) tropicalis] >gi|213627161|gb|AAI70829.1| proteasome (prosome, macropain) 26S subunit, non-ATPase, 9 [Xenopus (Silurana) tropicalis]	7.92	1	1	1	202	22.3816	6.34131	1.20248	1.16673	1.18461	0.513506	0.439523	0.476514	0.402256	0.0114848
Unigene71806_OR	4 525 minus strand PREDICTED: IgGFc-binding protein [Xenopus (Silurana) tropicalis]	14.94	3	3	6	174	19.5395	4.79248	0.99905	1.0018	1.00043	0.373162	0.431749	0.402456	0.402284	0.0114913
Unigene77961_OR	144 2024 golgin A5 [Xenopus (Silurana) tropicalis]	4.94	3	3	15	627	70.9196	5.69385	1.27189	1.04929	1.16059	0.483456	0.451208	0.467332	0.402667	0.0115785
Unigene90547_B	2 481 PREDICTED: IgGFc-binding protein [Xenopus (Silurana) tropicalis]	23.13	3	4	18	160	18.1056	5.52881	0.992462	0.990189	0.991325	0.430112	0.368732	0.399422	0.402917	0.0116359
Unigene78500_B	3 302 minus strand mucin [Homo sapiens]	22	2	2	2	100	11.455	5.03369	0.814695	0.854941	0.834818	0.449244	0.22473	0.336987	0.403666	0.0118085
Unigene34249_OR 19 183 hexosaminidase B (beta polypeptide) [Xenopus (Silurana) tropicalis] >gi	171847009 gb|AAI61740.1| LOC100145770 protein [Xenopus (Silurana) tropicalis]	27.27	1	1	3	55	6.20509	4.71631	1.80933	1.447	1.62816	0.759816	0.556812	0.658314	0.40433	0.0119632
Unigene58009_B 5 217 phospholipase A2, group 6 (cytosolic, calcium-independent) [Xenopus (Silurana) tropicalis] >gi	115312903 gb|AAI23950.1| phospholipase A2, group 6 (cytosolic, calcium-independent) [Xenopus (Silurana) tropicalis]	28.17	1	1	1	71	7.69667	6.65381	1.49415	1.52944	1.5118	0.666671	0.559912	0.613291	0.40567	0.0122805
Unigene59207_OR 3 296 glutaminyl cyclase precursor [Rana catesbeiana] >gi	226372588 gb|ACO51919.1| Glutaminyl-peptide cyclotransferase precursor [Rana catesbeiana]	20.41	2	2	2	98	11.3599	7.04932	1.03195	0.942473	0.987213	0.425815	0.37817	0.401992	0.407199	0.01265
Unigene62559_B 1 219 minus strand MGC80751 protein [Xenopus laevis] >gi	49115382 gb|AAH73338.1| MGC80751 protein [Xenopus laevis]	10.96	1	1	1	73	8.61901	5.98584	1.7888	1.67506	1.73193	0.699606	0.715354	0.70748	0.408492	0.012969
Unigene72887_OR 1 576 dystroglycan 1 (dystrophin-associated glycoprotein 1) [Xenopus laevis] >gi	49115606 gb|AAH73500.1| LOC398500 protein [Xenopus laevis]	6.77	1	1	1	192	21.2219	5.64307	1.10833	1.39792	1.25312	0.522079	0.503957	0.513018	0.409392	0.0131947
Unigene35972_B	6 170 minus strand PREDICTED: similar to mucin [Gallus gallus]	49.09	2	2	14	55	6.3987	6.23975	0.973283	0.954511	0.963897	0.420418	0.369634	0.395026	0.409822	0.0133035
Unigene2697_OR	2 130 minus strand II-FBPL precursor [Xenopus laevis]	20.93	1	1	2	43	4.93333	5.77002	2.13186	1.3256	1.72873	1.03455	0.383453	0.709001	0.410128	0.0133815
Unigene96869_B	1 726 minus strand toad pancreatic chitinase [Bufo japonicus]	30.99	6	6	23	242	26.5108	8.14795	1.06873	0.995684	1.03221	0.453775	0.396579	0.425177	0.411911	0.0138419
Unigene66561_B 18 245 nuclear factor related to kappa-B-binding protein [Xenopus (Silurana) tropicalis] >gi	82186384 sp|Q6P4L9.1|NFRKB_XENTR RecName: Full=Nuclear factor related to kappa-B-binding protein; AltName: Full=DNA-binding protein R kappa-B >gi|38648973|gb|AAH63348.1| nuclear factor related to kappa B binding protein [Xenopus (Silurana) tropicalis]	9.21	1	1	2	76	8.48121	4.25928	0.780842	0.995813	0.888327	0.341316	0.39206	0.366688	0.412785	0.0140721
Unigene49681_B 5 193 minus strand cysteine-rich secretory protein 3 [Ovis aries] >gi	295883148 gb|ADG56777.1| cysteine-rich secretory protein 3 [Ovis aries]	42.86	3	3	6	63	7.09067	9.80322	0.896398	0.911533	0.903965	0.389635	0.362553	0.376094	0.416049	0.0149571
Unigene58581_OR	3 290 PREDICTED: IgGFc-binding protein [Xenopus (Silurana) tropicalis]	15.63	1	1	1	96	10.4524	5.26221	1.11118	0.986293	1.04873	0.450203	0.425193	0.437698	0.417358	0.0153236
Unigene74255_B 59 283 minus strand Exosome complex exonuclease RRP41 [Salmo salar] >gi	209732228 gb|ACI66983.1| Exosome complex exonuclease RRP41 [Salmo salar]	16	1	1	1	75	8.3252	8.01611	0.925263	1.30769	1.11648	0.495182	0.44386	0.469521	0.420539	0.0162418
Unigene77478_OR 1 1197 cold shock domain containing E1, RNA-binding [Xenopus (Silurana) tropicalis] >gi	63100223 gb|AAH95920.1| cold shock domain containing E1, RNA-binding [Xenopus (Silurana) tropicalis]	3.51	1	1	1	399	43.918	5.42725	1.09815	1.02768	1.06292	0.440096	0.455798	0.447947	0.421431	0.0165066
Unigene82916_B 3 356 eukaryotic translation initiation factor 4A2 [Xenopus (Silurana) tropicalis] >gi	134024000 gb|AAI35872.1| LOC100124955 protein [Xenopus (Silurana) tropicalis]	23.73	1	2	2	118	13.437	8.47021	0.921757	1.2853	1.10353	0.492067	0.444404	0.468236	0.424308	0.0173826
Unigene8703_OR	2 412 minus strand Avidin precursor [Rana catesbeiana]	12.41	2	2	6	137	15.3682	8.29443	1.34004	1.11966	1.22985	0.463732	0.582873	0.523303	0.4255	0.0177557
Unigene23760_B	55 966 minus strand Novel protein orthologous to chromosome 6 open reading frame 55 [Xenopus tropicalis]	3.29	1	1	1	304	33.7206	6.44287	2.01837	0.948947	1.48366	0.599083	0.66685	0.632966	0.426626	0.0181133
Unigene23117_OR	3 149 minus strand PREDICTED: mucin-5AC, partial [Macaca mulatta]	36.73	2	2	9	49	5.64382	7.84033	1.01183	1.21553	1.11368	0.539269	0.412831	0.47605	0.427457	0.0183807
Unigene52236_OR 2 169 minus strand MGC83416 protein [Xenopus laevis] >gi	49670444 gb|AAH75198.1| MGC83416 protein [Xenopus laevis]	51.79	2	2	3	56	6.2112	5.94775	1.96504	1.02811	1.49657	0.670194	0.609371	0.639783	0.427499	0.0183941
Unigene18520_OR 2 859 minus strand threonine synthase-like 2 [Xenopus laevis] >gi	82180385 sp|Q5XH07.1|THNS2_XENLA RecName: Full=Threonine synthase-like 2; Short=TSH2 >gi|54038436|gb|AAH84269.1| LOC495098 protein [Xenopus laevis]	4.2	1	1	1	286	32.1961	6.07471	1.10315	1.42956	1.26635	0.503182	0.58273	0.542956	0.428756	0.0188043
Unigene88086_B	3 431 minus strand PREDICTED: bifunctional aminoacyl-tRNA synthetase isoform 2 [Xenopus (Silurana) tropicalis]	10.49	1	1	2	143	15.8601	8.29443	1.49311	1.30554	1.39932	0.607564	0.595273	0.601419	0.429792	0.0191477
Unigene30936_B	2 160 PREDICTED: melanoma inhibitory activity protein 3 [Xenopus (Silurana) tropicalis]	18.87	1	1	1	53	6.13923	9.46631	1.05321	1.07436	1.06379	0.428857	0.487938	0.458397	0.430911	0.0195235
Unigene51365_B	1 201 minus strand toad pancreatic chitinase [Bufo japonicus]	77.61	2	3	5	67	8.07192	7.95752	0.774459	0.780376	0.777417	0.365036	0.3063	0.335668	0.431773	0.019817
Unigene75293_OR	7 171 PREDICTED: extracellular matrix protein 1-like [Xenopus (Silurana) tropicalis]	30.91	1	1	1	55	6.40703	7.7085	1.46801	1.1009	1.28445	0.585101	0.526139	0.55562	0.432573	0.0200919
Unigene13517_B	3 161 minus strand voltage dependent calcium channel alpha2c/delta subunit [Rana catesbeiana]	32.08	1	1	1	53	6.12201	4.71631	1.0096	1.24268	1.12614	0.494591	0.479971	0.487281	0.432699	0.0201355
Unigene20927_B	549 824 PREDICTED: WD repeat-containing protein 66-like [Xenopus (Silurana) tropicalis]	11.96	1	1	1	92	10.5587	10.1987	0.822388	0.601755	0.712071	0.311207	0.30623	0.308719	0.43355	0.0204317
Unigene16397_OR 50 520 minus strand septin-2B [Xenopus (Silurana) tropicalis] >gi	223635795 sp|A1L0Y5.1|SEP2B_XENTR RecName: Full=Septin-2B >gi|119850669|gb|AAI27291.1| sept2 protein [Xenopus (Silurana) tropicalis]	25.48	1	2	3	157	17.7978	5.79541	0.999712	0.870535	0.935124	0.45726	0.363751	0.410505	0.438985	0.0223993
Unigene76255_B 40 291 minus strand ribosome binding protein 1 homolog 180kDa [Xenopus (Silurana) tropicalis] >gi	49250498 gb|AAH74706.1| ribosome binding protein 1 homolog 180kDa (dog) [Xenopus (Silurana) tropicalis]	27.38	2	2	2	84	8.84193	10.1841	1.02436	0.96522	0.99479	0.468111	0.406158	0.437135	0.439424	0.0225641
Unigene84240_B	3 371 minus strand PREDICTED: IgGFc-binding protein [Xenopus (Silurana) tropicalis]	33.33	3	3	13	123	13.8219	7.07861	0.950034	0.935944	0.942989	0.417368	0.41199	0.414679	0.43975	0.0226869
Unigene20881_B	3 950 PREDICTED: aspartyl-tRNA synthetase, mitochondrial-like [Ailuropoda melanoleuca]	6.33	1	1	1	316	35.9824	7.73779	0.530872	0.500273	0.515573	0.253539	0.200716	0.227128	0.440535	0.0229849
Unigene25943_OR	12 158 minus strand LOC100126633 protein [Xenopus laevis]	20.41	1	1	1	49	5.27857	6.34131	1.19739	1.28479	1.24109	0.656973	0.438441	0.547707	0.441311	0.0232824
Unigene61167_OR	1 312 PREDICTED: THO complex subunit 6 homolog [Xenopus (Silurana) tropicalis]	8.65	1	1	1	104	11.4406	6.02393	1.19605	1.97616	1.58611	0.722779	0.683037	0.702908	0.443166	0.0240049
Unigene100233_B	1 1326 minus strand PREDICTED: IgGFc-binding protein [Xenopus (Silurana) tropicalis]	7.69	3	3	4	442	48.2634	6.55127	0.981674	1.00325	0.992462	0.461411	0.424551	0.442981	0.446345	0.0252809
Unigene88765_B	3 440 PREDICTED: early endosome antigen 1 [Xenopus (Silurana) tropicalis]	6.16	1	1	1	146	16.655	8.04541	2.25006	2.78537	2.51771	1.10153	1.1465	1.12402	0.446444	0.0253211
Unigene84668_B	3 377 minus strand PREDICTED: IgGFc-binding protein [Xenopus (Silurana) tropicalis]	46.4	6	6	34	125	12.996	4.80518	0.895731	0.963321	0.929526	0.440891	0.390348	0.415619	0.447131	0.0256035
Unigene54149_OR	3 260 minus strand PREDICTED: IgGFc-binding protein [Xenopus (Silurana) tropicalis]	22.09	2	2	4	86	9.52024	5.98584	0.962459	1.14312	1.05279	0.50959	0.43189	0.47074	0.447136	0.0256057
Unigene43328_B	1 180 PREDICTED: Putative uncharacterized protein C12orf63-like [Rattus norvegicus]	23.33	1	1	1	60	7.15083	7.51807	2.16071	3.45585	2.80828	1.22904	1.28604	1.25754	0.447797	0.0258797
Unigene13849_B	7 312 PREDICTED: fish-egg lectin-like isoform 1 [Xenopus (Silurana) tropicalis]	20.59	1	1	1	102	11.3718	6.52197	1.16127	1.10585	1.13356	0.548047	0.470942	0.509495	0.449465	0.02658
Unigene95468_B 1 669 minus strand microtubule-actin crosslinking factor 1 [Mus musculus] >gi	123244417 emb|CAM18551.1| microtubule-actin crosslinking factor 1 [Mus musculus]	10.31	1	1	1	223	25.255	6.03662	1.13003	1.20197	1.166	0.511489	0.537152	0.524321	0.449674	0.0266691
Unigene63359_B	3 233 ORF2 [Mus musculus domesticus]	9.09	1	1	1	77	8.99097	10.1255	1.49924	0.966663	1.23295	0.61332	0.495658	0.554489	0.449724	0.0266901
Unigene97059_B	23 787 PREP protein [Xenopus laevis]	19.61	1	3	4	255	29.6181	5.21143	0.914764	0.884135	0.899449	0.442261	0.36748	0.40487	0.450131	0.0268639
Unigene10611_OR 1 1017 CWF19-like protein 1 [Xenopus laevis] >gi	82177204 sp|Q8AVL0.1|C19L1_XENLA RecName: Full=CWF19-like protein 1 >gi|27503205|gb|AAH42216.1| MGC53307 protein [Xenopus laevis]	5.9	1	1	1	339	38.8079	7.75244	0.847016	0.900235	0.873625	0.390824	0.396412	0.393618	0.450557	0.0270462
Unigene98653_B 1 954 serine/threonine-protein phosphatase PP1-beta catalytic subunit [Xenopus (Silurana) tropicalis] >gi	148224494 ref|NP_001085426.1| serine/threonine-protein phosphatase PP1-beta catalytic subunit [Xenopus laevis] >gi|82195159|sp|Q5I085.1|PP1B_XENTR RecName: Full=Serine/threonine-protein phosphatase PP1-beta catalytic subunit; Short=PP-1B >gi|82201140|sp|Q6GQL2.1|PP1B_XENLA RecName: Full=Serine/threonine-protein phosphatase PP1-beta catalytic subunit; Short=PP-1B >gi|49255954|gb|AAH72730.1| MGC790…	35.22	2	8	16	318	36.0891	6.91748	2.38699	1.19526	1.79113	0.868744	0.745997	0.807371	0.450761	0.027134
Unigene74920_OR 3 728 minus strand archain 1 [Xenopus (Silurana) tropicalis] >gi	89271953 emb|CAJ83033.1| archain 1 [Xenopus tropicalis] >gi|134023910|gb|AAI35630.1| archain 1 [Xenopus (Silurana) tropicalis]	26.03	1	5	7	242	26.9179	7.10791	1.29665	0.989595	1.14312	0.503429	0.527197	0.515313	0.450795	0.0271486
Unigene75959_OR	3 482 minus strand Programmed cell death protein 10 [Rana catesbeiana]	15	1	1	1	160	18.656	9.15869	1.22139	0.845196	1.03329	0.52372	0.409708	0.466714	0.451676	0.0275299
Unigene93450_B	3 572 minus strand PREDICTED: u2-associated protein SR140-like [Macaca mulatta]	4.21	1	1	1	190	21.658	8.45557	0.77221	1.3544	1.06331	0.454334	0.506829	0.480581	0.451969	0.0276575
Unigene76014_OR 111 887 DnaJ (Hsp40) homolog, subfamily C, member 9 [Xenopus laevis] >gi	58701949 gb|AAH90203.1| MGC85182 protein [Xenopus laevis]	7.72	1	1	1	259	30.1392	5.40186	1.29535	1.26853	1.28194	0.691294	0.470083	0.580688	0.452976	0.0280994
Unigene62486_OR	1 201 Leukocyte cysteine proteinase inhibitor 1 [Rana catesbeiana]	10.45	1	1	1	67	7.7891	7.38623	0.992359	0.943612	0.967986	0.529744	0.347227	0.438485	0.452987	0.0281046
Unigene87675_B	10 423 PREDICTED: IgGFc-binding protein [Xenopus (Silurana) tropicalis]	40.58	4	4	6	138	15.4269	4.97021	1.03781	0.983824	1.01082	0.472385	0.445204	0.458795	0.453884	0.0285025
Unigene70865_OR	1 483 minus strand PREDICTED: IgGFc-binding protein [Xenopus (Silurana) tropicalis]	24.22	3	3	7	161	17.2597	4.67822	1.17394	1.07125	1.12259	0.484379	0.536789	0.510584	0.454825	0.0289242
Unigene98716_B	88 831 minus strand PREDICTED: similar to RAB26, member RAS oncogene family [Monodelphis domestica]	14.11	1	3	6	248	27.3671	9.27588	0.898046	0.918652	0.908349	0.403723	0.423294	0.413509	0.455231	0.0291077
Unigene88456_B	3 428 minus strand PREDICTED: ceruloplasmin-like [Xenopus (Silurana) tropicalis]	14.08	2	2	2	142	16.4311	6.85889	0.961456	0.976366	0.968911	0.446152	0.437616	0.441884	0.456062	0.029486
Unigene60822_OR	10 300 PREDICTED: IgGFc-binding protein [Xenopus (Silurana) tropicalis]	8.25	1	1	1	97	10.7565	5.85889	1.15126	1.19564	1.17345	0.577451	0.500503	0.538977	0.45931	0.0309974
Unigene77505_OR	1 1395 minus strand PREDICTED: ceruloplasmin-like [Xenopus (Silurana) tropicalis]	18.49	4	7	27	465	52.2557	6.53662	1.08917	1.07152	1.08035	0.509293	0.486275	0.497784	0.460763	0.0316913
Unigene61027_OR	109 312 PREDICTED: lipopolysaccharide-responsive and beige-like anchor protein [Xenopus (Silurana) tropicalis]	32.35	1	1	1	68	7.20472	4.95752	0.846635	0.896215	0.871425	0.4121	0.392129	0.402114	0.461445	0.0320205
Unigene45213_B	1 132 minus strand PREDICTED: IgGFc-binding protein [Xenopus (Silurana) tropicalis]	22.73	1	1	4	44	4.7113	8.54346	1.04207	0.991164	1.01662	0.485619	0.46014	0.472879	0.465151	0.0338536
Unigene96950_B 1 564 minus strand caspase 6, apoptosis-related cysteine peptidase [Xenopus (Silurana) tropicalis] >gi	54038214 gb|AAH84448.1| caspase 6, apoptosis-related cysteine peptidase [Xenopus (Silurana) tropicalis]	12.77	1	1	1	188	20.6712	5.40186	0.45934	0.523151	0.491246	0.239719	0.217458	0.228588	0.465323	0.0339406
Unigene14306_OR	1 258 ATP synthase [Helicoverpa zea]	24.42	1	1	1	86	9.22762	4.42432	1.30479	0.954825	1.12981	0.605944	0.447755	0.52685	0.466318	0.034446
Unigene72244_OR	1 543 Eukaryotic translation initiation factor 6 [Rana catesbeiana]	6.08	1	1	1	181	19.6779	4.75439	1.11619	0.797419	0.956803	0.436262	0.456543	0.446402	0.466556	0.0345677
Unigene23627_B	3 1958 minus strand PREDICTED: a-kinase anchor protein 13-like [Ailuropoda melanoleuca]	1.23	1	1	11	652	75.0628	7.44482	0.855227	0.923586	0.889407	0.458946	0.371021	0.414984	0.466585	0.0345826
Unigene91322_B	3 500 LOC446286 protein [Xenopus laevis]	9.04	1	1	2	166	18.2111	6.80029	0.939184	0.727751	0.833467	0.432351	0.345743	0.389047	0.466782	0.0346834
Unigene90843_B 168 488 WD repeat-containing protein 61 [Gallus gallus] >gi	82233784 sp|Q5ZJH5.1|WDR61_CHICK RecName: Full=WD repeat-containing protein 61	17.76	1	1	1	107	11.6618	4.95752	0.998892	0.947373	0.973133	0.511768	0.39713	0.454449	0.466996	0.0347937
Unigene91258_B 2 466 guanidinoacetate N-methyltransferase [Xenopus (Silurana) tropicalis] >gi	82186886 sp|Q6PBF6.1|GAMT_XENTR RecName: Full=Guanidinoacetate N-methyltransferase >gi|37589978|gb|AAH59738.1| guanidinoacetate N-methyltransferase [Xenopus (Silurana) tropicalis] >gi|89272941|emb|CAJ82893.1| guanidinoacetate N-methyltransferase [Xenopus tropicalis]	10.32	1	1	1	155	18.1832	5.71924	2.87712	1.56466	2.22089	1.05178	1.02541	1.0386	0.467648	0.0351302
Unigene56151_OR	25 210 minus strand PREDICTED: IgGFc-binding protein [Xenopus (Silurana) tropicalis]	62.9	3	3	6	62	6.68752	6.60986	1.03599	1.09813	1.06706	0.513777	0.486221	0.499999	0.468576	0.0356132
Unigene43733_B	1 183 PREDICTED: fish-egg lectin-like isoform 1 [Xenopus (Silurana) tropicalis]	26.23	1	1	2	61	6.88562	9.81787	1.18092	1.18605	1.18349	0.640554	0.468906	0.55473	0.468726	0.0356913
Unigene70290_OR	3 455 PREDICTED: mucin-5AC-like [Xenopus (Silurana) tropicalis]	15.89	2	2	2	151	16.6902	5.42725	1.15334	1.29616	1.22475	0.547232	0.601129	0.574181	0.468814	0.0357379
Unigene100795_B	3 575 minus strand FUS interacting protein (serine/arginine-rich) 1 [Xenopus tropicalis]	5.76	1	1	1	191	22.6484	11.6196	1.16147	1.1065	1.13398	0.517427	0.548633	0.53303	0.470051	0.03639
Unigene23338_OR	3 152 PREDICTED: hypothetical protein LOC100127807 [Xenopus (Silurana) tropicalis]	26	1	1	1	50	5.90115	9.71533	0.842647	0.988949	0.915798	0.508576	0.353308	0.430942	0.470564	0.0366634
Unigene16359_OR	125 1144 minus strand TBC1 domain family member 22A [Gallus gallus]	4.12	1	1	1	340	38.5682	8.96826	1.25202	0.823543	1.03778	0.540104	0.441338	0.490721	0.472855	0.0379006
Unigene22560_OR	5 139 minus strand PREDICTED: similar to Maleylacetoacetate isomerase (MAAI) (Glutathione S-transferase zeta 1) (GSTZ1-1) [Sus scrofa]	24.44	1	1	1	45	5.09351	5.09717	1.85577	0.881788	1.36878	0.716375	0.581421	0.648898	0.47407	0.038569
Unigene6890_OR	1 243 minus strand PREDICTED: rootletin-like [Xenopus (Silurana) tropicalis]	24.69	1	1	2	81	9.15464	6.03662	1.21493	0.971428	1.09318	0.614962	0.422081	0.518522	0.474325	0.0387098
Unigene75820_OR 2 853 RecName: Full=Cartilage acidic protein 1; AltName: Full=ASPIC; Flags: Precursor >gi	85838730 gb|ABC86210.1| cartilage acidic protein 1 [Xenopus (Silurana) tropicalis]	47.18	8	10	95	284	31.0144	5.78271	1.10411	1.08549	1.0948	0.540528	0.499577	0.520053	0.475021	0.0390975
Unigene37859_OR	5 193 MGC78950 protein [Xenopus laevis]	61.9	2	2	2	63	7.23902	9.26123	1.02547	1.16169	1.09358	0.572591	0.466375	0.519483	0.47503	0.0391024
Unigene74686_OR	3 281 PREDICTED: lipase maturation factor 1-like, partial [Xenopus (Silurana) tropicalis]	15.05	1	1	1	93	11.0759	10.0522	1.02653	0.970718	0.998626	0.463246	0.489139	0.476193	0.476848	0.0401269
Unigene17142_OR 2 1402 minus strand protein scribble homolog [Danio rerio] >gi	123904207 sp|Q4H4B6.1|SCRIB_DANRE RecName: Full=Protein scribble homolog; AltName: Full=Scribble1 >gi|71000206|dbj|BAE07162.1| scribble1 [Danio rerio]	3.85	1	1	1	467	51.3017	6.48096	1.33487	1.43354	1.38421	0.803226	0.520296	0.661761	0.478079	0.0408312
Unigene74889_OR 109 729 LOC100126628 protein [Xenopus laevis] >gi	213624960 gb|AAI69509.1| Hypothetical protein LOC100126628 [Xenopus laevis] >gi|213625982|gb|AAI69507.1| Hypothetical protein LOC100126628 [Xenopus laevis]	10.63	1	1	3	207	22.7891	11.0483	1.18802	1.04652	1.11727	0.56281	0.507832	0.535321	0.479132	0.0414409
Unigene76573_B 1 300 tyrosyl-tRNA synthetase, cytoplasmic [Xenopus laevis] >gi	82176511 sp|Q7ZX51.1|SYYC_XENLA RecName: Full=Tyrosyl-tRNA synthetase, cytoplasmic; AltName: Full=Tyrosyl--tRNA ligase; Short=TyrRS >gi|28175663|gb|AAH45236.1| Yars-prov protein [Xenopus laevis]	11	1	1	1	100	11.5331	5.93506	1.22127	1.1264	1.17383	0.607477	0.517434	0.562456	0.479161	0.0414578
Unigene39904_OR	2 199 PREDICTED: similar to ankyrin 3, node of Ranvier (ankyrin G), partial [Ornithorhynchus anatinus]	16.67	1	1	1	66	6.94875	10.4038	2.36366	1.92954	2.1466	0.985968	1.07211	1.02904	0.479382	0.0415862
Unigene90926_B	2 415 minus strand immunoglobulin-associated J chain [Rana catesbeiana]	17.39	2	2	2	138	16.0698	5.65576	2.94717	1.08121	2.01419	1.14755	0.785013	0.966282	0.479738	0.0417945
Unigene88974_B 1 318 minus strand electron-transferring-flavoprotein dehydrogenase [Xenopus laevis] >gi	51950165 gb|AAH82397.1| MGC81928 protein [Xenopus laevis]	17.92	1	1	2	106	11.4735	5.33838	1.52775	0.889815	1.20878	0.667195	0.496616	0.581905	0.481398	0.0427739
Unigene59961_OR	15 302 MGC53617 protein [Xenopus laevis]	31.25	2	2	2	96	10.5984	6.771	1.81082	1.64664	1.72873	0.914573	0.751262	0.832918	0.481809	0.0430184
Unigene76825_OR	63 1076 minus strand LOC445866 protein [Xenopus laevis]	10.65	2	2	2	338	37.9179	6.63916	1.35897	1.33913	1.34905	0.646727	0.653438	0.650082	0.481882	0.0430625
Unigene70823_OR 1 489 protein NDRG1 [Xenopus (Silurana) tropicalis] >gi	82181171 sp|Q66IG4.1|NDRG1_XENTR RecName: Full=Protein NDRG1 >gi|51704001|gb|AAH81359.1| N-myc downstream regulated 1 [Xenopus (Silurana) tropicalis]	20.25	2	2	3	163	17.7337	6.03662	0.629156	0.85585	0.742503	0.397872	0.317854	0.357863	0.481968	0.0431135
Unigene71109_OR 1 444 minus strand catechol-O-methyltransferase [Xenopus laevis] >gi	114108079 gb|AAI23207.1| Comt protein [Xenopus laevis]	12.84	1	1	1	148	16.7156	5.93506	1.40829	1.37306	1.39068	0.765712	0.576319	0.671016	0.48251	0.0434383
Unigene25621_OR	3 158 Vacuolar proton pump subunit D [Rana catesbeiana]	21.15	1	1	2	52	6.42157	9.18799	0.993378	0.926504	0.959941	0.443313	0.483841	0.463577	0.482923	0.0436871
Unigene62384_B	2 181 LOC398551 protein [Xenopus laevis]	36.67	2	2	3	60	6.7874	6.48096	1.02645	0.949862	0.988158	0.462177	0.494586	0.478381	0.484114	0.0444104
Unigene74071_OR 24 650 minus strand glucosidase, alpha; neutral AB [Xenopus laevis] >gi	120577623 gb|AAI30138.1| LOC100037025 protein [Xenopus laevis]	15.79	2	2	3	209	23.2363	5.24951	0.960104	0.939781	0.949943	0.422208	0.49828	0.460244	0.484496	0.044644
Unigene47164_OR	2 226 PREDICTED: laminin subunit beta-1-like [Xenopus (Silurana) tropicalis]	17.33	1	1	2	75	8.51535	4.84326	0.939275	0.88185	0.910562	0.446032	0.437308	0.44167	0.485052	0.0449853
Unigene87739_B	2 424 intraflagellar transport 172 homolog [Zonotrichia albicollis]	5.67	1	1	1	141	16.0602	4.93213	1.06988	2.31363	1.69175	0.758262	0.887621	0.822942	0.486443	0.0458477
Unigene99927_B	2 778 minus strand MGC80262 protein [Xenopus laevis]	13.9	1	1	1	259	30.6903	9.23193	0.88604	0.893207	0.889624	0.444138	0.42355	0.433844	0.487672	0.046619
Unigene20443_OR	141 1124 minus strand Unknown (protein for MGC:80932) [Xenopus laevis]	4.57	1	1	1	328	37.8104	6.84424	1.1538	1.06369	1.10875	0.54497	0.541978	0.543474	0.49017	0.0482142
Unigene80640_B 6 326 RecName: Full=Putative ferric-chelate reductase 1 >gi	47939743 gb|AAH72175.1| MGC80281 protein [Xenopus laevis]	18.69	1	1	1	107	11.7241	9.20264	0.889536	1.08958	0.989557	0.505955	0.46554	0.485748	0.490874	0.0486706
Unigene35877_OR	1 186 minus strand esterase D [Xenopus (Silurana) tropicalis]	30.65	1	1	1	62	6.60427	7.89893	1.07079	1.22767	1.14923	0.560582	0.567714	0.564148	0.490892	0.0486825
