# Supplementary material for: Comparative Proteomic Analysis of Rana chensinensis Oviduct
Source: Molecules. 2018 Jun 8;23(6):1384. doi: 10.3390/molecules23061384 (PMC6099995; doi:10.3390/molecules23061384)
Supplement: Supplementary file 1 [file molecules-23-01384-s001.zip › Table S4-Gene Ontology Annotation.xlsx]

## Sheet: Sheet1
Table S4. GO Annotation
Level	GO_ID	Term	Type	Seqs_Num	Sequences
1	GO:0008150	biological_process	Biological Process	240	Unigene20759_OR, Unigene2379_B, Unigene73089_OR, Unigene24170_B, Unigene63992_OR, Unigene65720_OR, Unigene23491_B, Unigene75820_OR, Unigene67050_B, Unigene64320_OR, Unigene74139_B, Unigene23136_B, Unigene45213_B, Unigene34077_OR, Unigene81405_B, Unigene76825_OR, Unigene100308_B, Unigene20794_OR, Unigene8569_B, Unigene100070_B, Unigene97317_B, Unigene88456_B, Unigene76880_B, Unigene24302_OR, Unige…
2	GO:0051704	multi-organism process	Biological Process	12	Unigene34249_OR, Unigene81892_B, Unigene94460_B, Unigene23486_B, Unigene20505_B, Unigene82916_B, Unigene97471_B, Unigene56360_OR, Unigene68976_OR, Unigene23787_B, Unigene64320_OR, Unigene65986_B
2	GO:0048511	rhythmic process	Biological Process	1	Unigene98653_B
2	GO:0002376	immune system process	Biological Process	20	Unigene74028_OR, Unigene35953_B, Unigene100861_B, Unigene49412_B, Unigene24170_B, Unigene20505_B, Unigene65720_OR, Unigene97317_B, Unigene93850_B, Unigene56360_OR, Unigene48961_B, Unigene68976_OR, Unigene86025_B, Unigene70823_OR, Unigene67246_B, Unigene90843_B, Unigene57429_OR, Unigene72853_OR, Unigene100784_B, Unigene47092_OR
2	GO:0050789	regulation of biological process	Biological Process	108	Unigene100861_B, Unigene2379_B, Unigene73089_OR, Unigene24170_B, Unigene63992_OR, Unigene65720_OR, Unigene23491_B, Unigene59435_OR, Unigene67246_B, Unigene90843_B, Unigene64320_OR, Unigene74139_B, Unigene23136_B, Unigene81405_B, Unigene34077_OR, Unigene20794_OR, Unigene100070_B, Unigene8569_B, Unigene40640_B, Unigene97317_B, Unigene61027_OR, Unigene32010_B, Unigene98653_B, Unigene74028_OR, Unigen…
2	GO:0023052	signaling	Biological Process	54	Unigene51041_B, Unigene100861_B, Unigene2379_B, Unigene84240_B, Unigene16397_OR, Unigene24170_B, Unigene94460_B, Unigene65720_OR, Unigene13517_B, Unigene8289_B, Unigene23491_B, Unigene18432_OR, Unigene67246_B, Unigene45469_B, Unigene23136_B, Unigene72530_OR, Unigene95468_B, Unigene82392_B, Unigene40640_B, Unigene97317_B, Unigene61027_OR, Unigene68976_OR, Unigene75293_OR, Unigene84368_B, Unigene37…
2	GO:0071840	cellular component organization or biogenesis	Biological Process	81	Unigene33829_B, Unigene72638_OR, Unigene16359_OR, Unigene59092_OR, Unigene29912_B, Unigene16397_OR, Unigene94460_B, Unigene24170_B, Unigene32362_B, Unigene29949_OR, Unigene65720_OR, Unigene22875_B, Unigene172_B, Unigene90843_B, Unigene67246_B, Unigene64320_OR, Unigene74139_B, Unigene45469_B, Unigene74889_OR, Unigene94644_B, Unigene87466_B, Unigene72530_OR, Unigene101028_B, Unigene34077_OR, Unigen…
2	GO:0032501	multicellular organismal process	Biological Process	72	Unigene51041_B, Unigene70100_B, Unigene100861_B, Unigene74920_OR, Unigene84240_B, Unigene84668_B, Unigene29912_B, Unigene77309_OR, Unigene24170_B, Unigene32362_B, Unigene47164_OR, Unigene65720_OR, Unigene8289_B, Unigene13517_B, Unigene75820_OR, Unigene61167_OR, Unigene67050_B, Unigene90843_B, Unigene74889_OR, Unigene63182_B, Unigene87466_B, Unigene72530_OR, Unigene70278_OR, Unigene95468_B, Unigen…
2	GO:0009987	cellular process	Biological Process	193	Unigene20759_OR, Unigene2379_B, Unigene73089_OR, Unigene24170_B, Unigene63992_OR, Unigene65720_OR, Unigene23491_B, Unigene67050_B, Unigene64320_OR, Unigene74139_B, Unigene23136_B, Unigene45213_B, Unigene34077_OR, Unigene81405_B, Unigene100308_B, Unigene20794_OR, Unigene8569_B, Unigene100070_B, Unigene97317_B, Unigene88456_B, Unigene76880_B, Unigene24302_OR, Unigene98653_B, Unigene77961_OR, Unigen…
2	GO:0048518	positive regulation of biological process	Biological Process	41	Unigene29335_B, Unigene74028_OR, Unigene81892_B, Unigene54762_OR, Unigene91322_B, Unigene2379_B, Unigene99398_B, Unigene87931_B, Unigene100484_B, Unigene73089_OR, Unigene78010_OR, Unigene24170_B, Unigene65720_OR, Unigene13517_B, Unigene56224_OR, Unigene73702_OR, Unigene100755_B, Unigene87739_B, Unigene90843_B, Unigene64320_OR, Unigene74139_B, Unigene74889_OR, Unigene45196_B, Unigene62384_B, Unige…
2	GO:0022610	biological adhesion	Biological Process	13	Unigene77661_B, Unigene35953_B, Unigene101028_B, Unigene43543_B, Unigene95468_B, Unigene20443_OR, Unigene100484_B, Unigene24170_B, Unigene40683_OR, Unigene19460_OR, Unigene97317_B, Unigene98653_B, Unigene100784_B
2	GO:0040011	locomotion	Biological Process	15	Unigene62384_B, Unigene87466_B, Unigene54762_OR, Unigene35953_B, Unigene15233_B, Unigene95468_B, Unigene20443_OR, Unigene84869_B, Unigene40683_OR, Unigene65720_OR, Unigene75959_OR, Unigene17142_OR, Unigene48961_B, Unigene54571_B, Unigene64320_OR
2	GO:0001906	cell killing	Biological Process	1	Unigene67246_B
2	GO:0050896	response to stimulus	Biological Process	70	Unigene51041_B, Unigene100861_B, Unigene2379_B, Unigene84240_B, Unigene16397_OR, Unigene24170_B, Unigene94460_B, Unigene65720_OR, Unigene8289_B, Unigene56360_OR, Unigene59435_OR, Unigene18432_OR, Unigene67246_B, Unigene74139_B, Unigene45469_B, Unigene74889_OR, Unigene23136_B, Unigene72530_OR, Unigene34077_OR, Unigene95468_B, Unigene82392_B, Unigene40640_B, Unigene97317_B, Unigene61027_OR, Unigene…
2	GO:0007610	behavior	Biological Process	3	Unigene65717_OR, Unigene62384_B, Unigene52236_OR
2	GO:0008152	metabolic process	Biological Process	142	Unigene20759_OR, Unigene98559_B, Unigene100861_B, Unigene67107_OR, Unigene2379_B, Unigene73089_OR, Unigene24170_B, Unigene66762_B, Unigene65720_OR, Unigene99927_B, Unigene172_B, Unigene99581_B, Unigene90843_B, Unigene64320_OR, Unigene74139_B, Unigene19020_B, Unigene77505_OR, Unigene71036_OR, Unigene45213_B, Unigene34077_OR, Unigene70278_OR, Unigene100308_B, Unigene20794_OR, Unigene100070_B, Unige…
2	GO:0051179	localization	Biological Process	72	Unigene51041_B, Unigene69380_OR, Unigene64034_B, Unigene33829_B, Unigene62609_OR, Unigene74920_OR, Unigene16397_OR, Unigene59092_OR, Unigene94460_B, Unigene24170_B, Unigene9064_OR, Unigene29949_OR, Unigene72695_OR, Unigene65720_OR, Unigene13517_B, Unigene23491_B, Unigene61167_OR, Unigene25621_OR, Unigene45469_B, Unigene77505_OR, Unigene94644_B, Unigene87466_B, Unigene72530_OR, Unigene23760_B, Uni…
2	GO:0032502	developmental process	Biological Process	68	Unigene51041_B, Unigene100861_B, Unigene84240_B, Unigene16359_OR, Unigene29912_B, Unigene84668_B, Unigene16397_OR, Unigene24170_B, Unigene32362_B, Unigene47164_OR, Unigene65720_OR, Unigene8289_B, Unigene75820_OR, Unigene61167_OR, Unigene67050_B, Unigene59435_OR, Unigene90843_B, Unigene74889_OR, Unigene61447_OR, Unigene87466_B, Unigene34077_OR, Unigene70278_OR, Unigene95468_B, Unigene100070_B, Uni…
2	GO:0040007	growth	Biological Process	8	Unigene40683_OR, Unigene20505_B, Unigene65720_OR, Unigene8569_B, Unigene97317_B, Unigene34077_OR, Unigene98653_B, Unigene24170_B
2	GO:0000003	reproduction	Biological Process	5	Unigene34249_OR, Unigene23486_B, Unigene65720_OR, Unigene97317_B, Unigene68976_OR
2	GO:0044699	single-organism process	Biological Process	172	Unigene20759_OR, Unigene100861_B, Unigene67107_OR, Unigene2379_B, Unigene84668_B, Unigene59092_OR, Unigene24170_B, Unigene63992_OR, Unigene72695_OR, Unigene65720_OR, Unigene75820_OR, Unigene99927_B, Unigene67050_B, Unigene99581_B, Unigene67246_B, Unigene90843_B, Unigene64320_OR, Unigene19020_B, Unigene74139_B, Unigene77505_OR, Unigene23136_B, Unigene81405_B, Unigene101028_B, Unigene34077_OR, Unig…
2	GO:0065007	biological regulation	Biological Process	117	Unigene100861_B, Unigene2379_B, Unigene73089_OR, Unigene24170_B, Unigene63992_OR, Unigene65720_OR, Unigene23491_B, Unigene59435_OR, Unigene67246_B, Unigene90843_B, Unigene64320_OR, Unigene74139_B, Unigene77505_OR, Unigene23136_B, Unigene81405_B, Unigene34077_OR, Unigene20794_OR, Unigene100070_B, Unigene8569_B, Unigene40640_B, Unigene97317_B, Unigene61027_OR, Unigene88456_B, Unigene32010_B, Unigen…
2	GO:0048519	negative regulation of biological process	Biological Process	46	Unigene81892_B, Unigene54762_OR, Unigene91322_B, Unigene85195_B, Unigene99398_B, Unigene75986_OR, Unigene84240_B, Unigene20317_OR, Unigene78010_OR, Unigene77309_OR, Unigene24170_B, Unigene82916_B, Unigene65720_OR, Unigene56224_OR, Unigene61204_B, Unigene90843_B, Unigene87739_B, Unigene64320_OR, Unigene69845_B, Unigene45196_B, Unigene74889_OR, Unigene45469_B, Unigene87466_B, Unigene62384_B, Unigen…
2	GO:0022414	reproductive process	Biological Process	5	Unigene34249_OR, Unigene23486_B, Unigene65720_OR, Unigene97317_B, Unigene68976_OR
1	GO:0003674	molecular_function	Molecular Function	245	Unigene53242_B, Unigene20759_OR, Unigene73146_OR, Unigene2379_B, Unigene73089_OR, Unigene24170_B, Unigene63992_OR, Unigene65720_OR, Unigene23491_B, Unigene75820_OR, Unigene76184_OR, Unigene64320_OR, Unigene23136_B, Unigene45213_B, Unigene34077_OR, Unigene81405_B, Unigene76825_OR, Unigene100308_B, Unigene32840_OR, Unigene20794_OR, Unigene8569_B, Unigene100070_B, Unigene101391_B, Unigene97317_B, Un…
2	GO:0005198	structural molecule activity	Molecular Function	19	Unigene50021_OR, Unigene94644_B, Unigene72530_OR, Unigene94729_B, Unigene73146_OR, Unigene75986_OR, Unigene100484_B, Unigene16397_OR, Unigene78010_OR, Unigene24170_B, Unigene42710_OR, Unigene40683_OR, Unigene100070_B, Unigene8289_B, Unigene96422_B, Unigene97317_B, Unigene48961_B, Unigene59435_OR, Unigene67246_B
2	GO:0000988	transcription factor activity, protein binding	Molecular Function	3	Unigene99398_B, Unigene54524_OR, Unigene75024_B
2	GO:0005215	transporter activity	Molecular Function	15	Unigene29335_B, Unigene26902_OR, Unigene64605_OR, Unigene81892_B, Unigene76825_OR, Unigene73898_B, Unigene94460_B, Unigene72695_OR, Unigene13517_B, Unigene65478_B, Unigene91473_B, Unigene91211_B, Unigene14306_OR, Unigene24302_OR, Unigene25621_OR
2	GO:0009055	electron carrier activity	Molecular Function	3	Unigene63992_OR, Unigene26902_OR, Unigene81405_B
2	GO:0005488	binding	Molecular Function	189	Unigene53242_B, Unigene20759_OR, Unigene98559_B, Unigene100861_B, Unigene73146_OR, Unigene2379_B, Unigene73089_OR, Unigene59092_OR, Unigene24170_B, Unigene66762_B, Unigene65720_OR, Unigene22875_B, Unigene75820_OR, Unigene172_B, Unigene59435_OR, Unigene76184_OR, Unigene99581_B, Unigene67246_B, Unigene90843_B, Unigene64320_OR, Unigene64627_B, Unigene77505_OR, Unigene23136_B, Unigene71036_OR, Unigen…
2	GO:0004871	signal transducer activity	Molecular Function	2	Unigene45196_B, Unigene65720_OR
2	GO:0060089	molecular transducer activity	Molecular Function	2	Unigene65720_OR, Unigene81892_B
2	GO:0098772	molecular function regulator	Molecular Function	20	Unigene23627_B, Unigene35953_B, Unigene75986_OR, Unigene66004_OR, Unigene16397_OR, Unigene79078_B, Unigene65720_OR, Unigene29590_OR, Unigene40929_B, Unigene53312_B, Unigene98087_B, Unigene97317_B, Unigene23491_B, Unigene61204_B, Unigene62486_OR, Unigene68976_OR, Unigene47361_B, Unigene100784_B, Unigene48464_B, Unigene69845_B
2	GO:0003824	catalytic activity	Molecular Function	98	Unigene20759_OR, Unigene100861_B, Unigene67107_OR, Unigene63992_OR, Unigene66762_B, Unigene99581_B, Unigene67246_B, Unigene64320_OR, Unigene77505_OR, Unigene81405_B, Unigene34077_OR, Unigene70278_OR, Unigene100308_B, Unigene97317_B, Unigene44266_OR, Unigene88456_B, Unigene76880_B, Unigene98653_B, Unigene56701_B, Unigene74255_B, Unigene30281_B, Unigene15233_B, Unigene99398_B, Unigene87931_B, Unige…
2	GO:0016209	antioxidant activity	Molecular Function	1	Unigene95828_B
2	GO:0001071	nucleic acid binding transcription factor activity	Molecular Function	2	Unigene45196_B, Unigene99398_B
1	GO:0005575	cellular_component	Cellular Component	244	Unigene53242_B, Unigene20759_OR, Unigene73146_OR, Unigene2379_B, Unigene73089_OR, Unigene24170_B, Unigene63992_OR, Unigene65720_OR, Unigene75820_OR, Unigene23491_B, Unigene67050_B, Unigene64320_OR, Unigene74139_B, Unigene23136_B, Unigene45213_B, Unigene34077_OR, Unigene76825_OR, Unigene100308_B, Unigene32840_OR, Unigene20794_OR, Unigene8569_B, Unigene100070_B, Unigene97317_B, Unigene88456_B, Unig…
2	GO:0044422	organelle part	Cellular Component	95	Unigene51041_B, Unigene77017_OR, Unigene64034_B, Unigene33829_B, Unigene100861_B, Unigene59961_OR, Unigene74920_OR, Unigene16397_OR, Unigene59092_OR, Unigene94460_B, Unigene24170_B, Unigene42710_OR, Unigene29949_OR, Unigene87563_B, Unigene13849_B, Unigene23491_B, Unigene22875_B, Unigene61167_OR, Unigene172_B, Unigene90179_B, Unigene67246_B, Unigene90843_B, Unigene64320_OR, Unigene74139_B, Unigene…
2	GO:0009295	nucleoid	Cellular Component	1	Unigene70397_OR
2	GO:0019012	virion	Cellular Component	1	Unigene68159_B
2	GO:0005623	cell	Cellular Component	195	Unigene20759_OR, Unigene2379_B, Unigene73089_OR, Unigene24170_B, Unigene23491_B, Unigene64320_OR, Unigene74139_B, Unigene23136_B, Unigene34077_OR, Unigene100308_B, Unigene32840_OR, Unigene20794_OR, Unigene8569_B, Unigene100070_B, Unigene97317_B, Unigene88456_B, Unigene98676_B, Unigene76880_B, Unigene24302_OR, Unigene98653_B, Unigene77961_OR, Unigene79560_B, Unigene64605_OR, Unigene15233_B, Unigen…
2	GO:0044423	virion part	Cellular Component	1	Unigene68159_B
2	GO:0045202	synapse	Cellular Component	9	Unigene8569_B, Unigene97317_B, Unigene62384_B, Unigene65478_B, Unigene72530_OR, Unigene95468_B, Unigene100484_B, Unigene16397_OR, Unigene24170_B
2	GO:0044464	cell part	Cellular Component	194	Unigene20759_OR, Unigene2379_B, Unigene73089_OR, Unigene24170_B, Unigene23491_B, Unigene64320_OR, Unigene74139_B, Unigene23136_B, Unigene34077_OR, Unigene100308_B, Unigene32840_OR, Unigene20794_OR, Unigene8569_B, Unigene100070_B, Unigene97317_B, Unigene98676_B, Unigene76880_B, Unigene24302_OR, Unigene98653_B, Unigene77961_OR, Unigene79560_B, Unigene64605_OR, Unigene15233_B, Unigene72593_B, Unigen…
2	GO:0044425	membrane part	Cellular Component	42	Unigene29335_B, Unigene64605_OR, Unigene81892_B, Unigene33829_B, Unigene74920_OR, Unigene93964_B, Unigene100484_B, Unigene73898_B, Unigene16397_OR, Unigene24170_B, Unigene72695_OR, Unigene65720_OR, Unigene13517_B, Unigene8289_B, Unigene72887_OR, Unigene91473_B, Unigene99927_B, Unigene67246_B, Unigene93868_B, Unigene45469_B, Unigene98716_B, Unigene26902_OR, Unigene62384_B, Unigene72530_OR, Unigene…
2	GO:0099080	supramolecular complex	Cellular Component	15	Unigene51041_B, Unigene87466_B, Unigene94729_B, Unigene54762_OR, Unigene15233_B, Unigene49412_B, Unigene95468_B, Unigene42710_OR, Unigene29949_OR, Unigene8569_B, Unigene96422_B, Unigene97317_B, Unigene87563_B, Unigene68976_OR, Unigene67246_B
2	GO:0005576	extracellular region	Cellular Component	75	Unigene53242_B, Unigene70100_B, Unigene73146_OR, Unigene16397_OR, Unigene32362_B, Unigene94460_B, Unigene47164_OR, Unigene29949_OR, Unigene66762_B, Unigene65720_OR, Unigene51947_B, Unigene8289_B, Unigene13517_B, Unigene75820_OR, Unigene56360_OR, Unigene61204_B, Unigene59435_OR, Unigene67050_B, Unigene67246_B, Unigene67093_OR, Unigene77505_OR, Unigene78500_B, Unigene72530_OR, Unigene45213_B, Unige…
2	GO:0044456	synapse part	Cellular Component	7	Unigene8569_B, Unigene97317_B, Unigene62384_B, Unigene65478_B, Unigene72530_OR, Unigene95468_B, Unigene24170_B
2	GO:0032991	macromolecular complex	Cellular Component	77	Unigene51041_B, Unigene77017_OR, Unigene100861_B, Unigene72638_OR, Unigene73146_OR, Unigene74920_OR, Unigene94460_B, Unigene24170_B, Unigene29949_OR, Unigene47164_OR, Unigene13517_B, Unigene8289_B, Unigene61167_OR, Unigene67246_B, Unigene90843_B, Unigene64320_OR, Unigene74139_B, Unigene67093_OR, Unigene74889_OR, Unigene45469_B, Unigene94644_B, Unigene71036_OR, Unigene87466_B, Unigene72530_OR, Uni…
2	GO:0044421	extracellular region part	Cellular Component	66	Unigene53242_B, Unigene70100_B, Unigene73146_OR, Unigene16397_OR, Unigene32362_B, Unigene94460_B, Unigene47164_OR, Unigene29949_OR, Unigene66762_B, Unigene65720_OR, Unigene8289_B, Unigene13517_B, Unigene75820_OR, Unigene56360_OR, Unigene61204_B, Unigene59435_OR, Unigene67050_B, Unigene67246_B, Unigene67093_OR, Unigene77505_OR, Unigene72530_OR, Unigene45213_B, Unigene101028_B, Unigene70278_OR, Uni…
2	GO:0016020	membrane	Cellular Component	95	Unigene51041_B, Unigene69380_OR, Unigene33829_B, Unigene59961_OR, Unigene74920_OR, Unigene73089_OR, Unigene16397_OR, Unigene77309_OR, Unigene24170_B, Unigene94460_B, Unigene63236_OR, Unigene72695_OR, Unigene29949_OR, Unigene66762_B, Unigene65720_OR, Unigene13517_B, Unigene8289_B, Unigene13849_B, Unigene99927_B, Unigene80640_B, Unigene67246_B, Unigene45469_B, Unigene61447_OR, Unigene23136_B, Unige…
2	GO:0043226	organelle	Cellular Component	166	Unigene53242_B, Unigene98559_B, Unigene100861_B, Unigene67107_OR, Unigene73089_OR, Unigene59092_OR, Unigene24170_B, Unigene63992_OR, Unigene66762_B, Unigene23491_B, Unigene75820_OR, Unigene22875_B, Unigene172_B, Unigene67246_B, Unigene90843_B, Unigene64320_OR, Unigene74139_B, Unigene77505_OR, Unigene71036_OR, Unigene98198_B, Unigene45213_B, Unigene34077_OR, Unigene70278_OR, Unigene100308_B, Unige…
2	GO:0031974	membrane-enclosed lumen	Cellular Component	33	Unigene74255_B, Unigene54762_OR, Unigene100861_B, Unigene99398_B, Unigene75986_OR, Unigene100484_B, Unigene16397_OR, Unigene94460_B, Unigene24170_B, Unigene22875_B, Unigene72244_OR, Unigene61167_OR, Unigene172_B, Unigene100755_B, Unigene90843_B, Unigene67246_B, Unigene64320_OR, Unigene67093_OR, Unigene45196_B, Unigene94644_B, Unigene72530_OR, Unigene1521_B, Unigene82392_B, Unigene100070_B, Unigen…
2	GO:0030054	cell junction	Cellular Component	8	Unigene45469_B, Unigene87327_B, Unigene40929_B, Unigene97317_B, Unigene72530_OR, Unigene33829_B, Unigene98653_B, Unigene24170_B
