# Supplementary material for: Comparative Proteomic Analysis of Rana chensinensis Oviduct
Source: Molecules. 2018 Jun 8;23(6):1384. doi: 10.3390/molecules23061384 (PMC6099995; doi:10.3390/molecules23061384)
Supplement: Supplementary file 1 [file molecules-23-01384-s001.zip › Table S5-KEGG Annotation.xlsx]

## Sheet: Sheet1
Table S5. KEGG Annotation
Description	Seqs	Seqs_Num	URL
Pathways in cancer	Unigene75313_OR Unigene19460_OR Unigene81509_B Unigene62140_OR Unigene95675_B Unigene101028_B Unigene99398_B Unigene45196_B Unigene20505_B	9	http://www.kegg.jp/kegg-bin/show_pathway?map05200+K06237+K05637+K06243+K09290+K06240+K05635+K04496+K11220+K04358
RNA transport	Unigene96595_B Unigene94644_B Unigene99392_B Unigene94460_B Unigene72638_OR Unigene82916_B Unigene52236_OR Unigene61167_OR	8	http://www.kegg.jp/kegg-bin/show_pathway?map03013+K03258+K14310+K03254+K14293+K03251+K03257+K18644+K13175
Spliceosome	Unigene68159_B Unigene23787_B Unigene56224_OR Unigene100861_B Unigene82392_B Unigene87563_B Unigene93450_B Unigene100795_B	8	http://www.kegg.jp/kegg-bin/show_pathway?map03040+K11098+K12856+K12897+K12827+K12892+K12893+K12842+K12900
Focal adhesion	Unigene75313_OR Unigene19460_OR Unigene38889_OR Unigene81509_B Unigene95675_B Unigene101028_B Unigene98653_B	7	http://www.kegg.jp/kegg-bin/show_pathway?map04510+K06237+K05637+K05699+K06243+K06240+K05635+K06269
PI3K-Akt signaling pathway	Unigene75313_OR Unigene19460_OR Unigene96595_B Unigene81509_B Unigene95675_B Unigene101028_B Unigene20505_B	7	http://www.kegg.jp/kegg-bin/show_pathway?map04151+K06237+K05637+K03258+K06243+K06240+K05635+K04358
Huntington's disease	Unigene91473_B Unigene29949_OR Unigene15233_B Unigene49412_B Unigene26902_OR Unigene73898_B Unigene14306_OR	7	http://www.kegg.jp/kegg-bin/show_pathway?map05016+K11824+K10424+K10408+K04648+K02270+K02136+K02133
Alzheimer's disease	Unigene91233_B Unigene26902_OR Unigene73898_B Unigene78003_OR Unigene14306_OR Unigene20443_OR	6	http://www.kegg.jp/kegg-bin/show_pathway?map05010+K00134+K02270+K02136+K04550+K02133+K06704
Carbon metabolism	Unigene91233_B Unigene92860_B Unigene64320_OR Unigene64879_OR Unigene97310_B Unigene35877_OR	6	http://www.kegg.jp/kegg-bin/show_pathway?map01200+K00134+K00030+K01958+K01681+K01895+K01070
ECM-receptor interaction	Unigene75313_OR Unigene19460_OR Unigene81509_B Unigene95675_B Unigene101028_B Unigene72887_OR	6	http://www.kegg.jp/kegg-bin/show_pathway?map04512+K06237+K05637+K06243+K06240+K05635+K06265
Amoebiasis	Unigene75313_OR Unigene19460_OR Unigene38889_OR Unigene81509_B Unigene95675_B Unigene101028_B	6	http://www.kegg.jp/kegg-bin/show_pathway?map05146+K06237+K05637+K05699+K06243+K06240+K05635
Herpes simplex infection	Unigene2005_OR Unigene82392_B Unigene87563_B Unigene45196_B Unigene98653_B	5	http://www.kegg.jp/kegg-bin/show_pathway?map05168+K15412+K12892+K12893+K11220+K06269
Biosynthesis of amino acids	Unigene91233_B Unigene92860_B Unigene64320_OR Unigene64879_OR Unigene100308_B	5	http://www.kegg.jp/kegg-bin/show_pathway?map01230+K00134+K00030+K01958+K01681+K01915
Toxoplasmosis	Unigene19460_OR Unigene81509_B Unigene95675_B Unigene101028_B Unigene45196_B	5	http://www.kegg.jp/kegg-bin/show_pathway?map05145+K05637+K06243+K06240+K05635+K11220
Protein processing in endoplasmic reticulum	Unigene25733_OR Unigene36683_OR Unigene77017_OR Unigene63236_OR Unigene74071_OR	5	http://www.kegg.jp/kegg-bin/show_pathway?map04141+K12667+K09582+K04523+K09517+K05546
Lysosome	Unigene99595_B Unigene85195_B Unigene98198_B Unigene80872_B Unigene34249_OR	5	http://www.kegg.jp/kegg-bin/show_pathway?map04142+K14410+K01369+K06528+K10532+K12373
Small cell lung cancer	Unigene75313_OR Unigene19460_OR Unigene81509_B Unigene95675_B Unigene101028_B	5	http://www.kegg.jp/kegg-bin/show_pathway?map05222+K06237+K05637+K06243+K06240+K05635
Endocytosis	Unigene91473_B Unigene23491_B Unigene23760_B Unigene88765_B	4	http://www.kegg.jp/kegg-bin/show_pathway?map04144+K11824+K18442+K12199+K12478
RNA degradation	Unigene78010_OR Unigene34077_OR Unigene74255_B Unigene90843_B	4	http://www.kegg.jp/kegg-bin/show_pathway?map03018+K12604+K12598+K11600+K12602
Proteoglycans in cancer	Unigene96595_B Unigene59092_OR Unigene98653_B Unigene39904_OR	4	http://www.kegg.jp/kegg-bin/show_pathway?map05205+K03258+K10380+K06269+K10380
Parkinson's disease	Unigene65152_OR Unigene26902_OR Unigene73898_B Unigene14306_OR	4	http://www.kegg.jp/kegg-bin/show_pathway?map05012+K03178+K02270+K02136+K02133
Oxidative phosphorylation	Unigene26902_OR Unigene73898_B Unigene14306_OR Unigene25621_OR	4	http://www.kegg.jp/kegg-bin/show_pathway?map00190+K02270+K02136+K02133+K02149
Pyruvate metabolism	Unigene70278_OR Unigene64320_OR Unigene98816_B Unigene97310_B	4	http://www.kegg.jp/kegg-bin/show_pathway?map00620+K00016+K01958+K00049+K01895
Glycine, serine and threonine metabolism	Unigene86025_B Unigene98816_B Unigene91258_B	3	http://www.kegg.jp/kegg-bin/show_pathway?map00260+K00643+K00049+K00542
Fatty acid elongation	Unigene70397_OR Unigene67107_OR Unigene99927_B	3	http://www.kegg.jp/kegg-bin/show_pathway?map00062+K07509+K07508+K10250
Regulation of actin cytoskeleton	Unigene38889_OR Unigene20505_B Unigene98653_B	3	http://www.kegg.jp/kegg-bin/show_pathway?map04810+K05699+K04358+K06269
Dilated cardiomyopathy	Unigene62140_OR Unigene72887_OR Unigene13517_B	3	http://www.kegg.jp/kegg-bin/show_pathway?map05414+K09290+K06265+K04858
Carbon fixation pathways in prokaryotes	Unigene64320_OR Unigene64879_OR Unigene97310_B	3	http://www.kegg.jp/kegg-bin/show_pathway?map00720+K01958+K01681+K01895
Ubiquitin mediated proteolysis	Unigene65152_OR Unigene93850_B Unigene54762_OR	3	http://www.kegg.jp/kegg-bin/show_pathway?map04120+K03178+K10609+K03869
Porphyrin and chlorophyll metabolism	Unigene86025_B Unigene72853_OR Unigene77505_OR	3	http://www.kegg.jp/kegg-bin/show_pathway?map00860+K00643+K14163+K13624
Aminoacyl-tRNA biosynthesis	Unigene72853_OR Unigene20881_B Unigene76573_B	3	http://www.kegg.jp/kegg-bin/show_pathway?map00970+K14163+K01876+K01866
Viral carcinogenesis	Unigene38889_OR Unigene97317_B Unigene79038_B	3	http://www.kegg.jp/kegg-bin/show_pathway?map05203+K05699+K12076+K11254
Purine metabolism	Unigene10514_B Unigene20759_OR Unigene911_B	3	http://www.kegg.jp/kegg-bin/show_pathway?map00230+K00939+K01081+K00940
Adrenergic signaling in cardiomyocytes	Unigene62140_OR Unigene13517_B Unigene98653_B	3	http://www.kegg.jp/kegg-bin/show_pathway?map04261+K09290+K04858+K06269
Phagosome	Unigene98198_B Unigene88765_B Unigene25621_OR	3	http://www.kegg.jp/kegg-bin/show_pathway?map04145+K06528+K12478+K02149
Pyrimidine metabolism	Unigene81405_B Unigene20759_OR Unigene911_B	3	http://www.kegg.jp/kegg-bin/show_pathway?map00240+K00384+K01081+K00940
Cardiac muscle contraction	Unigene62140_OR Unigene26902_OR Unigene13517_B	3	http://www.kegg.jp/kegg-bin/show_pathway?map04260+K09290+K02270+K04858
Glycolysis / Gluconeogenesis	Unigene70278_OR Unigene91233_B Unigene97310_B	3	http://www.kegg.jp/kegg-bin/show_pathway?map00010+K00016+K00134+K01895
Systemic lupus erythematosus	Unigene38889_OR Unigene1521_B Unigene79038_B	3	http://www.kegg.jp/kegg-bin/show_pathway?map05322+K05699+K11251+K11254
Tuberculosis	Unigene98198_B Unigene45196_B Unigene88765_B	3	http://www.kegg.jp/kegg-bin/show_pathway?map05152+K06528+K11220+K12478
Vascular smooth muscle contraction	Unigene36139_OR Unigene58009_B Unigene98653_B	3	http://www.kegg.jp/kegg-bin/show_pathway?map04270+K12313+K16343+K06269
Alcoholism	Unigene1521_B Unigene79038_B Unigene98653_B	3	http://www.kegg.jp/kegg-bin/show_pathway?map05034+K11251+K11254+K06269
Hypertrophic cardiomyopathy (HCM)	Unigene62140_OR Unigene72887_OR Unigene13517_B	3	http://www.kegg.jp/kegg-bin/show_pathway?map05410+K09290+K06265+K04858
Glyoxylate and dicarboxylate metabolism	Unigene98816_B Unigene64879_OR Unigene100308_B	3	http://www.kegg.jp/kegg-bin/show_pathway?map00630+K00049+K01681+K01915
Peroxisome	Unigene84368_B Unigene98126_B Unigene76880_B	3	http://www.kegg.jp/kegg-bin/show_pathway?map04146+K00624+K13273+K00869
Various types of N-glycan biosynthesis	Unigene25733_OR Unigene93868_B Unigene34249_OR	3	http://www.kegg.jp/kegg-bin/show_pathway?map00513+K12667+K00726+K12373
Arrhythmogenic right ventricular cardiomyopathy (ARVC)	Unigene38889_OR Unigene72887_OR Unigene13517_B	3	http://www.kegg.jp/kegg-bin/show_pathway?map05412+K05699+K06265+K04858
Valine, leucine and isoleucine degradation	Unigene70397_OR Unigene60157_OR Unigene67107_OR	3	http://www.kegg.jp/kegg-bin/show_pathway?map00280+K07509+K00020+K07508
N-Glycan biosynthesis	Unigene25733_OR Unigene93868_B Unigene74071_OR	3	http://www.kegg.jp/kegg-bin/show_pathway?map00510+K12667+K00726+K05546
Vasopressin-regulated water reabsorption	Unigene29949_OR Unigene49412_B Unigene68976_OR	3	http://www.kegg.jp/kegg-bin/show_pathway?map04962+K10424+K04648+K10418
Citrate cycle (TCA cycle)	Unigene92860_B Unigene64320_OR Unigene64879_OR	3	http://www.kegg.jp/kegg-bin/show_pathway?map00020+K00030+K01958+K01681
Protein digestion and absorption	Unigene75313_OR Unigene100070_B	2	http://www.kegg.jp/kegg-bin/show_pathway?map04974+K06237+K19721
Dopaminergic synapse	Unigene98653_B Unigene71109_OR	2	http://www.kegg.jp/kegg-bin/show_pathway?map04728+K06269+K00545
Oxytocin signaling pathway	Unigene13517_B Unigene98653_B	2	http://www.kegg.jp/kegg-bin/show_pathway?map04921+K04858+K06269
Amino sugar and nucleotide sugar metabolism	Unigene34249_OR Unigene96869_B	2	http://www.kegg.jp/kegg-bin/show_pathway?map00520+K12373+K01183
Glycosaminoglycan degradation	Unigene80872_B Unigene34249_OR	2	http://www.kegg.jp/kegg-bin/show_pathway?map00531+K10532+K12373
Hippo signaling pathway	Unigene97317_B Unigene98653_B	2	http://www.kegg.jp/kegg-bin/show_pathway?map04390+K12076+K06269
2-Oxocarboxylic acid metabolism	Unigene92860_B Unigene64879_OR	2	http://www.kegg.jp/kegg-bin/show_pathway?map01210+K00030+K01681
Methane metabolism	Unigene97310_B Unigene35877_OR	2	http://www.kegg.jp/kegg-bin/show_pathway?map00680+K01895+K01070
Vibrio cholerae infection	Unigene36683_OR Unigene25621_OR	2	http://www.kegg.jp/kegg-bin/show_pathway?map05110+K09582+K02149
Prolactin signaling pathway	Unigene100784_B Unigene45196_B	2	http://www.kegg.jp/kegg-bin/show_pathway?map04917+K04698+K11220
Fatty acid degradation	Unigene70397_OR Unigene67107_OR	2	http://www.kegg.jp/kegg-bin/show_pathway?map00071+K07509+K07508
Toll and Imd signaling pathway	Unigene59092_OR Unigene39904_OR	2	http://www.kegg.jp/kegg-bin/show_pathway?map04624+K10380+K10380
Terpenoid backbone biosynthesis	Unigene98126_B Unigene76880_B	2	http://www.kegg.jp/kegg-bin/show_pathway?map00900+K13273+K00869
mTOR signaling pathway	Unigene96595_B Unigene25621_OR	2	http://www.kegg.jp/kegg-bin/show_pathway?map04150+K03258+K02149
Measles	Unigene23853_B Unigene45196_B	2	http://www.kegg.jp/kegg-bin/show_pathway?map05162+K12968+K11220
Epithelial cell signaling in Helicobacter pylori infection	Unigene25621_OR Unigene20443_OR	2	http://www.kegg.jp/kegg-bin/show_pathway?map05120+K02149+K06704
Alanine, aspartate and glutamate metabolism	Unigene100308_B Unigene87931_B	2	http://www.kegg.jp/kegg-bin/show_pathway?map00250+K01915+K01437
mRNA surveillance pathway	Unigene24302_OR Unigene98653_B	2	http://www.kegg.jp/kegg-bin/show_pathway?map03015+K14402+K06269
Bacterial invasion of epithelial cells	Unigene18432_OR Unigene16397_OR	2	http://www.kegg.jp/kegg-bin/show_pathway?map05100+K07863+K16942
NOD-like receptor signaling pathway	Unigene29590_OR Unigene45196_B	2	http://www.kegg.jp/kegg-bin/show_pathway?map04621+K20910+K11220
AGE-RAGE signaling pathway in diabetic complications	Unigene75313_OR Unigene45196_B	2	http://www.kegg.jp/kegg-bin/show_pathway?map04933+K06237+K11220
Tyrosine metabolism	Unigene22560_OR Unigene71109_OR	2	http://www.kegg.jp/kegg-bin/show_pathway?map00350+K01800+K00545
Propanoate metabolism	Unigene70278_OR Unigene97310_B	2	http://www.kegg.jp/kegg-bin/show_pathway?map00640+K00016+K01895
Homologous recombination	Unigene74139_B Unigene19656_OR	2	http://www.kegg.jp/kegg-bin/show_pathway?map03440+K20776+K10867
Influenza A	Unigene23853_B Unigene45196_B	2	http://www.kegg.jp/kegg-bin/show_pathway?map05164+K12968+K11220
Wnt signaling pathway	Unigene65720_OR Unigene99398_B	2	http://www.kegg.jp/kegg-bin/show_pathway?map04310+K02176+K04496
Ras signaling pathway	Unigene20505_B Unigene58009_B	2	http://www.kegg.jp/kegg-bin/show_pathway?map04014+K04358+K16343
MAPK signaling pathway	Unigene20505_B Unigene13517_B	2	http://www.kegg.jp/kegg-bin/show_pathway?map04010+K04358+K04858
Insulin signaling pathway	Unigene40929_B Unigene98653_B	2	http://www.kegg.jp/kegg-bin/show_pathway?map04910+K04739+K06269
Synaptic vesicle cycle	Unigene91473_B Unigene25621_OR	2	http://www.kegg.jp/kegg-bin/show_pathway?map04721+K11824+K02149
Fatty acid metabolism	Unigene70397_OR Unigene67107_OR	2	http://www.kegg.jp/kegg-bin/show_pathway?map01212+K07509+K07508
Glycerophospholipid metabolism	Unigene54524_OR Unigene58009_B	2	http://www.kegg.jp/kegg-bin/show_pathway?map00564+K15728+K16343
Jak-STAT signaling pathway	Unigene100784_B Unigene45196_B	2	http://www.kegg.jp/kegg-bin/show_pathway?map04630+K04698+K11220
Inflammatory mediator regulation of TRP channels	Unigene58009_B Unigene98653_B	2	http://www.kegg.jp/kegg-bin/show_pathway?map04750+K16343+K06269
Glycosphingolipid biosynthesis - ganglio series	Unigene34249_OR	1	http://www.kegg.jp/kegg-bin/show_pathway?map00604+K12373
Starch and sucrose metabolism	Unigene90739_B	1	http://www.kegg.jp/kegg-bin/show_pathway?map00500+K00750
Malaria	Unigene78003_OR	1	http://www.kegg.jp/kegg-bin/show_pathway?map05144+K04550
Long-term potentiation	Unigene98653_B	1	http://www.kegg.jp/kegg-bin/show_pathway?map04720+K06269
Apoptosis	Unigene96950_B	1	http://www.kegg.jp/kegg-bin/show_pathway?map04210+K04396
Styrene degradation	Unigene22560_OR	1	http://www.kegg.jp/kegg-bin/show_pathway?map00643+K01800
MicroRNAs in cancer	Unigene94729_B	1	http://www.kegg.jp/kegg-bin/show_pathway?map05206+K07606
Insulin resistance	Unigene98653_B	1	http://www.kegg.jp/kegg-bin/show_pathway?map04931+K06269
Hedgehog signaling pathway - fly	Unigene54762_OR	1	http://www.kegg.jp/kegg-bin/show_pathway?map04341+K03869
Thyroid cancer	Unigene62140_OR	1	http://www.kegg.jp/kegg-bin/show_pathway?map05216+K09290
Rheumatoid arthritis	Unigene25621_OR	1	http://www.kegg.jp/kegg-bin/show_pathway?map05323+K02149
Steroid hormone biosynthesis	Unigene71109_OR	1	http://www.kegg.jp/kegg-bin/show_pathway?map00140+K00545
Ether lipid metabolism	Unigene58009_B	1	http://www.kegg.jp/kegg-bin/show_pathway?map00565+K16343
Oocyte meiosis	Unigene98653_B	1	http://www.kegg.jp/kegg-bin/show_pathway?map04114+K06269
Chronic myeloid leukemia	Unigene99398_B	1	http://www.kegg.jp/kegg-bin/show_pathway?map05220+K04496
Hedgehog signaling pathway	Unigene54762_OR	1	http://www.kegg.jp/kegg-bin/show_pathway?map04340+K03869
Tight junction	Unigene38889_OR	1	http://www.kegg.jp/kegg-bin/show_pathway?map04530+K05699
Nicotinate and nicotinamide metabolism	Unigene20759_OR	1	http://www.kegg.jp/kegg-bin/show_pathway?map00760+K01081
Hippo signaling pathway - fly	Unigene97317_B	1	http://www.kegg.jp/kegg-bin/show_pathway?map04391+K12076
Amphetamine addiction	Unigene98653_B	1	http://www.kegg.jp/kegg-bin/show_pathway?map05031+K06269
Other glycan degradation	Unigene34249_OR	1	http://www.kegg.jp/kegg-bin/show_pathway?map00511+K12373
Glucagon signaling pathway	Unigene70278_OR	1	http://www.kegg.jp/kegg-bin/show_pathway?map04922+K00016
Bile secretion	Unigene72695_OR	1	http://www.kegg.jp/kegg-bin/show_pathway?map04976+K09864
Cytosolic DNA-sensing pathway	Unigene23853_B	1	http://www.kegg.jp/kegg-bin/show_pathway?map04623+K12968
Breast cancer	Unigene20505_B	1	http://www.kegg.jp/kegg-bin/show_pathway?map05224+K04358
Cysteine and methionine metabolism	Unigene70278_OR	1	http://www.kegg.jp/kegg-bin/show_pathway?map00270+K00016
Shigellosis	Unigene18432_OR	1	http://www.kegg.jp/kegg-bin/show_pathway?map05131+K07863
Longevity regulating pathway - worm	Unigene97163_B	1	http://www.kegg.jp/kegg-bin/show_pathway?map04212+K01358
Selenocompound metabolism	Unigene81405_B	1	http://www.kegg.jp/kegg-bin/show_pathway?map00450+K00384
Melanoma	Unigene20505_B	1	http://www.kegg.jp/kegg-bin/show_pathway?map05218+K04358
GABAergic synapse	Unigene100308_B	1	http://www.kegg.jp/kegg-bin/show_pathway?map04727+K01915
alpha-Linolenic acid metabolism	Unigene58009_B	1	http://www.kegg.jp/kegg-bin/show_pathway?map00592+K16343
Thyroid hormone synthesis	Unigene36683_OR	1	http://www.kegg.jp/kegg-bin/show_pathway?map04918+K09582
Glycosphingolipid biosynthesis - globo and isoglobo series	Unigene34249_OR	1	http://www.kegg.jp/kegg-bin/show_pathway?map00603+K12373
Base excision repair	Unigene47092_OR	1	http://www.kegg.jp/kegg-bin/show_pathway?map03410+K10776
Leukocyte transendothelial migration	Unigene38889_OR	1	http://www.kegg.jp/kegg-bin/show_pathway?map04670+K05699
Inflammatory bowel disease (IBD)	Unigene45196_B	1	http://www.kegg.jp/kegg-bin/show_pathway?map05321+K11220
Glycerolipid metabolism	Unigene54524_OR	1	http://www.kegg.jp/kegg-bin/show_pathway?map00561+K15728
Arginine and proline metabolism	Unigene91258_B	1	http://www.kegg.jp/kegg-bin/show_pathway?map00330+K00542
T cell receptor signaling pathway	Unigene97317_B	1	http://www.kegg.jp/kegg-bin/show_pathway?map04660+K12076
Leishmaniasis	Unigene45196_B	1	http://www.kegg.jp/kegg-bin/show_pathway?map05140+K11220
Pancreatic cancer	Unigene45196_B	1	http://www.kegg.jp/kegg-bin/show_pathway?map05212+K11220
Proximal tubule bicarbonate reclamation	Unigene72695_OR	1	http://www.kegg.jp/kegg-bin/show_pathway?map04964+K09864
Th1 and Th2 cell differentiation	Unigene45196_B	1	http://www.kegg.jp/kegg-bin/show_pathway?map04658+K11220
Regulation of lipolysis in adipocytes	Unigene91211_B	1	http://www.kegg.jp/kegg-bin/show_pathway?map04923+K08771
Collecting duct acid secretion	Unigene25621_OR	1	http://www.kegg.jp/kegg-bin/show_pathway?map04966+K02149
Chemokine signaling pathway	Unigene45196_B	1	http://www.kegg.jp/kegg-bin/show_pathway?map04062+K11220
Endocrine and other factor-regulated calcium reabsorption	Unigene91473_B	1	http://www.kegg.jp/kegg-bin/show_pathway?map04961+K11824
Hepatitis C	Unigene45196_B	1	http://www.kegg.jp/kegg-bin/show_pathway?map05160+K11220
Non-alcoholic fatty liver disease (NAFLD)	Unigene26902_OR	1	http://www.kegg.jp/kegg-bin/show_pathway?map04932+K02270
Proteasome	Unigene44266_OR	1	http://www.kegg.jp/kegg-bin/show_pathway?map03050+K02729
HTLV-I infection	Unigene97317_B	1	http://www.kegg.jp/kegg-bin/show_pathway?map05166+K12076
Nucleotide excision repair	Unigene93850_B	1	http://www.kegg.jp/kegg-bin/show_pathway?map03420+K10609
Cell cycle - Caulobacter	Unigene97163_B	1	http://www.kegg.jp/kegg-bin/show_pathway?map04112+K01358
HIF-1 signaling pathway	Unigene91233_B	1	http://www.kegg.jp/kegg-bin/show_pathway?map04066+K00134
Viral myocarditis	Unigene72887_OR	1	http://www.kegg.jp/kegg-bin/show_pathway?map05416+K06265
Renin-angiotensin system	Unigene97059_B	1	http://www.kegg.jp/kegg-bin/show_pathway?map04614+K01322
Th17 cell differentiation	Unigene45196_B	1	http://www.kegg.jp/kegg-bin/show_pathway?map04659+K11220
Thiamine metabolism	Unigene10514_B	1	http://www.kegg.jp/kegg-bin/show_pathway?map00730+K00939
Antigen processing and presentation	Unigene85195_B	1	http://www.kegg.jp/kegg-bin/show_pathway?map04612+K01369
Inositol phosphate metabolism	Unigene19020_B	1	http://www.kegg.jp/kegg-bin/show_pathway?map00562+K01107
Meiosis - yeast	Unigene98653_B	1	http://www.kegg.jp/kegg-bin/show_pathway?map04113+K06269
Ubiquinone and other terpenoid-quinone biosynthesis	Unigene99492_B	1	http://www.kegg.jp/kegg-bin/show_pathway?map00130+K00591
Adherens junction	Unigene38889_OR	1	http://www.kegg.jp/kegg-bin/show_pathway?map04520+K05699
Prion diseases	Unigene101028_B	1	http://www.kegg.jp/kegg-bin/show_pathway?map05020+K05635
Linoleic acid metabolism	Unigene58009_B	1	http://www.kegg.jp/kegg-bin/show_pathway?map00591+K16343
Arachidonic acid metabolism	Unigene58009_B	1	http://www.kegg.jp/kegg-bin/show_pathway?map00590+K16343
Carbon fixation in photosynthetic organisms	Unigene91233_B	1	http://www.kegg.jp/kegg-bin/show_pathway?map00710+K00134
Longevity regulating pathway - multiple species	Unigene52236_OR	1	http://www.kegg.jp/kegg-bin/show_pathway?map04213+K18644
Toll-like receptor signaling pathway	Unigene45196_B	1	http://www.kegg.jp/kegg-bin/show_pathway?map04620+K11220
Epstein-Barr virus infection	Unigene94729_B	1	http://www.kegg.jp/kegg-bin/show_pathway?map05169+K07606
Salmonella infection	Unigene18432_OR	1	http://www.kegg.jp/kegg-bin/show_pathway?map05132+K07863
Geraniol degradation	Unigene99581_B	1	http://www.kegg.jp/kegg-bin/show_pathway?map00281+K11731
Osteoclast differentiation	Unigene45196_B	1	http://www.kegg.jp/kegg-bin/show_pathway?map04380+K11220
Two-component system	Unigene100308_B	1	http://www.kegg.jp/kegg-bin/show_pathway?map02020+K01915
Phosphatidylinositol signaling system	Unigene19020_B	1	http://www.kegg.jp/kegg-bin/show_pathway?map04070+K01107
Retrograde endocannabinoid signaling	Unigene97936_B	1	http://www.kegg.jp/kegg-bin/show_pathway?map04723+K15528
Betalain biosynthesis	Unigene71109_OR	1	http://www.kegg.jp/kegg-bin/show_pathway?map00965+K00545
Ribosome biogenesis in eukaryotes	Unigene72244_OR	1	http://www.kegg.jp/kegg-bin/show_pathway?map03008+K03264
Glutamatergic synapse	Unigene100308_B	1	http://www.kegg.jp/kegg-bin/show_pathway?map04724+K01915
Rap1 signaling pathway	Unigene20505_B	1	http://www.kegg.jp/kegg-bin/show_pathway?map04015+K04358
Hepatitis B	Unigene45196_B	1	http://www.kegg.jp/kegg-bin/show_pathway?map05161+K11220
cAMP signaling pathway	Unigene98653_B	1	http://www.kegg.jp/kegg-bin/show_pathway?map04024+K06269
cGMP-PKG signaling pathway	Unigene98653_B	1	http://www.kegg.jp/kegg-bin/show_pathway?map04022+K06269
Histidine metabolism	Unigene87931_B	1	http://www.kegg.jp/kegg-bin/show_pathway?map00340+K01437
Thyroid hormone signaling pathway	Unigene45196_B	1	http://www.kegg.jp/kegg-bin/show_pathway?map04919+K11220
MAPK signaling pathway - plant	Unigene911_B	1	http://www.kegg.jp/kegg-bin/show_pathway?map04016+K00940
PPAR signaling pathway	Unigene91211_B	1	http://www.kegg.jp/kegg-bin/show_pathway?map03320+K08771
Arginine biosynthesis	Unigene100308_B	1	http://www.kegg.jp/kegg-bin/show_pathway?map00220+K01915
Notch signaling pathway	Unigene99398_B	1	http://www.kegg.jp/kegg-bin/show_pathway?map04330+K04496
Renin secretion	Unigene72695_OR	1	http://www.kegg.jp/kegg-bin/show_pathway?map04924+K09864
Platelet activation	Unigene98653_B	1	http://www.kegg.jp/kegg-bin/show_pathway?map04611+K06269
Nitrogen metabolism	Unigene100308_B	1	http://www.kegg.jp/kegg-bin/show_pathway?map00910+K01915
