# Supplementary material for: Comparative Proteomic Analysis of Rana chensinensis Oviduct
Source: Molecules. 2018 Jun 8;23(6):1384. doi: 10.3390/molecules23061384 (PMC6099995; doi:10.3390/molecules23061384)
Supplement: Supplementary file 1 [file molecules-23-01384-s001.zip › Table S6-KEGG Enrichment.xlsx]

## Sheet: Sheet1
Table S6. KEGG enrichment analysis
##Databases: KEGG PATHWAY
##Statistical test method: hypergeometric test / Fisher's exact test
##FDR correction method: Benjamini and Hochberg
#Term	Database	ID	Input number	Background number	P-Value	Corrected P-Value	Input (Entrez ID)	Hyperlink
Lysosome	KEGG PATHWAY	xtr04142	5	123	9.03294e-05	0.00487779	779653|100216290|448252|100145770|100496969	http://www.genome.jp/kegg-bin/show_pathway?xtr04142/xtr:100216290%09red/xtr:448252%09red/xtr:100145770%09red/xtr:779653%09red/xtr:100496969%09red
RNA transport	KEGG PATHWAY	xtr03013	4	140	0.00168708	0.0292337	100498236|100124719|100124955|448618	http://www.genome.jp/kegg-bin/show_pathway?xtr03013/xtr:100124719%09red/xtr:100498236%09red/xtr:100124955%09red/xtr:448618%09red
Glycosaminoglycan degradation	KEGG PATHWAY	xtr00531	2	18	0.00222964	0.0292337	100496969|100145770	http://www.genome.jp/kegg-bin/show_pathway?xtr00531/xtr:100145770%09red/xtr:100496969%09red
ECM-receptor interaction	KEGG PATHWAY	xtr04512	3	75	0.00264343	0.0292337	100497008|100485566|100124870	http://www.genome.jp/kegg-bin/show_pathway?xtr04512/xtr:100124870%09red/xtr:100497008%09red/xtr:100485566%09red
Metabolic pathways	KEGG PATHWAY	xtr01100	11	1163	0.00270682	0.0292337	100144949|496959|100486084|780118|779950|496818|448773|394491|100145770|100496969|394562	http://www.genome.jp/kegg-bin/show_pathway?xtr01100/xtr:496959%09red/xtr:100496969%09red/xtr:394562%09red/xtr:100486084%09red/xtr:100144949%09red/xtr:394491%09red/xtr:496818%09red/xtr:448773%09red/xtr:779950%09red/xtr:100145770%09red/xtr:780118%09red
Focal adhesion	KEGG PATHWAY	xtr04510	4	191	0.00501068	0.0450961	100497008|100485566|100124870|780123	http://www.genome.jp/kegg-bin/show_pathway?xtr04510/xtr:100124870%09red/xtr:780123%09red/xtr:100497008%09red/xtr:100485566%09red
Glycine, serine and threonine metabolism	KEGG PATHWAY	xtr00260	2	39	0.00917326	0.0662171	448773|394491	http://www.genome.jp/kegg-bin/show_pathway?xtr00260/xtr:394491%09red/xtr:448773%09red
Spliceosome	KEGG PATHWAY	xtr03040	3	122	0.00980994	0.0662171	496509|448003|100380187	http://www.genome.jp/kegg-bin/show_pathway?xtr03040/xtr:448003%09red/xtr:100380187%09red/xtr:496509%09red
Protein processing in endoplasmic reticulum	KEGG PATHWAY	xtr04141	3	154	0.0180321	0.108192	448168|395047|496959	http://www.genome.jp/kegg-bin/show_pathway?xtr04141/xtr:496959%09red/xtr:448168%09red/xtr:395047%09red
mRNA surveillance pathway	KEGG PATHWAY	xtr03015	2	75	0.0301751	0.162945	549212|100145546	http://www.genome.jp/kegg-bin/show_pathway?xtr03015/xtr:100145546%09red/xtr:549212%09red
Synthesis and degradation of ketone bodies	KEGG PATHWAY	xtr00072	1	9	0.0346238	0.169971	394562	http://www.genome.jp/kegg-bin/show_pathway?xtr00072/xtr:394562%09red
Glycerophospholipid metabolism	KEGG PATHWAY	xtr00564	2	88	0.0401145	0.17199	780118|779950	http://www.genome.jp/kegg-bin/show_pathway?xtr00564/xtr:779950%09red/xtr:780118%09red
Ubiquinone and other terpenoid-quinone biosynthesis	KEGG PATHWAY	xtr00130	1	11	0.041405	0.17199	100486084	http://www.genome.jp/kegg-bin/show_pathway?xtr00130/xtr:100486084%09red
Glycosphingolipid biosynthesis - globo series	KEGG PATHWAY	xtr00603	1	13	0.048139	0.174696	100145770	http://www.genome.jp/kegg-bin/show_pathway?xtr00603/xtr:100145770%09red
Glycosphingolipid biosynthesis - ganglio series	KEGG PATHWAY	xtr00604	1	15	0.0548263	0.174696	100145770	http://www.genome.jp/kegg-bin/show_pathway?xtr00604/xtr:100145770%09red
Endocytosis	KEGG PATHWAY	xtr04144	3	247	0.0582569	0.174696	100038257|100216061|493470	http://www.genome.jp/kegg-bin/show_pathway?xtr04144/xtr:100038257%09red/xtr:100216061%09red/xtr:493470%09red
Carbon metabolism	KEGG PATHWAY	xtr01200	2	109	0.0583453	0.174696	394562|100144949	http://www.genome.jp/kegg-bin/show_pathway?xtr01200/xtr:394562%09red/xtr:100144949%09red
2-Oxocarboxylic acid metabolism	KEGG PATHWAY	xtr01210	1	17	0.0614672	0.174696	100144949	http://www.genome.jp/kegg-bin/show_pathway?xtr01210/xtr:100144949%09red
Other glycan degradation	KEGG PATHWAY	xtr00511	1	17	0.0614672	0.174696	100145770	http://www.genome.jp/kegg-bin/show_pathway?xtr00511/xtr:100145770%09red
alpha-Linolenic acid metabolism	KEGG PATHWAY	xtr00592	1	19	0.0680619	0.175016	780118	http://www.genome.jp/kegg-bin/show_pathway?xtr00592/xtr:780118%09red
Terpenoid backbone biosynthesis	KEGG PATHWAY	xtr00900	1	19	0.0680619	0.175016	394562	http://www.genome.jp/kegg-bin/show_pathway?xtr00900/xtr:394562%09red
Linoleic acid metabolism	KEGG PATHWAY	xtr00591	1	21	0.0746108	0.177028	780118	http://www.genome.jp/kegg-bin/show_pathway?xtr00591/xtr:780118%09red
Butanoate metabolism	KEGG PATHWAY	xtr00650	1	22	0.0778682	0.177028	394562	http://www.genome.jp/kegg-bin/show_pathway?xtr00650/xtr:394562%09red
Tight junction	KEGG PATHWAY	xtr04530	2	130	0.0788639	0.177028	549212|780123	http://www.genome.jp/kegg-bin/show_pathway?xtr04530/xtr:780123%09red/xtr:549212%09red
Phagosome	KEGG PATHWAY	xtr04145	2	133	0.0819573	0.177028	100216061|100216290	http://www.genome.jp/kegg-bin/show_pathway?xtr04145/xtr:100216290%09red/xtr:100216061%09red
Porphyrin and chlorophyll metabolism	KEGG PATHWAY	xtr00860	1	25	0.0875724	0.181881	448773	http://www.genome.jp/kegg-bin/show_pathway?xtr00860/xtr:448773%09red
Herpes simplex infection	KEGG PATHWAY	xtr05168	2	145	0.094691	0.189382	448003|496476	http://www.genome.jp/kegg-bin/show_pathway?xtr05168/xtr:448003%09red/xtr:496476%09red
Citrate cycle (TCA cycle)	KEGG PATHWAY	xtr00020	1	29	0.100355	0.192766	100144949	http://www.genome.jp/kegg-bin/show_pathway?xtr00020/xtr:100144949%09red
Propanoate metabolism	KEGG PATHWAY	xtr00640	1	30	0.103522	0.192766	394562	http://www.genome.jp/kegg-bin/show_pathway?xtr00640/xtr:394562%09red
Glyoxylate and dicarboxylate metabolism	KEGG PATHWAY	xtr00630	1	32	0.109825	0.197685	394562	http://www.genome.jp/kegg-bin/show_pathway?xtr00630/xtr:394562%09red
Pyruvate metabolism	KEGG PATHWAY	xtr00620	1	39	0.13154	0.217059	394562	http://www.genome.jp/kegg-bin/show_pathway?xtr00620/xtr:394562%09red
Ether lipid metabolism	KEGG PATHWAY	xtr00565	1	40	0.1346	0.217059	780118	http://www.genome.jp/kegg-bin/show_pathway?xtr00565/xtr:780118%09red
Arachidonic acid metabolism	KEGG PATHWAY	xtr00590	1	40	0.1346	0.217059	780118	http://www.genome.jp/kegg-bin/show_pathway?xtr00590/xtr:780118%09red
Fatty acid degradation	KEGG PATHWAY	xtr00071	1	41	0.137648	0.217059	394562	http://www.genome.jp/kegg-bin/show_pathway?xtr00071/xtr:394562%09red
Tryptophan metabolism	KEGG PATHWAY	xtr00380	1	42	0.140686	0.217059	394562	http://www.genome.jp/kegg-bin/show_pathway?xtr00380/xtr:394562%09red
Fatty acid metabolism	KEGG PATHWAY	xtr01212	1	46	0.152732	0.220683	394562	http://www.genome.jp/kegg-bin/show_pathway?xtr01212/xtr:394562%09red
Arginine and proline metabolism	KEGG PATHWAY	xtr00330	1	47	0.155718	0.220683	394491	http://www.genome.jp/kegg-bin/show_pathway?xtr00330/xtr:394491%09red
Amino sugar and nucleotide sugar metabolism	KEGG PATHWAY	xtr00520	1	48	0.158693	0.220683	100145770	http://www.genome.jp/kegg-bin/show_pathway?xtr00520/xtr:100145770%09red
Valine, leucine and isoleucine degradation	KEGG PATHWAY	xtr00280	1	50	0.164611	0.220683	394562	http://www.genome.jp/kegg-bin/show_pathway?xtr00280/xtr:394562%09red
Lysine degradation	KEGG PATHWAY	xtr00310	1	50	0.164611	0.220683	394562	http://www.genome.jp/kegg-bin/show_pathway?xtr00310/xtr:394562%09red
N-Glycan biosynthesis	KEGG PATHWAY	xtr00510	1	51	0.167555	0.220683	496959	http://www.genome.jp/kegg-bin/show_pathway?xtr00510/xtr:496959%09red
Glycerolipid metabolism	KEGG PATHWAY	xtr00561	1	56	0.182122	0.234157	779950	http://www.genome.jp/kegg-bin/show_pathway?xtr00561/xtr:779950%09red
Biosynthesis of amino acids	KEGG PATHWAY	xtr01230	1	68	0.216062	0.26856	100144949	http://www.genome.jp/kegg-bin/show_pathway?xtr01230/xtr:100144949%09red
Salmonella infection	KEGG PATHWAY	xtr05132	1	69	0.218827	0.26856	100216282	http://www.genome.jp/kegg-bin/show_pathway?xtr05132/xtr:100216282%09red
RNA degradation	KEGG PATHWAY	xtr03018	1	72	0.227063	0.269753	100496866	http://www.genome.jp/kegg-bin/show_pathway?xtr03018/xtr:100496866%09red
Adherens junction	KEGG PATHWAY	xtr04520	1	73	0.229789	0.269753	780123	http://www.genome.jp/kegg-bin/show_pathway?xtr04520/xtr:780123%09red
AGE-RAGE signaling pathway in diabetic complications	KEGG PATHWAY	xtr04933	1	90	0.274708	0.315622	100124870	http://www.genome.jp/kegg-bin/show_pathway?xtr04933/xtr:100124870%09red
Vascular smooth muscle contraction	KEGG PATHWAY	xtr04270	1	101	0.302383	0.340181	780118	http://www.genome.jp/kegg-bin/show_pathway?xtr04270/xtr:780118%09red
Wnt signaling pathway	KEGG PATHWAY	xtr04310	1	128	0.365964	0.403307	394659	http://www.genome.jp/kegg-bin/show_pathway?xtr04310/xtr:394659%09red
Adrenergic signaling in cardiomyocytes	KEGG PATHWAY	xtr04261	1	133	0.377093	0.40726	549212	http://www.genome.jp/kegg-bin/show_pathway?xtr04261/xtr:549212%09red
Apoptosis	KEGG PATHWAY	xtr04210	1	138	0.388028	0.410854	496478	http://www.genome.jp/kegg-bin/show_pathway?xtr04210/xtr:496478%09red
mTOR signaling pathway	KEGG PATHWAY	xtr04150	1	149	0.411423	0.427247	448618	http://www.genome.jp/kegg-bin/show_pathway?xtr04150/xtr:448618%09red
Purine metabolism	KEGG PATHWAY	xtr00230	1	174	0.461356	0.470061	496818	http://www.genome.jp/kegg-bin/show_pathway?xtr00230/xtr:496818%09red
Regulation of actin cytoskeleton	KEGG PATHWAY	xtr04810	1	195	0.500045	0.500045	780123	http://www.genome.jp/kegg-bin/show_pathway?xtr04810/xtr:780123%09red
